# Supplementary material for: Structural basis for CSPG4 as a receptor for TcdB and a therapeutic target in Clostridioides difficile infection
Source: Nat Commun. 2021 Jun 18;12:3748. doi: 10.1038/s41467-021-23878-3 (PMC8213806; doi:10.1038/s41467-021-23878-3)
Supplement: Supplementary file 3 — Source data [file 41467_2021_23878_MOESM3_ESM.xls]

## Sheet: Fig3 Cytopathic Hela cells
	WT			L563G/I566G			S567E			Y621A			Y603G			D1812G			V1816G/L1818G			F1823G/I1825G/M1831G			N1785A			N1850A			S567E/D1812G			Y603G/D1812G			S567E/Y603G/D1812G
Conc (pM)	1	2	3	1	2	3	1	2	3	1	2	3	1	2	3	1	2	3	1	2	3	1	2	3	1	2	3	1	2	3	1	2	3	1	2	3	1	2	3
1000				1	1	1	1	1	1				1	1	1	1	1	1	1	1	1	1	1	1							1	1	1	1	1	1	1	1	1
333.333				1	1	1	1	1	1	1	1	1	1	1	1	1	1	1	1	1	1	1	1	1							1	1	1	1	1	1	1	1	1
111.111				0.941176	0.90566	1	0.916667	1	1	1	1	1	1	0.96	1	0.93617	0.941176	1	0.90566	0.945455	0.941176	1	0.964912	0.941176							0.8	0.901639	0.96	0.909091	0.9375	0.941176	0.945455	1	0.945455
37.037				0.727273	0.697674	0.90566	0.833333	0.918367	1	1	0.857143	1	0.892857	0.826087	1	0.76	0.688525	0.907407	0.661538	0.754717	0.8	0.7	0.701754	0.806452				1	1	1	0.666667	0.84	0.796875	0.76087	0.8125	0.797101	0.693878	0.8	0.830508
12.3457	1	1	1	0.545455	0.475	0.753623	0.655738	0.819672	0.909091	0.961538	0.76	0.941176	0.703125	0.711111	0.9	0.469388	0.55102	0.777778	0.390244	0.528302	0.666667	0.25	0.466667	0.533333	1	1	1	1	1	1	0.3125	0.717391	0.533333	0.52381	0.730769	0.528302	0.519231	0.761905	0.538462
4.11523	1	1	1	0.244898	0.277778	0.458333	0.473684	0.596491	0.822222	0.80303	0.464789	0.857143	0.4375	0.591837	0.758621	0.266667	0.344262	0.534884	0.0517241	0.318182	0.3	0.0196078	0.319149	0.276596	1	1	1	0.923077	1	1	0.0909091	0.404762	0.276596	0.340909	0.548387	0.32	0.333333	0.580645	0.294118
1.37174	0.875139	1	1	0.16	0.0740741	0.23913	0.432099	0.607595	0.745455	0.5	0.342105	0.683333	0.15493	0.205128	0.480769	0.0588235	0.242424	0.298246	0	0.237288	0.130435	0	0.0943396	0.0909091	0.943396	0.920635	1	0.842105	1	1	0	0.245614	0.0740741	0.1875	0.321429	0.0909091	0.0545455	0.219512	0.0909091
0.457247	0.797052	1	0.95098	0	0	0.04	0.258065	0.322581	0.509804	0.181818	0.21875	0.375	0	0.0384615	0.324324	0	0.0833333	0.125	0	0.0769231	0	0	0	0	0.784314	0.787879	0.9375	0.618182	0.90566	0.96	0	0.137931	0	0.0740741	0.16	0	0	0.0612245	0
0.152416	0.689482	0.934991	0.84058	0	0	0	0.0517241	0.0740741	0.232558	0.0566038	0.0196078	0.285714	0	0	0.0833333	0	0	0	0	0	0	0	0	0	0.589286	0.688889	0.734694	0.530612	0.795455	0.833333	0	0	0	0	0	0	0	0	0
0.0508053	0.537778	0.849359	0.722458	0	0	0	0	0	0.0909091	0	0	0.0517241	0	0	0	0	0	0	0	0	0				0.354839	0.512195	0.611111	0.45	0.520833	0.671642	0	0	0	0	0	0	0	0	0
0.0169351	0.471386	0.552178	0.626068				0	0	0	0	0	0	0	0	0										0.255319	0.325	0.468085	0.166667	0.25	0.490909
0.00564503	0.359649	0.409508	0.464265				0	0	0	0	0	0													0.0566038	0.117647	0.298246	0.0754717	0.0566038	0.263158
0.00188168	0.332528	0.149457	0.337398																						0	0	0.207547	0	0	0.134615
0.000627225	0.189949	0.0965594	0.193498																						0	0	0.0576923	0	0	0
0.000209075	0	0	0.05																						0	0	0	0	0	0
6.96917e-05	0	0	0																						0	0	0
2.32306e-05	0	0	0
7.74352e-06
2.58117e-06
8.60392e-07
2.86797e-07
9.55991e-08
3.18664e-08
1.06221e-08

## Sheet: Fig3 Cytopathic CSPG4- cells
	WT			L563G/I566G			S567E			Y621A			Y603G			D1812G			V1816G/L1818G			F1823G/I1825G/M1831G			N1785A			N1850A			S567E/D1812G			Y603G/D1812G			S567E/Y603G/D1812G
Conc (pM)	1	2	3	1	2	3	1	2	3	1	2	3	1	2	3	1	2	3	1	2	3	1	2	3	1	2	3	1	2	3	1	2	3	1	2	3	1	2	3
1000	1	1	1	1	1	1	1	1	1	1	1	1	1	1	1	1	1	1	1	1	1	1	1	1	1	1	1	1	1	1	1	1	1	1	1	1	1	1	1
333.333	1	1	1	1	1	1	1	1	1	1	1	1	1	1	1	1	1	1	1	1	1	1	1	1	1	1	1	1	1	1	1	1	1	1	1	1	1	1	1
111.111	1	0.9	0.941176	0.90566	0.90566	1	0.94	0.9	0.820513	0.888889	0.941176	0.918367	0.833333	0.909091	1	0.90566	0.923077	0.960784	0.9	0.941176	0.942308	0.897959	0.945455	0.923077	0.948276	0.945455	0.9	0.948276	0.941176	0.9375	0.754717	0.948276	0.907407	0.901639	0.90566	0.923077	0.960784	0.90566	0.923077
37.037	0.78125	0.83871	0.793651	0.721311	0.672727	0.9	0.760563	0.83871	0.813953	0.721311	0.833333	0.816327	0.58	0.783333	0.957447	0.733333	0.661017	0.853659	0.712121	0.722222	0.740741	0.666667	0.76087	0.769231	0.693878	0.78125	0.76	0.673469	0.754717	0.816327	0.571429	0.813953	0.78	0.717391	0.8	0.8	0.693878	0.754717	0.789474
12.3457	0.56338	0.716667	0.614035	0.482143	0.444444	0.738462	0.583333	0.716667	0.6875	0.5	0.695652	0.75	0.372093	0.627451	0.783784	0.469388	0.510204	0.727273	0.361702	0.489796	0.492754	0.366667	0.521127	0.491803	0.307692	0.586207	0.53125	0.5	0.617021	0.678571	0.403226	0.6875	0.5	0.512195	0.603448	0.5	0.5	0.640625	0.510204
4.11523	0.408602	0.5	0.5	0.244898	0.148936	0.488889	0.339623	0.394737	0.604167	0.42	0.407407	0.526316	0.181818	0.457143	0.627451	0.313725	0.432432	0.611111	0.0384615	0.328358	0.339623	0.0566038	0.307692	0.285714	0.107143	0.313725	0.318182	0.342466	0.382979	0.527778	0.0196078	0.487805	0.294118	0.317073	0.409836	0.3	0.325	0.45	0.294118
1.37174	0.1	0.276596	0.34	0.0566038	0	0.229167	0.0909091	0.206897	0.452381	0.147059	0.205882	0.375	0.0909091	0.186047	0.340909	0.04	0.259259	0.33871	0	0.0793651	0.0909091	0	0.0697674	0.0392157	0	0.186047	0.225	0.0526316	0.210526	0.328358	0	0.333333	0.0384615	0.235294	0.285714	0.0392157	0.0392157	0.3	0.0576923
0.457247	0	0.109589	0.2	0	0	0.04	0	0.0384615	0.27907	0	0.0566038	0.285714	0	0.0517241	0.107143	0	0.0588235	0.215686	0	0	0	0	0	0	0	0.0740741	0.1	0	0.0425532	0.134615	0	0.150943	0	0.0740741	0.0555556	0	0	0.0625	0
0.152416	0	0	0.0588235	0	0	0	0	0	0	0	0	0.0566038	0	0	0	0	0	0.0588235	0	0	0	0	0	0	0	0	0	0	0	0	0	0	0	0	0	0	0	0	0
0.0508053	0	0	0	0	0	0	0	0	0	0	0	0	0	0	0	0	0	0							0	0	0	0	0	0	0	0	0	0	0	0	0	0	0
0.0169351	0	0	0				0	0	0	0	0	0				0	0	0										0	0	0
0.00564503
0.00188168

## Sheet: Fig3 EC50
	Hela			CSPG4
WT	0.02621	0.01046	0.006102	8.475	3.979	4.643
L563G/I566G	11.8	14.14	4.458	13.78	17.32	4.305
S567E	3.55	1.22	0.4333	9.201	5.459	1.63
Y621A	1.395	4.027	0.6025	10.45	5.694	2.505
Y603G	5.47	3.743	1.205	26.65	5.955	2.522
D1812G	13	10.56	3.294	13.04	10.85	2.64
V1816G/L1818G	20.18	10.56	7.635	19.13	11.65	11
F1823G/I1825G/M1831G	23.13	12.97	10.35	20.61	10.64	11.61
N1758A	0.101	0.05076	0.02234	21.39	9.202	10.63
N1850A	0.1285	0.04598	0.01752	12.97	7.635	3.748
S567E/D1812G	23.65	5.04	10.7	27.81	3.596	11.38
Y603G/D1812G	10.41	2.884	10.09	11.94	6.09	11.03
S567E/Y603G/D1812G	11.81	3.482	9.917	12.5	5.067	11.01
Normalized	Hela			CSPG4
WT	1.83835	0.733658	0.42799	594.431	279.084	325.657
L563G/I566G	1.16455	1.39549	0.439963	1.35996	1.70932	0.424863
S567E	2.04678	0.7034	0.249822	5.3049	3.14743	0.939788
Y621A	0.694663	2.00531	0.300025	5.20375	2.83542	1.24741
Y603G	1.57516	1.07785	0.346996	7.67422	1.71482	0.726243
D1812G	1.4523	1.17971	0.36799	1.45677	1.21211	0.294928
V1816G/L1818G	1.57759	0.825537	0.596873	1.4955	0.910749	0.859935
F1823G/I1825G/M1831G	1.49386	0.837675	0.668461	1.33111	0.687191	0.749839
N1758A	1.74038	0.87467	0.384951	368.581	158.564	183.171
N1850A	2.00781	0.718437	0.27375	202.656	119.297	58.5625
S567E/D1812G	1.80122	0.383854	0.814928	2.11805	0.273877	0.866717
Y603G/D1812G	1.33553	0.369997	1.29447	1.53182	0.781303	1.41507
S567E/Y603G/D1812G	1.40545	0.414376	1.18017	1.48756	0.602999	1.31025

## Sheet: Fig4 CDI hist score
	PBS				WT				CSPG4
No.	1	2	3	4	1	2	3	4	1	2	3	4	5
Inflammatory cell infiltration	0	0	0	0	2	3	3	3	1.5	0.5	0.5	1	2.5
Hemorrhagic congestion	0	0	0	0	3	3	3	2	0	0.5	1.5	0	0.5
Epithelial Disruption	0	0	0	0	2.5	2.5	2.5	1.5	0	0.5	0.5	1	1
Submucosal Edema	1.5	0	0.5	0	3	3	3	3	1.5	0	0.5	1.5	1.5
Total Score per specimen	1.5	0	0.5	0	10.5	11.5	11.5	9.5	3	1.5	3	3.5	5.5
Inflammatory cell infiltration
ANOVA summary
P value	0.0002
P value summary	***
Holm-Sidak's multiple comparisons test	Mean Diff.	Significant?	Summary	Adjusted P Value
PBS vs. WT	-2.75	Yes	***	0.0002	A-B	A-B
PBS vs. CSPG4	-1.2	Yes	*	0.0133	A-C	A-C
WT vs. CSPG4	1.55	Yes	**	0.0061	B-C	B-C
Hemorrhagic Congestion
ANOVA summary
P value	<0.0001
P value summary	****
Holm-Sidak's multiple comparisons test	Mean Diff.	Significant?	Summary	Adjusted P Value
PBS vs. WT	-2.75	Yes	****	<0.0001	A-B	A-B
PBS vs. CSPG4	-0.5	No	ns	0.1472	A-C	A-C
WT vs. CSPG4	2.25	Yes	****	<0.0001	B-C	B-C
Epithelial Disruption
ANOVA Summary
P value	<0.0001
P value summary	****
Holm-Sidak's multiple comparisons test	Mean Diff.	Significant?	Summary	Adjusted P Value
PBS vs. WT	-2.25	Yes	****	<0.0001	A-B	A-B
PBS vs. CSPG4	-0.6	Yes	*	0.0407	A-C	A-C
WT vs. CSPG4	1.65	Yes	***	0.0001	B-C	B-C
Submucosal Edema
ANOVA summary
P value	0.0003
P value summary	***
Holm-Sidak's multiple comparisons test	Mean Diff.	Significant?	Summary	Adjusted P Value
PBS vs. WT	-2.5	Yes	***	0.0004	A-B	A-B
PBS vs. CSPG4	-0.5	No	ns	0.2363	A-C	A-C
WT vs. CSPG4	2	Yes	**	0.001	B-C	B-C
Total Score
One way ANOVA p value	<0.0001
P value summary	****
Holm-Sidak's multiple comparisons test	Mean Diff.	Significant?	Summary	Adjusted P Value
PBS vs. WT	-10.25	Yes	****	<0.0001	A-B	A-B
PBS vs. CSPG4	-2.8	Yes	**	0.0039	A-C	A-C
WT vs. CSPG4	7.45	Yes	****	<0.0001	B-C	B-C

## Sheet: Fig5 cecum hist score
	PBS				TcdB					GFE					H8C3C5					GFE_H8C3C5
No.	1	2	3	4	1	2	3	4	5	1	2	3	4	5	1	2	3	4	5	1	2	3	4	5
Inflammatory Cell Infiltration	0	0	0	0	1.5	1.5	2.5	3	3	1	2	1	2	1	1.5	1	0.5	1	1.5	1	0	0.5	0	0.5
Hemorrhagic Congestion	0	0	0	0.5	1.5	2	2.5	2	1.5	0.5	1	0	0	1	1	1.5	0.5	0	0	0	0	0	0.5	0
Epithelial Disruption	0	0	0	0	1.5	2.5	1.5	2.5	1.5	0	0.5	0.5	0.5	0.5	0	0	0.5	0.5	1	0	0.5	0.5	0.5	0.5
Submucosal Edema	0	0	0	0	3	3	3	2.5	3	1	1.5	1	1	0	1.5	1.5	0.5	0.5	1.5	1	0.5	0	0	0
Total Histological Scores	0	0	0	0.5	7.5	9	9.5	10	9	2.5	5	2.5	3.5	2.5	4	4	2	2	4	2	1	1	1	1
Inflammatory infiltrate
ANOVA summary
F	14.48
P value	<0.0001
P value summary	****
Holm-Sidak's multiple comparisons test	Mean Diff.	Significant?	Summary	Adjusted P Value
PBS vs. TcdB	-2.3	Yes	****	<0.0001	A-B
PBS vs. GFE	-1.4	Yes	**	0.0048	A-C
PBS vs. H8C3C5	-1.1	Yes	*	0.0262	A-D
PBS vs. GFE_H8C3C5	-0.4	No	ns	0.4447	A-E
TcdB vs. GFE	0.9	Yes	*	0.0447	B-C
TcdB vs. H8C3C5	1.2	Yes	**	0.0098	B-D
TcdB vs. GFE_H8C3C5	1.9	Yes	****	<0.0001	B-E
GFE vs. H8C3C5	0.3	No	ns	0.4447	C-D
GFE vs. GFE_H8C3C5	1	Yes	*	0.0283	C-E
H8C3C5 vs. GFE_H8C3C5	0.7	No	ns	0.121	D-E
Hemorrhagic Congestion
ANOVA summary
F	13.23
P value	<0.0001
P value summary	****
Holm-Sidak's multiple comparisons test	Mean Diff.	Significant?	Summary	Adjusted P Value
PBS vs. TcdB	-1.775	Yes	****	<0.0001	A-B
PBS vs. GFE	-0.375	No	ns	0.5359	A-C
PBS vs. H8C3C5	-0.475	No	ns	0.4994	A-D
PBS vs. GFE_H8C3C5	0.025	No	ns	0.9344	A-E
TcdB vs. GFE	1.4	Yes	***	0.0007	B-C
TcdB vs. H8C3C5	1.3	Yes	**	0.0014	B-D
TcdB vs. GFE_H8C3C5	1.8	Yes	****	<0.0001	B-E
GFE vs. H8C3C5	-0.1	No	ns	0.9255	C-D
GFE vs. GFE_H8C3C5	0.4	No	ns	0.5318	C-E
H8C3C5 vs. GFE_H8C3C5	0.5	No	ns	0.442	D-E
Epithelial Disruption
ANOVA summary
F	21.56
P value	<0.0001
P value summary	****
Holm-Sidak's multiple comparisons test	Mean Diff.	Significant?	Summary	Adjusted P Value
PBS vs. TcdB	-1.9	Yes	****	<0.0001	A-B
PBS vs. GFE	-0.4	No	ns	0.4785	A-C
PBS vs. H8C3C5	-0.4	No	ns	0.4785	A-D
PBS vs. GFE_H8C3C5	-0.4	No	ns	0.4785	A-E
TcdB vs. GFE	1.5	Yes	****	<0.0001	B-C
TcdB vs. H8C3C5	1.5	Yes	****	<0.0001	B-D
TcdB vs. GFE_H8C3C5	1.5	Yes	****	<0.0001	B-E
GFE vs. H8C3C5	0	No	ns	>0.9999	C-D
GFE vs. GFE_H8C3C5	0	No	ns	>0.9999	C-E
H8C3C5 vs. GFE_H8C3C5	0	No	ns	>0.9999	D-E
Submucosal Edema
ANOVA summary
F	34.13
P value	<0.0001
P value summary	****
Holm-Sidak's multiple comparisons test	Mean Diff.	Significant?	Summary	Adjusted P Value
PBS vs. TcdB	-2.9	Yes	****	<0.0001	A-B
PBS vs. GFE	-0.9	Yes	*	0.0249	A-C
PBS vs. H8C3C5	-1.1	Yes	**	0.0061	A-D
PBS vs. GFE_H8C3C5	-0.3	No	ns	0.5151	A-E
TcdB vs. GFE	2	Yes	****	<0.0001	B-C
TcdB vs. H8C3C5	1.8	Yes	****	<0.0001	B-D
TcdB vs. GFE_H8C3C5	2.6	Yes	****	<0.0001	B-E
GFE vs. H8C3C5	-0.2	No	ns	0.5151	C-D
GFE vs. GFE_H8C3C5	0.6	No	ns	0.1071	C-E
H8C3C5 vs. GFE_H8C3C5	0.8	Yes	*	0.0298	D-E
Total Histological Score
ANOVA summary
F	75.58
P value	<0.0001
P value summary	****
Holm-Sidak's multiple comparisons test	Mean Diff.	Significant?	Summary	Adjusted P Value
PBS vs. TcdB	-8.875	Yes	****	<0.0001	A-B
PBS vs. GFE	-3.075	Yes	***	0.0002	A-C
PBS vs. H8C3C5	-3.075	Yes	***	0.0002	A-D
PBS vs. GFE_H8C3C5	-1.075	No	ns	0.1504	A-E
TcdB vs. GFE	5.8	Yes	****	<0.0001	B-C
TcdB vs. H8C3C5	5.8	Yes	****	<0.0001	B-D
TcdB vs. GFE_H8C3C5	7.8	Yes	****	<0.0001	B-E
GFE vs. H8C3C5	0	No	ns	>0.9999	C-D
GFE vs. GFE_H8C3C5	2	Yes	*	0.0065	C-E
H8C3C5 vs. GFE_H8C3C5	2	Yes	*	0.0065	D-E

## Sheet: Fig6 protection effects
TcdB1
Fab	1	2	3
conc. (uM)	rounded%	rounded%	rounded%	AV	SD
2	67.3469	63.4146	51.0204	60.594	8.52091
1	75	67.3913	80	74.1304	6.34917
0.5	84.7222	85	75.8065	81.8429	5.22955
0.25	92.4528	85.3659	91.2281	89.6823	3.78794
0.125	92	84.6154	87.0968	87.9041	3.75791
TcdB2
Bezlo	1	2	3
conc. (uM)	rounded%	rounded%	rounded%	AV	SD
2	25.8065	18.1818	25	22.9961	4.18873
1	20.3704	19.6429	26.087	22.0334	3.52928
0.5	14.4737	24.5902	27.7778	22.2805	6.94626
0.25	29.7297	39.4737	22.9167	30.7067	8.32163
0.125	50	52.381	47.8261	50.069	2.27822
0.0625	52.2727	57.8947	72.4138	60.8604	10.3929
0.03125	67.7419	58.3333	68.8889	64.9881	5.79162
0.015625	72.093	67.5676	88.8889	76.1832	11.2337

## Sheet: Fig6 hist scores of inhibition
	PBS
Inflammatory	0	0.5	0.5	1	0.5
Congestion	0	1	0.5	1	0.625
disruption	0	0	0	1	0.25
edema	0	0.5	1.5	1	0.75
total	0	2	2.5	4	2.125
	TcdB1
Inflammatory	2.5	3	2	3	3	2.5	3	3	1.5	1.5	2	2	2.5
Congestion	2.5	2.5	2.5	3	3	2.5	3	2	3	2.5	2.5	2.5	2.5
disruption	1.5	2	2.5	2	2.5	2.5	3	2	2.5	2	2	2	2
edema	3	3	2.5	2	3	2	3	3	2	3	3	2	2.5
total	9.5	10.5	9.5	10	11.5	9.5	12	10	9	9	9.5	8.5	9.5
	TcdB1+R1
Inflammatory	1.5	1.5	1	1	2	0.5
Congestion	2.5	1.5	2	2.5	1	2
disruption	1	1	0.5	0.5	1.5	1.5
edema	1	1	0.5	2	1	0.5
total	6	5	4	6	5.5	4.5
	TcdB1+Merck
Inflammatory	1.5	1	1.5	2	1.5	1
Congestion	2	1	1.5	1	0.5	2
disruption	1	0.5	1	0.5	0.5	1
edema	1.5	1	1.5	0.5	1	0.5
total	6	3.5	5.5	4	3.5	4.5
	TcdB2
Inflammatory	1	2.5	1.5	2	1	2	2.5	2	3	1	2	2.5	1	2	1.5
Congestion	2.5	2.5	1.5	2.5	2	2	2	2	2	1.5	1.5	2.5	0.5	1	2
disruption	2.5	2.5	1.5	2	1	2	2	2	2	1.5	1.5	1	1	2	2
edema	1	1.5	1	2	1	2.5	3	1	3	2	1.5	3	1	2	2
total	7	9	5.5	8.5	5	8.5	9.5	7	10	6	6.5	9	3.5	7	7.5
	TcdB2+R1
Inflammatory	1	2	1	0.5	1	1	2
Congestion	1	1	1.5	2	2	1	1
disruption	1	1	1	1	1.5	0.5	2
edema	1	1	0	0.5	1	1	1.5
total	4	5	3.5	4	5.5	3.5	6.5
	TcdB2+Merck
Inflammatory	1	1.5	2	1.5	2	2
Congestion	2	2	2	2	1.5	1.5
disruption	2	2	1.5	1	2	1
edema	1	1	1	1	1	2.5
total	6	6.5	6.5	5.5	6.5	7
	R1 only
Inflammatory	0	0	0.5	0
Congestion	0.5	0	0.5	0.5
disruption	1	0	0.5	0.5
edema	0	0	1	0
total	1.5	0	2.5	1
Statistical summary
ANOVA summary
F	36.56
P value	<0.0001
P value summary	****
Holm-Sidak's multiple comparisons test	Mean Diff.	Significant?	Summary	Adjusted P Value
PBS vs. TcdB1	-7.721	Yes	****	<0.0001
PBS vs. TcdB1 + R1	-3.042	Yes	**	0.0029
PBS vs. TcdB1 + Merck	-2.375	Yes	*	0.0287
PBS vs. TcdB2	-5.175	Yes	****	<0.0001
PBS vs. TcdB2 + R1	-2.446	Yes	*	0.0179
PBS vs. TcdB2 + Merck	-4.208	Yes	****	<0.0001
PBS vs. R1	0.875	No	ns	0.7731
TcdB1 vs. TcdB1 + R1	4.679	Yes	****	<0.0001
TcdB1 vs. TcdB1 + Merck	5.346	Yes	****	<0.0001
TcdB1 vs. TcdB2	2.546	Yes	****	<0.0001
TcdB1 vs. TcdB2 + R1	5.275	Yes	****	<0.0001
TcdB1 vs. TcdB2 + Merck	3.513	Yes	****	<0.0001
TcdB1 vs. R1	8.596	Yes	****	<0.0001
TcdB1 + R1 vs. TcdB1 + Merck	0.6667	No	ns	0.7731
TcdB1 + R1 vs. TcdB2	-2.133	Yes	*	0.0112
TcdB1 + R1 vs. TcdB2 + R1	0.5952	No	ns	0.7731
TcdB1 + R1 vs. TcdB2 + Merck	-1.167	No	ns	0.5294
TcdB1 + R1 vs. R1	3.917	Yes	***	0.0002
TcdB1 + Merck vs. TcdB2	-2.8	Yes	***	0.0005
TcdB1 + Merck vs. TcdB2 + R1	-0.07143	No	ns	0.92
TcdB1 + Merck vs. TcdB2 + Merck	-1.833	No	ns	0.1186
TcdB1 + Merck vs. R1	3.25	Yes	**	0.0029
TcdB2 vs. TcdB2 + R1	2.729	Yes	***	0.0003
TcdB2 vs. TcdB2 + Merck	0.9667	No	ns	0.5294
TcdB2 vs. R1	6.05	Yes	****	<0.0001
TcdB2 + R1 vs. TcdB2 + Merck	-1.762	No	ns	0.1186
TcdB2 + R1 vs. R1	3.321	Yes	**	0.0016
TcdB2 + Merck vs. R1	5.083	Yes	****	<0.0001

## Sheet: MS all XL peptides
Table S1. Summary of the identified cross-links of the TcdB–CSPG4 complex from three biological replicates of XL-MS (Source data)
Subunit A	XL A	Subunit B	XL B	Linkage	XL Scan	XL RT	XL m/z	XL Charge	XL PPM	m/z A	Charge A	Sequence A	Protein Mods A	PPM A	Score A	EV A	m/z B	Charge B	Sequence B	Protein Mods B	PPM B	Score B	EV B
TcdB	D1490	CSPG4	E92|E93	TcdB:D1490-CSPG4:E92|E93	35490	95.1014	747.411	4	-1.74985	907.011	2	EGLFVSELPDVVLISK	XL:L-Alkene@1530	-2.72643	33.5	7.1e-09	562.825	2	LVLGQEELR	XL:L-Alkene@74|XL:L-Alkene@75	-0.612804	32.9	1.2e-06
TcdB	D1490	CSPG4	E92|E93	TcdB:D1490-CSPG4:E92|E93	35556	95.201	747.664	4	0.560727	922.995	2	EGLFVSELPDVVLISK	XL:L-Thiol@1530	0.501025	25	1.1e-06	562.825	2	LVLGQEELR	XL:L-Alkene@74|XL:L-Alkene@75	0.0978959	20.4	1.1e-05
TcdB	D1490	CSPG4	E92|E93	TcdB:D1490-CSPG4:E92|E93	46786	96.2139	747.413	4	0.294454	907.01	2	EGLFVSELPDVVLISK	XL:L-Alkene@1530	-0.741896	33.1	4.8e-08	562.825	2	LVLGQEELR	XL:L-Alkene@74|XL:L-Alkene@75	-0.612804	18.9	0.00014
TcdB	D1490	CSPG4	E92|E93	TcdB:D1490-CSPG4:E92|E93	44158	95.4027	747.414	4	1.35749	922.994	2	EGLFVSELPDVVLISK	XL:L-Thiol@1530	0.609368	33	1.4e-08	562.825	2	LVLGQEELR	XL:L-Alkene@74|XL:L-Alkene@75	-0.435129	31.5	2.3e-06
TcdB	D1490	CSPG4	E92|E93	TcdB:D1490-CSPG4:E92|E93	52180	95.4829	747.414	4	1.43926	922.997	2	EGLFVSELPDVVLISK	XL:L-Thiol@1530	-2.31589	20.1	1.9e-05	578.81	2	LVLGQEELR	XL:L-Thiol@74|XL:L-Thiol@75	1.53841	21.4	0.00014
TcdB	D1490	CSPG4	E92|E93	TcdB:D1490-CSPG4:E92|E93	36364	95.7664	747.414	4	1.35749	922.998	2	EGLFVSELPDVVLISK	XL:L-Thiol@1530	-2.8576	25.6	1.3e-06	562.824	2	LVLGQEELR	XL:L-Alkene@74|XL:L-Alkene@75	0.630922	20.8	2.4e-05
TcdB	D1490	CSPG4	E92|E93	TcdB:D1490-CSPG4:E92|E93	42855	95.5713	747.662	4	-1.72812	922.998	2	EGLFVSELPDVVLISK	XL:L-Thiol@1530	-3.50765	30.3	2.5e-07	562.826	2	LVLGQEELR	XL:L-Alkene@74|XL:L-Alkene@75	-2.0342	32.1	2e-06
TcdB	D1490	CSPG4	E92|E93	TcdB:D1490-CSPG4:E92|E93	42948	95.6876	747.415	4	3.64711	922.998	2	EGLFVSELPDVVLISK	XL:L-Thiol@1530	-2.96594	26.5	3.6e-06	562.825	2	LVLGQEELR	XL:L-Alkene@74|XL:L-Alkene@75	-0.968154	32.8	9e-07
TcdB	D1490	CSPG4	E93	TcdB:D1490-CSPG4:E93	35556	95.201	747.664	4	0.560727	922.995	2	EGLFVSELPDVVLISK	XL:L-Thiol@1530	0.501025	25	1.1e-06	578.811	2	LVLGQEELR	XL:L-Thiol@75	-0.707574	22.8	1.6e-05
TcdB	D1490	CSPG4	E93	TcdB:D1490-CSPG4:E93	52180	95.4829	747.414	4	1.43926	922.997	2	EGLFVSELPDVVLISK	XL:L-Thiol@1530	-2.31589	20.1	1.9e-05	562.824	2	LVLGQEELR	XL:L-Alkene@75	0.630922	23.6	2.4e-06
TcdB	D1490	CSPG4	E93	TcdB:D1490-CSPG4:E93	36364	95.7664	747.414	4	1.35749	922.998	2	EGLFVSELPDVVLISK	XL:L-Thiol@1530	-2.8576	25.6	1.3e-06	578.812	2	LVLGQEELR	XL:L-Thiol@75	-1.74418	24.2	2e-05
TcdB	D1490	CSPG4	E93	TcdB:D1490-CSPG4:E93	42948	95.6876	747.415	4	3.64711	922.998	2	EGLFVSELPDVVLISK	XL:L-Thiol@1530	-2.96594	26.5	3.6e-06	578.812	2	LVLGQEELR	XL:L-Thiol@75	-1.74418	18.6	0.00017
TcdB	D642	CSPG4	D457	TcdB:D642-CSPG4:D457	16678	64.0275	745.395	4	1.57558	597.355	2	IPSIISDRPK	XL:L-Alkene@682	-2.04282	32	1.7e-08	868.444	2	HVQPTLDLMEAELR	XL:L-Alkene@439;Oxidation@441	-0.888491	13.4	0.00026
TcdB	D642	CSPG4	D457	TcdB:D642-CSPG4:D457	19024	66.7731	745.644	4	-1.02668	597.354	2	IPSIISDRPK	XL:L-Alkene@682	-0.368771	30.4	2.1e-08	868.44	2	HVQPTLDLMEAELR	XL:L-Alkene@439;Oxidation@441	4.06291	24.8	6e-07
TcdB	D642	CSPG4	D457|E460	TcdB:D642-CSPG4:D457|E460	13215	53.8688	777.418	4	0.648332	597.353	2	IPSIISDRPK	XL:L-Alkene@682	0.635659	37.2	4.9e-09	948.477	2	HVQPTLDLMEAELRK	Oxidation@441;XL:L-Thiol@439|XL:L-Thiol@442	-0.584876	21.4	1.5e-05
TcdB	D642	CSPG4	D457|E460	TcdB:D642-CSPG4:D457|E460	23080	60.4964	745.394	4	-0.72025	597.354	2	IPSIISDRPK	XL:L-Alkene@682	-0.536176	38.3	7.1e-08	868.445	2	HVQPTLDLMEAELR	Oxidation@441;XL:L-Alkene@439|XL:L-Alkene@442	-1.46423	23.4	2.5e-06
TcdB	D642	CSPG4	D457|E460	TcdB:D642-CSPG4:D457|E460	12540	54.1341	777.42	4	2.14196	597.354	2	IPSIISDRPK	XL:L-Alkene@682	-1.20579	32.2	1.2e-07	932.492	2	HVQPTLDLMEAELRK	Oxidation@441;XL:L-Alkene@439|XL:L-Alkene@442	-1.59797	18.7	9.4e-05
TcdB	D642	CSPG4	D457|E460	TcdB:D642-CSPG4:D457|E460	15561	61.7236	773.924	4	4.18013	597.354	2	IPSIISDRPK	XL:L-Alkene@682	-0.870985	33.7	3.6e-08	940.481	2	HVQPTLDLMEAELRK	XL:L-Thiol@439|XL:L-Thiol@442	-2.13939	21.8	7.7e-06
TcdB	D642	CSPG4	D457|E460	TcdB:D642-CSPG4:D457|E460	17086	53.9635	777.421	4	3.47836	597.354	2	IPSIISDRPK	XL:L-Alkene@682	-0.201366	32.7	5.6e-08	932.492	2	HVQPTLDLMEAELRK	Oxidation@441;XL:L-Alkene@439|XL:L-Alkene@442	-1.27625	23	3.3e-06
TcdB	D642	CSPG4	D457|E460	TcdB:D642-CSPG4:D457|E460	18399	60.8702	773.42	4	1.45534	597.354	2	IPSIISDRPK	XL:L-Alkene@682	-0.536176	37.2	3.1e-08	940.481	2	HVQPTLDLMEAELRK	XL:L-Thiol@439|XL:L-Thiol@442	-1.60775	23.2	9.8e-07
TcdB	D642	CSPG4	D457|E460	TcdB:D642-CSPG4:D457|E460	19080	54.7262	777.67	4	1.29714	597.354	2	IPSIISDRPK	XL:L-Alkene@682	-0.201366	38.2	6.3e-08	932.492	2	HVQPTLDLMEAELRK	Oxidation@441;XL:L-Alkene@439|XL:L-Alkene@442	-0.847291	23.3	4.1e-06
TcdB	D642	CSPG4	D457|E460	TcdB:D642-CSPG4:D457|E460	23579	61.9459	745.646	4	1.26838	597.353	2	IPSIISDRPK	XL:L-Alkene@682	0.468254	29	4.2e-07	868.445	2	HVQPTLDLMEAELR	Oxidation@441;XL:L-Alkene@439|XL:L-Alkene@442	-2.27027	10.4	0.0012
TcdB	D642	CSPG4	D457|E460|E462	TcdB:D642-CSPG4:D457|E460|E462	17345	63.0428	745.897	4	1.94465	597.354	2	IPSIISDRPK	XL:L-Alkene@682	-0.703581	36.9	6e-08	868.45	2	HVQPTLDLMEAELR	Oxidation@441;XL:L-Alkene@439|XL:L-Alkene@442|XL:L-Alkene@444	-8.02764	15.7	2.2e-05
TcdB	D642	CSPG4	D457|E460|E462	TcdB:D642-CSPG4:D457|E460|E462	17661	63.6862	745.645	4	-0.452914	597.353	2	IPSIISDRPK	XL:L-Alkene@682	0.635659	31.5	2e-08	868.445	2	HVQPTLDLMEAELR	Oxidation@441;XL:L-Alkene@439|XL:L-Alkene@442|XL:L-Alkene@444	-1.80968	7.6	0.0063
TcdB	D642	CSPG4	D457|E460|E462	TcdB:D642-CSPG4:D457|E460|E462	18433	61.0828	622.136	5	0.270647	613.339	2	IPSIISDRPK	XL:L-Thiol@682	1.16585	31.8	8.3e-07	632.655	3	HVQPTLDLMEAELRK	Oxidation@441;XL:L-Thiol@439|XL:L-Thiol@442|XL:L-Thiol@444	-2.49373	13.9	0.0031
TcdB	D642	CSPG4	D457|E460|E462	TcdB:D642-CSPG4:D457|E460|E462	19520	62.8359	745.397	4	3.37944	597.354	2	IPSIISDRPK	XL:L-Alkene@682	-0.368771	33	2.3e-07	868.446	2	HVQPTLDLMEAELR	Oxidation@441;XL:L-Alkene@439|XL:L-Alkene@442|XL:L-Alkene@444	-2.84601	18.4	2e-05
TcdB	D642	CSPG4	D457|E460|E462	TcdB:D642-CSPG4:D457|E460|E462	24162	62.1889	745.645	4	-0.370948	597.354	2	IPSIISDRPK	XL:L-Alkene@682	-0.870985	31.4	1.2e-07	868.447	2	HVQPTLDLMEAELR	Oxidation@441;XL:L-Alkene@439|XL:L-Alkene@442|XL:L-Alkene@444	-3.65204	13.9	0.00019
TcdB	D642	CSPG4	D457|E460|E462	TcdB:D642-CSPG4:D457|E460|E462	23238	54.4764	518.616	6	2.44785	398.572	3	IPSIISDRPK	XL:L-Alkene@682	-0.639035	10.4	0.00088	638.658	3	HVQPTLDLMEAELRK	Oxidation@441;XL:L-Sulfenic@439|XL:L-Sulfenic@442|XL:L-Sulfenic@444	-1.65363	9.4	0.03
TcdB	D642	CSPG4	D457|E460|E462	TcdB:D642-CSPG4:D457|E460|E462	14128	58.3563	777.42	4	2.45641	597.354	2	IPSIISDRPK	XL:L-Alkene@682	-0.368771	28.9	1.3e-07	932.496	2	HVQPTLDLMEAELRK	Oxidation@441;XL:L-Alkene@439|XL:L-Alkene@442|XL:L-Alkene@444	-5.99476	14	0.00031
TcdB	D642	CSPG4	D457|E460|E462	TcdB:D642-CSPG4:D457|E460|E462	16526	63.703	745.648	4	3.8913	597.355	2	IPSIISDRPK	XL:L-Alkene@682	-2.04282	31	1.4e-08	868.444	2	HVQPTLDLMEAELR	Oxidation@441;XL:L-Alkene@439|XL:L-Alkene@442|XL:L-Alkene@444	-1.00364	12.9	0.00045
TcdB	D642	CSPG4	D457|E460|E462	TcdB:D642-CSPG4:D457|E460|E462	17018	64.7426	745.646	4	1.18641	597.354	2	IPSIISDRPK	XL:L-Alkene@682	-0.0339611	34	2.5e-08	868.446	2	HVQPTLDLMEAELR	Oxidation@441;XL:L-Alkene@439|XL:L-Alkene@442|XL:L-Alkene@444	-2.96116	15.7	0.00031
TcdB	D642	CSPG4	D457|E460|E462	TcdB:D642-CSPG4:D457|E460|E462	17275	61.0284	622.138	5	3.70992	613.34	2	IPSIISDRPK	XL:L-Thiol@682	-0.627607	27.3	5.2e-07	632.654	3	HVQPTLDLMEAELRK	Oxidation@441;XL:L-Thiol@439|XL:L-Thiol@442|XL:L-Thiol@444	-0.755027	16.3	0.00014
TcdB	D642	CSPG4	D457|E460|E462	TcdB:D642-CSPG4:D457|E460|E462	18730	63.5282	745.395	4	0.837633	597.353	2	IPSIISDRPK	XL:L-Alkene@682	0.803065	33	1.3e-08	868.443	2	HVQPTLDLMEAELR	Oxidation@441;XL:L-Alkene@439|XL:L-Alkene@442|XL:L-Alkene@444	0.262994	17	4.9e-06
TcdB	D642	CSPG4	D457|E460|E462	TcdB:D642-CSPG4:D457|E460|E462	19657	65.1422	745.648	4	3.48147	597.355	2	IPSIISDRPK	XL:L-Alkene@682	-1.5406	30.3	6e-08	868.446	2	HVQPTLDLMEAELR	Oxidation@441;XL:L-Alkene@439|XL:L-Alkene@442|XL:L-Alkene@444	-2.73086	17.5	1.6e-05
TcdB	D642	CSPG4	D457|E460|E462	TcdB:D642-CSPG4:D457|E460|E462	22345	62.4635	745.395	4	0.509657	597.354	2	IPSIISDRPK	XL:L-Alkene@682	-0.703581	35.4	9.5e-09	868.444	2	HVQPTLDLMEAELR	Oxidation@441;XL:L-Alkene@439|XL:L-Alkene@442|XL:L-Alkene@444	-0.1976	13.6	0.00018
TcdB	D642	CSPG4	D457|E460|E462	TcdB:D642-CSPG4:D457|E460|E462	24709	61.0088	1030.89	3	1.0843	1193.7	1	IPSIISDRPK	XL:L-Alkene@682	-1.01955	7.1	0.0073	940.482	2	HVQPTLDLMEAELRK	XL:L-Thiol@439|XL:L-Thiol@442|XL:L-Thiol@444	-2.24572	21.9	2.1e-05
TcdB	D642	CSPG4	D457|E460|E462	TcdB:D642-CSPG4:D457|E460|E462	25108	61.5362	745.647	4	2.9077	597.354	2	IPSIISDRPK	XL:L-Alkene@682	-0.870985	37.7	3.5e-07	868.444	2	HVQPTLDLMEAELR	Oxidation@441;XL:L-Alkene@439|XL:L-Alkene@442|XL:L-Alkene@444	-0.427897	15.9	5.5e-05
TcdB	D642	CSPG4	D457|E460|E462	TcdB:D642-CSPG4:D457|E460|E462	15062	54.9452	518.615	6	1.38659	398.572	3	IPSIISDRPK	XL:L-Alkene@682	-0.388139	20.6	6.6e-06	638.657	3	HVQPTLDLMEAELRK	Oxidation@441;XL:L-Sulfenic@439|XL:L-Sulfenic@442|XL:L-Sulfenic@444	0.0687277	15.6	0.0014
TcdB	D642	CSPG4	D457|E460|E462	TcdB:D642-CSPG4:D457|E460|E462	15827	56.3314	518.616	6	3.27328	398.572	3	IPSIISDRPK	XL:L-Alkene@682	-0.388139	18.3	6.2e-05	638.657	3	HVQPTLDLMEAELRK	Oxidation@441;XL:L-Sulfenic@439|XL:L-Sulfenic@442|XL:L-Sulfenic@444	0.0687277	17.3	0.00023
TcdB	D642	CSPG4	D457|E460|E462	TcdB:D642-CSPG4:D457|E460|E462	16290	57.1642	518.615	6	1.50451	398.572	3	IPSIISDRPK	XL:L-Alkene@682	-0.639035	16.3	5.7e-05	638.658	3	HVQPTLDLMEAELRK	Oxidation@441;XL:L-Sulfenic@439|XL:L-Sulfenic@442|XL:L-Sulfenic@444	-0.401008	9.3	0.07
TcdB	D642	CSPG4	D457|E460|E462	TcdB:D642-CSPG4:D457|E460|E462	16634	57.7754	518.614	6	-0.971769	398.571	3	IPSIISDRPK	XL:L-Alkene@682	0.364549	20	3.1e-05	638.658	3	HVQPTLDLMEAELRK	Oxidation@441;XL:L-Sulfenic@439|XL:L-Sulfenic@442|XL:L-Sulfenic@444	-1.02732	10.7	0.03
TcdB	D642	CSPG4	D457|E460|E462	TcdB:D642-CSPG4:D457|E460|E462	17080	58.5771	518.784	6	5.41438	398.572	3	IPSIISDRPK	XL:L-Alkene@682	-1.39172	14.8	3.5e-05	638.657	3	HVQPTLDLMEAELRK	Oxidation@441;XL:L-Sulfenic@439|XL:L-Sulfenic@442|XL:L-Sulfenic@444	-0.0878508	10.4	0.014
TcdB	D642	CSPG4	D457|E460|E462	TcdB:D642-CSPG4:D457|E460|E462	18389	60.8566	515.95	6	2.07889	398.572	3	IPSIISDRPK	XL:L-Alkene@682	-0.88993	22.4	1.2e-05	633.326	3	HVQPTLDLMEAELRK	XL:L-Sulfenic@439|XL:L-Sulfenic@442|XL:L-Sulfenic@444	-0.464716	13.8	0.0017
TcdB	D642	CSPG4	D457|E460|E462	TcdB:D642-CSPG4:D457|E460|E462	18904	61.6957	773.422	4	3.66787	597.354	2	IPSIISDRPK	XL:L-Alkene@682	-0.201366	26.7	1.1e-07	940.482	2	HVQPTLDLMEAELRK	XL:L-Thiol@439|XL:L-Thiol@442|XL:L-Thiol@444	-2.67103	13.2	0.0024
TcdB	D642	CSPG4	D457|E460|E462	TcdB:D642-CSPG4:D457|E460|E462	20012	63.5205	745.646	4	1.35034	597.354	2	IPSIISDRPK	XL:L-Alkene@682	0.300849	34.7	2.6e-08	868.444	2	HVQPTLDLMEAELR	Oxidation@441;XL:L-Alkene@439|XL:L-Alkene@442|XL:L-Alkene@444	-0.312749	11.3	0.00043
TcdB	D642	CSPG4	D457|E460|E462	TcdB:D642-CSPG4:D457|E460|E462	22731	60.6659	745.645	4	0.530681	597.354	2	IPSIISDRPK	XL:L-Alkene@682	-0.0339611	35.2	2.1e-08	868.443	2	HVQPTLDLMEAELR	Oxidation@441;XL:L-Alkene@439|XL:L-Alkene@442|XL:L-Alkene@444	0.378143	19.7	1.1e-05
TcdB	D642	CSPG4	D457|E462	TcdB:D642-CSPG4:D457|E462	19524	67.4102	741.399	4	5.22534	597.354	2	IPSIISDRPK	XL:L-Alkene@682	-0.368771	37.3	8.7e-08	860.446	2	HVQPTLDLMEAELR	XL:L-Alkene@439|XL:L-Alkene@444	-0.0336101	13.1	0.0021
TcdB	D642	CSPG4	D457|E462	TcdB:D642-CSPG4:D457|E462	22942	63.4104	745.645	4	-0.452914	597.354	2	IPSIISDRPK	XL:L-Alkene@682	-0.703581	31.9	8e-08	868.449	2	HVQPTLDLMEAELR	Oxidation@441;XL:L-Alkene@439|XL:L-Alkene@444	-5.95499	12.9	0.00028
TcdB	D642	CSPG4	E460	TcdB:D642-CSPG4:E460	13662	54.8988	777.676	4	9.39155	597.354	2	IPSIISDRPK	XL:L-Alkene@682	-0.703581	33.4	9.3e-08	932.49	2	HVQPTLDLMEAELRK	Oxidation@441;XL:L-Alkene@442	0.439584	19.8	2.1e-05
TcdB	D642	CSPG4	E460	TcdB:D642-CSPG4:E460	13742	55.0799	777.42	4	2.69224	597.354	2	IPSIISDRPK	XL:L-Alkene@682	0.133444	28.5	2.2e-06	932.496	2	HVQPTLDLMEAELRK	Oxidation@441;XL:L-Alkene@442	-5.24409	19.8	5e-06
TcdB	D642	CSPG4	E460	TcdB:D642-CSPG4:E460	15706	59.6483	745.648	4	3.8913	597.354	2	IPSIISDRPK	XL:L-Alkene@682	-0.0339611	37.7	7.6e-08	884.43	2	HVQPTLDLMEAELR	Oxidation@441;XL:L-Thiol@442	-0.719395	29	1.8e-07
TcdB	D642	CSPG4	E460	TcdB:D642-CSPG4:E460	15744	59.7281	745.395	4	1.65757	597.354	2	IPSIISDRPK	XL:L-Alkene@682	-0.703581	40.1	2.3e-08	884.43	2	HVQPTLDLMEAELR	Oxidation@441;XL:L-Thiol@442	-0.154059	27	5.1e-07
TcdB	D642	CSPG4	E460	TcdB:D642-CSPG4:E460	16208	60.7416	773.423	4	5.09021	597.354	2	IPSIISDRPK	XL:L-Alkene@682	-0.201366	31.1	1.2e-07	940.482	2	HVQPTLDLMEAELRK	XL:L-Thiol@442	-2.24572	27.8	7.7e-08
TcdB	D642	CSPG4	E460	TcdB:D642-CSPG4:E460	16223	60.7671	745.394	4	-0.72025	597.354	2	IPSIISDRPK	XL:L-Alkene@682	-0.368771	36.2	5.9e-09	884.431	2	HVQPTLDLMEAELR	Oxidation@441;XL:L-Thiol@442	-1.28473	26.6	2.2e-07
TcdB	D642	CSPG4	E460	TcdB:D642-CSPG4:E460	16276	60.8688	1030.89	3	3.92898	1193.7	1	IPSIISDRPK	XL:L-Alkene@682	-0.60069	13.2	0.00027	924.495	2	HVQPTLDLMEAELRK	XL:L-Alkene@442	-1.45745	32.3	1.1e-07
TcdB	D642	CSPG4	E460	TcdB:D642-CSPG4:E460	16288	60.8923	1031.23	3	2.28927	1193.7	1	IPSIISDRPK	XL:L-Alkene@682	-0.181824	12.2	0.00012	940.481	2	HVQPTLDLMEAELRK	XL:L-Thiol@442	-1.28876	30.9	2.5e-07
TcdB	D642	CSPG4	E460	TcdB:D642-CSPG4:E460	16359	61.0128	745.645	4	0.530681	597.354	2	IPSIISDRPK	XL:L-Alkene@682	-0.368771	41.1	6.3e-09	868.445	2	HVQPTLDLMEAELR	Oxidation@441;XL:L-Alkene@442	-1.57938	28.1	2.6e-08
TcdB	D642	CSPG4	E460	TcdB:D642-CSPG4:E460	17109	62.5137	745.646	4	1.92411	597.354	2	IPSIISDRPK	XL:L-Alkene@682	-0.870985	34.1	1.9e-08	884.431	2	HVQPTLDLMEAELR	Oxidation@441;XL:L-Thiol@442	-2.0762	21.9	2.2e-06
TcdB	D642	CSPG4	E460	TcdB:D642-CSPG4:E460	17345	63.0428	745.897	4	1.94465	597.354	2	IPSIISDRPK	XL:L-Alkene@682	-0.703581	36.9	6e-08	884.43	2	HVQPTLDLMEAELR	Oxidation@441;XL:L-Thiol@442	-0.832462	23.7	2.9e-06
TcdB	D642	CSPG4	E460	TcdB:D642-CSPG4:E460	17793	63.975	745.395	4	0.591651	597.354	2	IPSIISDRPK	XL:L-Alkene@682	-0.870985	31.3	1.3e-08	868.44	2	HVQPTLDLMEAELR	Oxidation@441;XL:L-Alkene@442	3.83261	23.4	8.6e-08
TcdB	D642	CSPG4	E460	TcdB:D642-CSPG4:E460	18971	66.3324	745.39	4	-5.88586	597.354	2	IPSIISDRPK	XL:L-Alkene@682	0.133444	26.1	4.9e-08	884.432	2	HVQPTLDLMEAELR	Oxidation@441;XL:L-Thiol@442	-2.4154	18.2	8.6e-06
TcdB	D642	CSPG4	E460	TcdB:D642-CSPG4:E460	18980	66.3498	741.395	4	-0.710099	597.354	2	IPSIISDRPK	XL:L-Alkene@682	-0.703581	37.6	1.7e-08	876.434	2	HVQPTLDLMEAELR	XL:L-Thiol@442	-2.27464	31.3	1.9e-07
TcdB	D642	CSPG4	E460	TcdB:D642-CSPG4:E460	14900	54.7967	622.135	5	-0.810267	597.354	2	IPSIISDRPK	XL:L-Alkene@682	0.133444	29.9	2.7e-07	632.653	3	HVQPTLDLMEAELRK	Oxidation@441;XL:L-Thiol@442	1.61594	21.2	2.1e-05
TcdB	D642	CSPG4	E460	TcdB:D642-CSPG4:E460	15224	55.3724	622.137	5	2.33421	597.354	2	IPSIISDRPK	XL:L-Alkene@682	-0.201366	36.8	1.4e-08	632.654	3	HVQPTLDLMEAELRK	Oxidation@441;XL:L-Thiol@442	0.193358	24.9	8.3e-06
TcdB	D642	CSPG4	E460	TcdB:D642-CSPG4:E460	15421	55.7321	518.613	6	-2.62262	398.572	3	IPSIISDRPK	XL:L-Alkene@682	-0.388139	17.9	2.8e-05	632.654	3	HVQPTLDLMEAELRK	Oxidation@441;XL:L-Thiol@442	-0.280835	22.1	1.4e-05
TcdB	D642	CSPG4	E460	TcdB:D642-CSPG4:E460	15552	55.9654	622.137	5	2.03942	597.353	2	IPSIISDRPK	XL:L-Alkene@682	1.13788	30.3	3.2e-08	632.653	3	HVQPTLDLMEAELRK	Oxidation@441;XL:L-Thiol@442	1.93207	23	1e-05
TcdB	D642	CSPG4	E460	TcdB:D642-CSPG4:E460	17291	59.0812	622.135	5	-0.908532	597.354	2	IPSIISDRPK	XL:L-Alkene@682	-1.20579	30.5	2.3e-08	632.654	3	HVQPTLDLMEAELRK	Oxidation@441;XL:L-Thiol@442	0.351423	13.9	0.00068
TcdB	D642	CSPG4	E460	TcdB:D642-CSPG4:E460	17610	59.6482	745.395	4	1.00162	597.354	2	IPSIISDRPK	XL:L-Alkene@682	-0.536176	41.4	1.7e-08	884.43	2	HVQPTLDLMEAELR	Oxidation@441;XL:L-Thiol@442	-0.719395	28.8	4.3e-08
TcdB	D642	CSPG4	E460	TcdB:D642-CSPG4:E460	18305	60.8707	773.42	4	1.45534	597.354	2	IPSIISDRPK	XL:L-Alkene@682	-1.03839	36.6	7.2e-08	940.481	2	HVQPTLDLMEAELRK	XL:L-Thiol@442	-2.13939	34.4	5e-08
TcdB	D642	CSPG4	E460	TcdB:D642-CSPG4:E460	18340	60.9198	745.395	4	1.57558	597.353	2	IPSIISDRPK	XL:L-Alkene@682	0.635659	37.5	1.5e-08	884.43	2	HVQPTLDLMEAELR	Oxidation@441;XL:L-Thiol@442	-0.154059	33.2	8.5e-09
TcdB	D642	CSPG4	E460	TcdB:D642-CSPG4:E460	18609	61.3767	773.673	4	3.92408	597.354	2	IPSIISDRPK	XL:L-Alkene@682	-0.870985	32.5	8.7e-09	616.664	3	HVQPTLDLMEAELRK	XL:L-Alkene@442	1.5036	31.4	1.2e-07
TcdB	D642	CSPG4	E460	TcdB:D642-CSPG4:E460	18680	61.5012	773.419	4	0.191034	597.354	2	IPSIISDRPK	XL:L-Alkene@682	-1.20579	33.6	2.8e-08	940.481	2	HVQPTLDLMEAELRK	XL:L-Thiol@442	-1.39509	26.2	3.5e-07
TcdB	D642	CSPG4	E460	TcdB:D642-CSPG4:E460	19067	62.0974	745.396	4	2.47751	597.354	2	IPSIISDRPK	XL:L-Alkene@682	-0.536176	42	1.6e-08	884.431	2	HVQPTLDLMEAELR	Oxidation@441;XL:L-Thiol@442	-1.28473	26.2	1.3e-08
TcdB	D642	CSPG4	E460	TcdB:D642-CSPG4:E460	19520	62.8359	745.397	4	3.37944	597.354	2	IPSIISDRPK	XL:L-Alkene@682	-0.368771	33	2.3e-07	884.43	2	HVQPTLDLMEAELR	Oxidation@441;XL:L-Thiol@442	-0.832462	23.2	1.1e-06
TcdB	D642	CSPG4	E460	TcdB:D642-CSPG4:E460	21697	66.4747	741.396	4	0.444014	597.354	2	IPSIISDRPK	XL:L-Alkene@682	-0.201366	35.6	1.1e-08	876.433	2	HVQPTLDLMEAELR	XL:L-Thiol@442	-0.677256	39.6	4.7e-09
TcdB	D642	CSPG4	E460	TcdB:D642-CSPG4:E460	21802	66.6334	988.194	3	2.94221	1193.7	1	IPSIISDRPK	XL:L-Alkene@682	-1.35465	14.1	3.5e-05	860.447	2	HVQPTLDLMEAELR	XL:L-Alkene@442	-0.96336	34.2	2.2e-09
TcdB	D642	CSPG4	E460	TcdB:D642-CSPG4:E460	19426	54.5878	777.417	4	-1.23835	597.354	2	IPSIISDRPK	XL:L-Alkene@682	-0.870985	34.4	4.6e-08	932.494	2	HVQPTLDLMEAELRK	Oxidation@441;XL:L-Alkene@442	-2.99208	24.7	6.4e-06
TcdB	D642	CSPG4	E460	TcdB:D642-CSPG4:E460	23080	60.4964	745.394	4	-0.72025	597.354	2	IPSIISDRPK	XL:L-Alkene@682	-0.536176	38.3	7.1e-08	884.43	2	HVQPTLDLMEAELR	Oxidation@441;XL:L-Thiol@442	-0.154059	29.6	3e-07
TcdB	D642	CSPG4	E460	TcdB:D642-CSPG4:E460	23680	61.4477	773.919	4	-2.69005	597.353	2	IPSIISDRPK	XL:L-Alkene@682	0.635659	34.3	5.5e-08	940.479	2	HVQPTLDLMEAELRK	XL:L-Thiol@442	0.0935089	29	5.7e-07
TcdB	D642	CSPG4	E460	TcdB:D642-CSPG4:E460	23742	61.5354	773.418	4	-0.99425	597.354	2	IPSIISDRPK	XL:L-Alkene@682	-0.536176	35.3	3.5e-08	940.481	2	HVQPTLDLMEAELRK	XL:L-Thiol@442	-1.39509	28.3	1.8e-06
TcdB	D642	CSPG4	E460	TcdB:D642-CSPG4:E460	23953	61.8747	745.389	4	-6.37783	597.354	2	IPSIISDRPK	XL:L-Alkene@682	-0.0339611	34.2	7.7e-08	884.429	2	HVQPTLDLMEAELR	Oxidation@441;XL:L-Thiol@442	0.185142	20.2	1.2e-05
TcdB	D642	CSPG4	E460	TcdB:D642-CSPG4:E460	27412	67.2422	988.525	3	-0.807678	1193.7	1	IPSIISDRPK	XL:L-Alkene@682	-1.35465	17.2	1.4e-05	860.446	2	HVQPTLDLMEAELR	XL:L-Alkene@442	-0.266048	38.4	4.7e-09
TcdB	D642	CSPG4	E460	TcdB:D642-CSPG4:E460	23058	54.2229	622.335	5	-2.75435	597.354	2	IPSIISDRPK	XL:L-Alkene@682	-0.201366	34.6	1.7e-08	632.654	3	HVQPTLDLMEAELRK	Oxidation@441;XL:L-Thiol@442	0.193358	21.1	0.00013
TcdB	D642	CSPG4	E460	TcdB:D642-CSPG4:E460	23082	54.2567	622.135	5	-2.08771	597.354	2	IPSIISDRPK	XL:L-Alkene@682	-1.20579	36.8	2e-09	632.654	3	HVQPTLDLMEAELRK	Oxidation@441;XL:L-Thiol@442	-1.22922	21.6	6.7e-05
TcdB	D642	CSPG4	E460	TcdB:D642-CSPG4:E460	23248	54.4898	777.416	4	-2.02447	597.354	2	IPSIISDRPK	XL:L-Alkene@682	-0.368771	29.4	2.1e-07	948.476	2	HVQPTLDLMEAELRK	Oxidation@441;XL:L-Thiol@442	0.891175	21.9	5.1e-06
TcdB	D642	CSPG4	E460	TcdB:D642-CSPG4:E460	27503	60.2792	745.396	4	2.72349	597.354	2	IPSIISDRPK	XL:L-Alkene@682	-0.703581	36.9	1.2e-08	868.444	2	HVQPTLDLMEAELR	Oxidation@441;XL:L-Alkene@442	-1.00364	25.1	1.8e-07
TcdB	D642	CSPG4	E460	TcdB:D642-CSPG4:E460	28272	61.2913	773.42	4	1.06024	597.354	2	IPSIISDRPK	XL:L-Alkene@682	-1.03839	37.3	1.4e-08	616.665	3	HVQPTLDLMEAELRK	XL:L-Alkene@442	-1.091	28.1	3.8e-06
TcdB	D642	CSPG4	E460	TcdB:D642-CSPG4:E460	32555	66.8583	741.395	4	-0.627663	597.354	2	IPSIISDRPK	XL:L-Alkene@682	-0.201366	40.2	3.6e-08	860.447	2	HVQPTLDLMEAELR	XL:L-Alkene@442	-0.730922	36	8e-09
TcdB	D642	CSPG4	E460	TcdB:D642-CSPG4:E460	12873	54.987	777.669	4	0.275511	597.354	2	IPSIISDRPK	XL:L-Alkene@682	-0.870985	31.1	4.6e-08	948.481	2	HVQPTLDLMEAELRK	Oxidation@441;XL:L-Thiol@442	-4.27498	19.7	7.9e-06
TcdB	D642	CSPG4	E460	TcdB:D642-CSPG4:E460	13325	56.1627	777.671	4	3.2618	597.355	2	IPSIISDRPK	XL:L-Alkene@682	-1.3732	35.1	8.3e-09	932.492	2	HVQPTLDLMEAELRK	Oxidation@441;XL:L-Alkene@442	-1.49073	22.6	4.2e-06
TcdB	D642	CSPG4	E460	TcdB:D642-CSPG4:E460	14739	59.9316	745.397	4	3.78941	597.354	2	IPSIISDRPK	XL:L-Alkene@682	0.300849	39.9	1.2e-08	884.429	2	HVQPTLDLMEAELR	Oxidation@441;XL:L-Thiol@442	0.411277	29.8	2.9e-07
TcdB	D642	CSPG4	E460	TcdB:D642-CSPG4:E460	15179	60.928	773.423	4	5.24824	597.354	2	IPSIISDRPK	XL:L-Alkene@682	-1.03839	34.5	8.8e-08	940.481	2	HVQPTLDLMEAELRK	XL:L-Thiol@442	-1.92673	34.5	5.8e-08
TcdB	D642	CSPG4	E460	TcdB:D642-CSPG4:E460	15347	61.253	1031.23	3	5.13303	1193.7	1	IPSIISDRPK	XL:L-Alkene@682	-1.85728	11.3	0.00015	924.495	2	HVQPTLDLMEAELRK	XL:L-Alkene@442	-1.45745	32.7	3.9e-07
TcdB	D642	CSPG4	E460	TcdB:D642-CSPG4:E460	15535	61.6724	773.673	4	3.92408	597.355	2	IPSIISDRPK	XL:L-Alkene@682	-2.71243	37	2.4e-07	940.481	2	HVQPTLDLMEAELRK	XL:L-Thiol@442	-2.03306	24	1e-06
TcdB	D642	CSPG4	E460	TcdB:D642-CSPG4:E460	16056	62.68	745.647	4	2.08804	597.354	2	IPSIISDRPK	XL:L-Alkene@682	-0.536176	32.4	4.6e-08	884.432	2	HVQPTLDLMEAELR	Oxidation@441;XL:L-Thiol@442	-2.64153	26.1	1.2e-06
TcdB	D642	CSPG4	E460	TcdB:D642-CSPG4:E460	16184	62.9824	745.396	4	2.31352	597.354	2	IPSIISDRPK	XL:L-Alkene@682	-1.20579	37.6	3.1e-08	884.43	2	HVQPTLDLMEAELR	Oxidation@441;XL:L-Thiol@442	-0.719395	26.3	7.1e-08
TcdB	D642	CSPG4	E460	TcdB:D642-CSPG4:E460	16526	63.703	745.648	4	3.8913	597.355	2	IPSIISDRPK	XL:L-Alkene@682	-2.04282	31	1.4e-08	884.43	2	HVQPTLDLMEAELR	Oxidation@441;XL:L-Thiol@442	-1.0586	15.5	0.00023
TcdB	D642	CSPG4	E460	TcdB:D642-CSPG4:E460	16678	64.0275	745.395	4	1.57558	597.355	2	IPSIISDRPK	XL:L-Alkene@682	-2.04282	32	1.7e-08	884.432	2	HVQPTLDLMEAELR	Oxidation@441;XL:L-Thiol@442	-2.4154	24	8.4e-07
TcdB	D642	CSPG4	E460	TcdB:D642-CSPG4:E460	17952	66.6058	741.395	4	-1.28716	597.354	2	IPSIISDRPK	XL:L-Alkene@682	-0.870985	36.7	2.2e-08	860.447	2	HVQPTLDLMEAELR	XL:L-Alkene@442	-0.96336	36.1	3.5e-08
TcdB	D642	CSPG4	E460	TcdB:D642-CSPG4:E460	18013	66.7363	988.195	3	3.43683	1193.7	1	IPSIISDRPK	XL:L-Alkene@682	-1.85728	14.5	6.9e-05	860.447	2	HVQPTLDLMEAELR	XL:L-Alkene@442	-1.07958	35.3	3.3e-08
TcdB	D642	CSPG4	E460	TcdB:D642-CSPG4:E460	18040	66.7887	988.52	3	-5.87582	1193.7	1	IPSIISDRPK	XL:L-Alkene@682	-1.35465	12.8	6.6e-05	860.446	2	HVQPTLDLMEAELR	XL:L-Alkene@442	-0.382266	41.6	2.4e-09
TcdB	D642	CSPG4	E460	TcdB:D642-CSPG4:E460	13694	54.2415	622.136	5	0.565442	597.354	2	IPSIISDRPK	XL:L-Alkene@682	-0.368771	32.6	2.8e-08	632.654	3	HVQPTLDLMEAELRK	Oxidation@441;XL:L-Thiol@442	0.0352939	23.2	9.8e-06
TcdB	D642	CSPG4	E460	TcdB:D642-CSPG4:E460	13711	54.2792	518.614	6	-0.971769	398.572	3	IPSIISDRPK	XL:L-Alkene@682	-0.388139	21.7	1.6e-05	632.653	3	HVQPTLDLMEAELRK	Oxidation@441;XL:L-Thiol@442	0.667552	22.6	2.6e-05
TcdB	D642	CSPG4	E460	TcdB:D642-CSPG4:E460	14416	55.6337	622.137	5	1.44983	597.354	2	IPSIISDRPK	XL:L-Alkene@682	-0.703581	34.4	6.2e-08	632.654	3	HVQPTLDLMEAELRK	Oxidation@441;XL:L-Thiol@442	0.193358	24.1	1e-05
TcdB	D642	CSPG4	E460	TcdB:D642-CSPG4:E460	14689	56.1508	622.137	5	1.64636	597.354	2	IPSIISDRPK	XL:L-Alkene@682	-0.201366	33	1.6e-08	632.654	3	HVQPTLDLMEAELRK	Oxidation@441;XL:L-Thiol@442	0.351423	18.5	0.00016
TcdB	D642	CSPG4	E460	TcdB:D642-CSPG4:E460	14922	56.5825	518.616	6	3.03744	398.572	3	IPSIISDRPK	XL:L-Alkene@682	-0.137243	18.1	5.3e-05	632.655	3	HVQPTLDLMEAELRK	Oxidation@441;XL:L-Thiol@442	-1.70341	21.1	5.5e-05
TcdB	D642	CSPG4	E460	TcdB:D642-CSPG4:E460	14973	56.6847	622.137	5	2.33421	597.354	2	IPSIISDRPK	XL:L-Alkene@682	-1.03839	30.5	1.5e-08	632.654	3	HVQPTLDLMEAELRK	Oxidation@441;XL:L-Thiol@442	-0.596963	20	7e-05
TcdB	D642	CSPG4	E460	TcdB:D642-CSPG4:E460	15210	57.1509	518.616	6	2.91952	398.571	3	IPSIISDRPK	XL:L-Alkene@682	0.364549	13.2	0.00029	632.653	3	HVQPTLDLMEAELRK	Oxidation@441;XL:L-Thiol@442	0.509487	20.5	4.3e-05
TcdB	D642	CSPG4	E460	TcdB:D642-CSPG4:E460	15556	57.7789	622.137	5	1.44983	597.355	2	IPSIISDRPK	XL:L-Alkene@682	-1.70801	31.8	1.9e-07	632.654	3	HVQPTLDLMEAELRK	Oxidation@441;XL:L-Thiol@442	-1.07116	16.6	0.00032
TcdB	D642	CSPG4	E460	TcdB:D642-CSPG4:E460	16806	60.1517	745.397	4	3.70742	597.354	2	IPSIISDRPK	XL:L-Alkene@682	-0.870985	37.9	2.6e-09	868.444	2	HVQPTLDLMEAELR	Oxidation@441;XL:L-Alkene@442	-1.23394	28.6	7.9e-08
TcdB	D642	CSPG4	E460	TcdB:D642-CSPG4:E460	16986	60.4838	622.137	5	1.15503	613.34	2	IPSIISDRPK	XL:L-Thiol@682	-0.627607	28.7	1.8e-07	632.654	3	HVQPTLDLMEAELRK	Oxidation@441;XL:L-Thiol@442	0.193358	22.4	4.9e-05
TcdB	D642	CSPG4	E460	TcdB:D642-CSPG4:E460	17101	60.7067	745.401	4	9.36499	597.354	2	IPSIISDRPK	XL:L-Alkene@682	-1.20579	31.7	3.5e-08	884.431	2	HVQPTLDLMEAELR	Oxidation@441;XL:L-Thiol@442	-1.737	26.7	2.9e-07
TcdB	D642	CSPG4	E460	TcdB:D642-CSPG4:E460	17391	61.2439	618.938	5	1.56956	597.354	2	IPSIISDRPK	XL:L-Alkene@682	-0.870985	35.5	7.2e-09	627.323	3	HVQPTLDLMEAELRK	XL:L-Thiol@442	-1.14117	24.2	9.2e-06
TcdB	D642	CSPG4	E460	TcdB:D642-CSPG4:E460	17432	61.3112	515.95	6	1.96036	398.572	3	IPSIISDRPK	XL:L-Alkene@682	-1.39172	20	2.1e-05	627.322	3	HVQPTLDLMEAELRK	XL:L-Thiol@442	-0.662946	27.3	1.4e-06
TcdB	D642	CSPG4	E460	TcdB:D642-CSPG4:E460	17500	61.4249	622.338	5	2.35378	597.355	2	IPSIISDRPK	XL:L-Alkene@682	-1.70801	31.9	1.3e-09	632.655	3	HVQPTLDLMEAELRK	Oxidation@441;XL:L-Thiol@442	-1.54535	19.5	8.6e-06
TcdB	D642	CSPG4	E460	TcdB:D642-CSPG4:E460	17715	61.8016	745.395	4	1.41159	597.354	2	IPSIISDRPK	XL:L-Alkene@682	-0.536176	34.6	1.8e-08	884.431	2	HVQPTLDLMEAELR	Oxidation@441;XL:L-Thiol@442	-1.3978	26	1.5e-07
TcdB	D642	CSPG4	E460	TcdB:D642-CSPG4:E460	17945	62.1927	619.139	5	2.37941	597.354	2	IPSIISDRPK	XL:L-Alkene@682	-0.870985	35	1.9e-08	627.322	3	HVQPTLDLMEAELRK	XL:L-Thiol@442	-0.662946	22.4	3.3e-05
TcdB	D642	CSPG4	E460	TcdB:D642-CSPG4:E460	18065	62.3613	745.645	4	0.284782	597.354	2	IPSIISDRPK	XL:L-Alkene@682	-0.201366	35.6	3.6e-09	884.434	2	HVQPTLDLMEAELR	Oxidation@441;XL:L-Thiol@442	-5.69432	21.2	1.1e-05
TcdB	D642	CSPG4	E460	TcdB:D642-CSPG4:E460	18094	62.4059	745.397	4	3.29745	597.354	2	IPSIISDRPK	XL:L-Alkene@682	-1.20579	36.8	1.5e-08	884.432	2	HVQPTLDLMEAELR	Oxidation@441;XL:L-Thiol@442	-2.4154	24.6	8.2e-07
TcdB	D642	CSPG4	E460	TcdB:D642-CSPG4:E460	19384	64.684	745.395	4	0.837633	597.355	2	IPSIISDRPK	XL:L-Alkene@682	-1.5406	36.2	5.2e-08	884.432	2	HVQPTLDLMEAELR	Oxidation@441;XL:L-Thiol@442	-2.7546	27.1	4.9e-07
TcdB	D642	CSPG4	E460	TcdB:D642-CSPG4:E460	20653	59.8143	745.394	4	0.181682	597.354	2	IPSIISDRPK	XL:L-Alkene@682	0.300849	34.5	3.9e-08	868.443	2	HVQPTLDLMEAELR	Oxidation@441;XL:L-Alkene@442	0.262994	31.2	9e-08
TcdB	D642	CSPG4	E460	TcdB:D642-CSPG4:E460	21294	60.8098	773.421	4	2.48258	597.354	2	IPSIISDRPK	XL:L-Alkene@682	-0.0339611	37	2.6e-08	924.494	2	HVQPTLDLMEAELRK	XL:L-Alkene@442	-0.0512788	26.4	1.6e-07
TcdB	D642	CSPG4	E460	TcdB:D642-CSPG4:E460	21392	60.9477	1031.22	3	-0.317507	1193.7	1	IPSIISDRPK	XL:L-Alkene@682	0.907227	12.5	0.00019	940.48	2	HVQPTLDLMEAELRK	XL:L-Thiol@442	-0.75712	40	6.8e-09
TcdB	D642	CSPG4	E460	TcdB:D642-CSPG4:E460	24870	66.4164	741.398	4	2.91712	597.354	2	IPSIISDRPK	XL:L-Alkene@682	0.300849	37.8	1.4e-08	860.446	2	HVQPTLDLMEAELR	XL:L-Alkene@442	0.315046	33.5	2.3e-07
TcdB	D642	CSPG4	E460	TcdB:D642-CSPG4:E460	19524	53.8309	518.614	6	-1.56136	398.572	3	IPSIISDRPK	XL:L-Alkene@682	-1.39172	19.6	1.4e-05	632.654	3	HVQPTLDLMEAELRK	Oxidation@441;XL:L-Thiol@442	-0.12277	23.2	8e-06
TcdB	D642	CSPG4	E460	TcdB:D642-CSPG4:E460	19533	53.847	777.42	4	2.77085	597.354	2	IPSIISDRPK	XL:L-Alkene@682	-1.20579	40.4	1.6e-08	948.479	2	HVQPTLDLMEAELRK	Oxidation@441;XL:L-Thiol@442	-2.37722	24.1	4.4e-06
TcdB	D642	CSPG4	E460	TcdB:D642-CSPG4:E460	23819	59.7971	596.517	5	-0.0687618	613.34	2	IPSIISDRPK	XL:L-Thiol@682	-0.95369	25.2	3e-07	868.445	2	HVQPTLDLMEAELR	Oxidation@441;XL:L-Alkene@442	-2.27027	23.1	4.8e-08
TcdB	D642	CSPG4	E460	TcdB:D642-CSPG4:E460	23849	59.8354	745.393	4	-1.21221	597.354	2	IPSIISDRPK	XL:L-Alkene@682	-1.20579	40.1	5.4e-08	884.431	2	HVQPTLDLMEAELR	Oxidation@441;XL:L-Thiol@442	-1.96313	33	3.1e-08
TcdB	D642	CSPG4	E460	TcdB:D642-CSPG4:E460	24615	60.8857	773.422	4	3.19375	597.355	2	IPSIISDRPK	XL:L-Alkene@682	-1.3732	37.2	2.2e-08	940.481	2	HVQPTLDLMEAELRK	XL:L-Thiol@442	-2.03306	30	4.6e-07
TcdB	D642	CSPG4	E460	TcdB:D642-CSPG4:E460	24709	61.0088	1030.89	3	1.0843	1193.7	1	IPSIISDRPK	XL:L-Alkene@682	-1.01955	7.1	0.0073	924.496	2	HVQPTLDLMEAELRK	XL:L-Alkene@442	-2.43095	20.7	1.1e-05
TcdB	D642	CSPG4	E460	TcdB:D642-CSPG4:E460	28857	66.5488	741.398	4	2.83468	597.354	2	IPSIISDRPK	XL:L-Alkene@682	-0.870985	35.2	8.3e-08	876.434	2	HVQPTLDLMEAELR	XL:L-Thiol@442	-1.81824	35.1	1.8e-07
TcdB	D642	CSPG4	E460	TcdB:D642-CSPG4:E460	28972	66.7061	988.192	3	0.46911	1193.7	1	IPSIISDRPK	XL:L-Alkene@682	2.5827	11.3	0.00098	860.446	2	HVQPTLDLMEAELR	XL:L-Alkene@442	-0.149829	42.2	3.1e-09
TcdB	D642	CSPG4	E460	TcdB:D642-CSPG4:E460	13126	54.2687	777.42	4	2.61363	597.354	2	IPSIISDRPK	XL:L-Alkene@682	-0.536176	32.2	1.2e-08	932.492	2	HVQPTLDLMEAELRK	Oxidation@441;XL:L-Alkene@442	-0.954531	21.9	2.3e-06
TcdB	D642	CSPG4	E460	TcdB:D642-CSPG4:E460	13563	55.2886	777.42	4	3.00669	597.354	2	IPSIISDRPK	XL:L-Alkene@682	0.300849	31.2	1.6e-07	932.491	2	HVQPTLDLMEAELRK	Oxidation@441;XL:L-Alkene@442	-0.311093	18.2	7.6e-05
TcdB	D642	CSPG4	E460	TcdB:D642-CSPG4:E460	14030	56.3552	777.417	4	-0.766683	597.354	2	IPSIISDRPK	XL:L-Alkene@682	0.133444	33.2	7.6e-08	932.49	2	HVQPTLDLMEAELRK	Oxidation@441;XL:L-Alkene@442	1.40474	27.2	2e-07
TcdB	D642	CSPG4	E460	TcdB:D642-CSPG4:E460	15673	60.1894	745.395	4	1.41159	597.354	2	IPSIISDRPK	XL:L-Alkene@682	-0.368771	38.2	1e-08	868.443	2	HVQPTLDLMEAELR	Oxidation@441;XL:L-Alkene@442	0.378143	29.3	2.2e-08
TcdB	D642	CSPG4	E460	TcdB:D642-CSPG4:E460	16121	61.1087	773.422	4	3.50983	597.354	2	IPSIISDRPK	XL:L-Alkene@682	-0.368771	31.5	1.5e-08	940.48	2	HVQPTLDLMEAELRK	XL:L-Thiol@442	-0.438135	23.9	3.5e-06
TcdB	D642	CSPG4	E460	TcdB:D642-CSPG4:E460	17810	64.4443	745.396	4	2.39552	597.354	2	IPSIISDRPK	XL:L-Alkene@682	-0.201366	37.8	1.2e-09	868.443	2	HVQPTLDLMEAELR	Oxidation@441;XL:L-Alkene@442	0.262994	22.4	3.7e-07
TcdB	D642	CSPG4	E460	TcdB:D642-CSPG4:E460	19105	66.9172	741.398	4	2.75224	597.354	2	IPSIISDRPK	XL:L-Alkene@682	0.133444	39.1	1e-08	860.446	2	HVQPTLDLMEAELR	XL:L-Alkene@442	-0.266048	34.4	6.2e-08
TcdB	D642	CSPG4	E460	TcdB:D642-CSPG4:E460	19179	67.0606	988.188	3	-3.24054	1193.7	1	IPSIISDRPK	XL:L-Alkene@682	-1.60596	11.6	0.00019	860.446	2	HVQPTLDLMEAELR	XL:L-Alkene@442	-0.266048	46	2.3e-09
TcdB	D642	CSPG4	E460	TcdB:D642-CSPG4:E460	19233	67.1639	988.861	3	0.449611	1193.7	1	IPSIISDRPK	XL:L-Alkene@682	-0.768236	10.7	0.00072	860.447	2	HVQPTLDLMEAELR	XL:L-Alkene@442	-1.1958	44.1	6.9e-10
TcdB	D642	CSPG4	E460	TcdB:D642-CSPG4:E460	14450	53.8467	622.137	5	1.74462	597.354	2	IPSIISDRPK	XL:L-Alkene@682	-0.368771	32.4	2.9e-08	632.654	3	HVQPTLDLMEAELRK	Oxidation@441;XL:L-Thiol@442	-1.07116	24	5e-06
TcdB	D642	CSPG4	E460	TcdB:D642-CSPG4:E460	14486	53.9108	777.418	4	0.333884	597.354	2	IPSIISDRPK	XL:L-Alkene@682	-0.870985	36.8	9.9e-08	622	3	HVQPTLDLMEAELRK	Oxidation@441;XL:L-Alkene@442	-5.03951	27.2	7.5e-06
TcdB	D642	CSPG4	E460	TcdB:D642-CSPG4:E460	14499	53.936	518.615	6	0.797	398.572	3	IPSIISDRPK	XL:L-Alkene@682	-0.639035	19.8	3.6e-05	632.654	3	HVQPTLDLMEAELRK	Oxidation@441;XL:L-Thiol@442	0.0352939	24.2	6.2e-06
TcdB	D642	CSPG4	E460	TcdB:D642-CSPG4:E460	14862	54.5885	622.138	5	2.72727	597.354	2	IPSIISDRPK	XL:L-Alkene@682	-1.20579	34.1	1e-07	632.654	3	HVQPTLDLMEAELRK	Oxidation@441;XL:L-Thiol@442	-0.596963	20.8	0.00015
TcdB	D642	CSPG4	E460	TcdB:D642-CSPG4:E460	15062	54.9452	518.615	6	1.38659	398.572	3	IPSIISDRPK	XL:L-Alkene@682	-0.388139	20.6	6.6e-06	632.654	3	HVQPTLDLMEAELRK	Oxidation@441;XL:L-Thiol@442	-0.438899	23.6	7e-06
TcdB	D642	CSPG4	E460	TcdB:D642-CSPG4:E460	15120	55.0564	777.42	4	2.53502	597.355	2	IPSIISDRPK	XL:L-Alkene@682	-1.70801	32.8	1.4e-08	932.494	2	HVQPTLDLMEAELRK	Oxidation@441;XL:L-Alkene@442	-2.88484	19.8	3.2e-05
TcdB	D642	CSPG4	E460	TcdB:D642-CSPG4:E460	15157	55.1271	622.138	5	2.72727	597.355	2	IPSIISDRPK	XL:L-Alkene@682	-1.5406	37.3	8.3e-09	632.654	3	HVQPTLDLMEAELRK	Oxidation@441;XL:L-Thiol@442	-0.913091	20.1	2e-05
TcdB	D642	CSPG4	E460	TcdB:D642-CSPG4:E460	15380	55.5321	518.616	6	2.44785	398.572	3	IPSIISDRPK	XL:L-Alkene@682	-1.64262	22.1	1.7e-05	632.654	3	HVQPTLDLMEAELRK	Oxidation@441;XL:L-Thiol@442	-0.596963	26.3	6.1e-06
TcdB	D642	CSPG4	E460	TcdB:D642-CSPG4:E460	15746	56.1838	777.422	4	5.12921	597.354	2	IPSIISDRPK	XL:L-Alkene@682	-0.0339611	34	3.5e-08	948.476	2	HVQPTLDLMEAELRK	Oxidation@441;XL:L-Thiol@442	0.68031	13.8	0.00052
TcdB	D642	CSPG4	E460	TcdB:D642-CSPG4:E460	15806	56.295	622.137	5	1.94115	597.354	2	IPSIISDRPK	XL:L-Alkene@682	-0.368771	34.8	9.7e-08	632.654	3	HVQPTLDLMEAELRK	Oxidation@441;XL:L-Thiol@442	0.0352939	23.3	1.6e-05
TcdB	D642	CSPG4	E460	TcdB:D642-CSPG4:E460	15827	56.3314	518.616	6	3.27328	398.572	3	IPSIISDRPK	XL:L-Alkene@682	-0.388139	18.3	6.2e-05	632.654	3	HVQPTLDLMEAELRK	Oxidation@441;XL:L-Thiol@442	0.193358	23	7.2e-06
TcdB	D642	CSPG4	E460	TcdB:D642-CSPG4:E460	16102	56.8282	622.137	5	1.94115	597.354	2	IPSIISDRPK	XL:L-Alkene@682	-0.703581	40.4	4e-08	632.654	3	HVQPTLDLMEAELRK	Oxidation@441;XL:L-Thiol@442	0.0352939	20.6	4.9e-05
TcdB	D642	CSPG4	E460	TcdB:D642-CSPG4:E460	16281	57.1454	777.669	4	0.354098	597.354	2	IPSIISDRPK	XL:L-Alkene@682	-0.368771	38.2	8.8e-09	948.479	2	HVQPTLDLMEAELRK	Oxidation@441;XL:L-Thiol@442	-2.06092	15.8	0.00031
TcdB	D642	CSPG4	E460	TcdB:D642-CSPG4:E460	16410	57.3682	622.137	5	1.2533	597.354	2	IPSIISDRPK	XL:L-Alkene@682	-0.870985	36.6	1.3e-08	632.654	3	HVQPTLDLMEAELRK	Oxidation@441;XL:L-Thiol@442	-0.596963	20.6	6.3e-05
TcdB	D642	CSPG4	E460	TcdB:D642-CSPG4:E460	16471	57.4765	777.417	4	-0.766683	597.354	2	IPSIISDRPK	XL:L-Alkene@682	-0.536176	28.6	1.5e-07	948.479	2	HVQPTLDLMEAELRK	Oxidation@441;XL:L-Thiol@442	-1.6392	15.2	0.00041
TcdB	D642	CSPG4	E460	TcdB:D642-CSPG4:E460	16720	57.936	622.138	5	2.72727	597.354	2	IPSIISDRPK	XL:L-Alkene@682	-0.368771	27.4	1.7e-07	632.654	3	HVQPTLDLMEAELRK	Oxidation@441;XL:L-Thiol@442	-0.12277	22.5	2.2e-06
TcdB	D642	CSPG4	E460	TcdB:D642-CSPG4:E460	16912	58.2909	518.615	6	0.679082	398.572	3	IPSIISDRPK	XL:L-Alkene@682	-0.388139	13	0.0018	632.653	3	HVQPTLDLMEAELRK	Oxidation@441;XL:L-Thiol@442	1.93207	20.8	1.3e-05
TcdB	D642	CSPG4	E460	TcdB:D642-CSPG4:E460	17043	58.5189	622.139	5	4.69257	597.354	2	IPSIISDRPK	XL:L-Alkene@682	-0.703581	28.7	4.9e-08	632.655	3	HVQPTLDLMEAELRK	Oxidation@441;XL:L-Thiol@442	-2.01954	22.5	1.3e-05
TcdB	D642	CSPG4	E460	TcdB:D642-CSPG4:E460	17815	59.8575	745.397	4	3.21545	597.354	2	IPSIISDRPK	XL:L-Alkene@682	-0.703581	35.4	7.2e-08	884.43	2	HVQPTLDLMEAELR	Oxidation@441;XL:L-Thiol@442	-0.719395	28.5	1.7e-07
TcdB	D642	CSPG4	E460	TcdB:D642-CSPG4:E460	19316	62.3615	745.397	4	4.03539	597.354	2	IPSIISDRPK	XL:L-Alkene@682	-0.870985	41.6	1.3e-08	884.429	2	HVQPTLDLMEAELR	Oxidation@441;XL:L-Thiol@442	0.0720752	25.7	2e-06
TcdB	D642	CSPG4	E460	TcdB:D642-CSPG4:E460	19798	63.1535	745.396	4	2.39552	597.355	2	IPSIISDRPK	XL:L-Alkene@682	-1.5406	31.4	2.2e-07	884.43	2	HVQPTLDLMEAELR	Oxidation@441;XL:L-Thiol@442	-0.945529	26.3	1.9e-07
TcdB	D642	CSPG4	E460	TcdB:D642-CSPG4:E460	21856	66.5497	741.398	4	2.83468	597.354	2	IPSIISDRPK	XL:L-Alkene@682	-0.870985	38.8	1.2e-08	860.447	2	HVQPTLDLMEAELR	XL:L-Alkene@442	-1.31202	31.6	8.2e-09
TcdB	D642	CSPG4	E460	TcdB:D642-CSPG4:E460	22731	60.6659	745.645	4	0.530681	597.354	2	IPSIISDRPK	XL:L-Alkene@682	-0.0339611	35.2	2.1e-08	884.43	2	HVQPTLDLMEAELR	Oxidation@441;XL:L-Thiol@442	-0.380194	25.7	5.4e-08
TcdB	D642	CSPG4	E460	TcdB:D642-CSPG4:E460	22751	60.6954	745.396	4	2.39552	597.354	2	IPSIISDRPK	XL:L-Alkene@682	0.133444	38.4	2.5e-08	884.43	2	HVQPTLDLMEAELR	Oxidation@441;XL:L-Thiol@442	-0.267126	30.2	7.5e-08
TcdB	D642	CSPG4	E460	TcdB:D642-CSPG4:E460	23383	61.6461	773.42	4	0.50711	597.353	2	IPSIISDRPK	XL:L-Alkene@682	1.13788	38.1	2.1e-08	940.479	2	HVQPTLDLMEAELRK	XL:L-Thiol@442	0.0935089	25.5	2.4e-06
TcdB	D642	CSPG4	E460	TcdB:D642-CSPG4:E460	27149	67.4752	988.193	3	1.27287	1193.7	1	IPSIISDRPK	XL:L-Alkene@682	-0.516917	15.2	2.2e-05	860.446	2	HVQPTLDLMEAELR	XL:L-Alkene@442	0.198828	40	5.8e-09
TcdB	D642	CSPG4	E460	TcdB:D642-CSPG4:E460	27156	67.4853	988.527	3	0.984713	1193.7	1	IPSIISDRPK	XL:L-Alkene@682	-0.265597	13	0.00031	860.445	2	HVQPTLDLMEAELR	XL:L-Alkene@442	0.896141	39.2	5.5e-09
TcdB	D642	CSPG4	E460	TcdB:D642-CSPG4:E460	22248	54.2287	622.137	5	1.64636	613.34	2	IPSIISDRPK	XL:L-Thiol@682	0.350643	29.2	9.4e-07	632.653	3	HVQPTLDLMEAELRK	Oxidation@441;XL:L-Thiol@442	0.509487	19.7	6e-05
TcdB	D642	CSPG4	E460	TcdB:D642-CSPG4:E460	22297	54.3015	777.419	4	1.43445	597.354	2	IPSIISDRPK	XL:L-Alkene@682	-0.368771	32.6	1.1e-07	948.477	2	HVQPTLDLMEAELRK	Oxidation@441;XL:L-Thiol@442	-0.584876	17.6	0.00018
TcdB	D642	CSPG4	E460	TcdB:D642-CSPG4:E460	22323	54.3425	777.671	4	2.47593	597.354	2	IPSIISDRPK	XL:L-Alkene@682	-0.703581	36.8	1.1e-07	932.492	2	HVQPTLDLMEAELRK	Oxidation@441;XL:L-Alkene@442	-1.16901	26.1	7.7e-07
TcdB	D642	CSPG4	E460	TcdB:D642-CSPG4:E460	27419	61.2366	773.422	4	3.03571	597.354	2	IPSIISDRPK	XL:L-Alkene@682	-0.870985	30.9	4.1e-08	616.665	3	HVQPTLDLMEAELRK	XL:L-Alkene@442	-1.091	32.1	4.6e-07
TcdB	D642	CSPG4	E460	TcdB:D642-CSPG4:E460	31735	66.876	741.398	4	2.91712	597.354	2	IPSIISDRPK	XL:L-Alkene@682	-0.870985	37.7	8.7e-08	860.447	2	HVQPTLDLMEAELR	XL:L-Alkene@442	-1.1958	34.2	2.1e-08
TcdB	D642	CSPG4	E460|E462	TcdB:D642-CSPG4:E460|E462	13215	53.8688	777.418	4	0.648332	597.353	2	IPSIISDRPK	XL:L-Alkene@682	0.635659	37.2	4.9e-09	932.491	2	HVQPTLDLMEAELRK	Oxidation@441;XL:L-Alkene@442|XL:L-Alkene@444	0.225105	19.4	4.2e-05
TcdB	D642	CSPG4	E460|E462	TcdB:D642-CSPG4:E460|E462	16003	60.2788	745.405	4	13.8747	597.354	2	IPSIISDRPK	XL:L-Alkene@682	-0.201366	38	2.3e-08	884.428	2	HVQPTLDLMEAELR	Oxidation@441;XL:L-Thiol@442|XL:L-Thiol@444	1.08968	28.1	7.6e-08
TcdB	D642	CSPG4	E460|E462	TcdB:D642-CSPG4:E460|E462	16480	61.2522	516.452	6	3.55906	613.339	2	IPSIISDRPK	XL:L-Thiol@682	1.16585	25.3	1.6e-06	627.322	3	HVQPTLDLMEAELRK	XL:L-Thiol@442|XL:L-Thiol@444	0.931131	24.8	9.6e-06
TcdB	D642	CSPG4	E460|E462	TcdB:D642-CSPG4:E460|E462	16755	61.8125	745.395	4	0.673645	597.354	2	IPSIISDRPK	XL:L-Alkene@682	-0.368771	39.6	9.2e-09	868.444	2	HVQPTLDLMEAELR	Oxidation@441;XL:L-Alkene@442|XL:L-Alkene@444	-0.312749	22.2	8.9e-07
TcdB	D642	CSPG4	E460|E462	TcdB:D642-CSPG4:E460|E462	17250	62.8366	745.396	4	2.14953	597.354	2	IPSIISDRPK	XL:L-Alkene@682	-1.20579	39	1.6e-08	884.431	2	HVQPTLDLMEAELR	Oxidation@441;XL:L-Thiol@442|XL:L-Thiol@444	-1.85006	19.7	1.4e-05
TcdB	D642	CSPG4	E460|E462	TcdB:D642-CSPG4:E460|E462	17556	63.4593	677.169	5	1.02911	742.933	2	YKIPSIISDRPK	XL:L-Alkene@682	-0.63868	15.9	0.00012	616.664	3	HVQPTLDLMEAELRK	XL:L-Alkene@442|XL:L-Alkene@444	1.01712	30	5e-06
TcdB	D642	CSPG4	E460|E462	TcdB:D642-CSPG4:E460|E462	17661	63.6862	745.645	4	-0.452914	597.353	2	IPSIISDRPK	XL:L-Alkene@682	0.635659	31.5	2e-08	884.432	2	HVQPTLDLMEAELR	Oxidation@441;XL:L-Thiol@442|XL:L-Thiol@444	-2.30233	15	0.00015
TcdB	D642	CSPG4	E460|E462	TcdB:D642-CSPG4:E460|E462	19524	67.4102	741.399	4	5.22534	597.354	2	IPSIISDRPK	XL:L-Alkene@682	-0.368771	37.3	8.7e-08	876.433	2	HVQPTLDLMEAELR	XL:L-Thiol@442|XL:L-Thiol@444	-0.677256	21.9	1.1e-05
TcdB	D642	CSPG4	E460|E462	TcdB:D642-CSPG4:E460|E462	19614	67.5834	741.649	4	3.76152	597.354	2	IPSIISDRPK	XL:L-Alkene@682	-0.536176	33.2	5.8e-08	860.448	2	HVQPTLDLMEAELR	XL:L-Alkene@442|XL:L-Alkene@444	-2.35798	20.1	1.1e-05
TcdB	D642	CSPG4	E460|E462	TcdB:D642-CSPG4:E460|E462	14310	53.7528	622.138	5	3.12033	597.354	2	IPSIISDRPK	XL:L-Alkene@682	-0.703581	31.4	8.5e-09	632.654	3	HVQPTLDLMEAELRK	Oxidation@441;XL:L-Thiol@442|XL:L-Thiol@444	-1.22922	19.9	0.00015
TcdB	D642	CSPG4	E460|E462	TcdB:D642-CSPG4:E460|E462	14331	53.7948	518.617	6	5.63163	398.572	3	IPSIISDRPK	XL:L-Alkene@682	-0.137243	15.1	0.0001	632.654	3	HVQPTLDLMEAELRK	Oxidation@441;XL:L-Thiol@442|XL:L-Thiol@444	-0.755027	24.2	1.2e-05
TcdB	D642	CSPG4	E460|E462	TcdB:D642-CSPG4:E460|E462	14337	53.8081	777.42	4	2.61363	597.354	2	IPSIISDRPK	XL:L-Alkene@682	-0.201366	37.3	6.1e-09	932.492	2	HVQPTLDLMEAELRK	Oxidation@441;XL:L-Alkene@442|XL:L-Alkene@444	-1.27625	25.5	6.1e-07
TcdB	D642	CSPG4	E460|E462	TcdB:D642-CSPG4:E460|E462	14990	54.9549	777.419	4	1.59168	597.354	2	IPSIISDRPK	XL:L-Alkene@682	0.300849	36	2.4e-08	621.997	3	HVQPTLDLMEAELRK	Oxidation@441;XL:L-Alkene@442|XL:L-Alkene@444	-1.34176	15.8	0.00043
TcdB	D642	CSPG4	E460|E462	TcdB:D642-CSPG4:E460|E462	15017	55.0048	777.671	4	3.41897	597.353	2	IPSIISDRPK	XL:L-Alkene@682	0.635659	38	2.4e-08	932.493	2	HVQPTLDLMEAELRK	Oxidation@441;XL:L-Alkene@442|XL:L-Alkene@444	-2.02692	22.3	1.3e-05
TcdB	D642	CSPG4	E460|E462	TcdB:D642-CSPG4:E460|E462	15083	55.1199	518.612	6	-4.62722	398.572	3	IPSIISDRPK	XL:L-Alkene@682	-0.137243	15.8	0.00016	632.654	3	HVQPTLDLMEAELRK	Oxidation@441;XL:L-Thiol@442|XL:L-Thiol@444	-0.280835	19.1	8.6e-05
TcdB	D642	CSPG4	E460|E462	TcdB:D642-CSPG4:E460|E462	15324	55.5511	777.422	4	4.73615	597.354	2	IPSIISDRPK	XL:L-Alkene@682	-0.0339611	35.7	3.4e-08	948.476	2	HVQPTLDLMEAELRK	Oxidation@441;XL:L-Thiol@442|XL:L-Thiol@444	0.469446	21.1	5.4e-05
TcdB	D642	CSPG4	E460|E462	TcdB:D642-CSPG4:E460|E462	15488	55.8487	518.782	6	1.05282	398.571	3	IPSIISDRPK	XL:L-Alkene@682	0.364549	19.7	1.6e-05	638.657	3	HVQPTLDLMEAELRK	Oxidation@441;XL:L-Sulfenic@442|XL:L-Sulfenic@444	0.538464	11.7	0.01
TcdB	D642	CSPG4	E460|E462	TcdB:D642-CSPG4:E460|E462	15786	56.3651	518.783	6	3.05678	398.571	3	IPSIISDRPK	XL:L-Alkene@682	2.37172	16.4	0.00015	632.652	3	HVQPTLDLMEAELRK	Oxidation@441;XL:L-Thiol@442|XL:L-Thiol@444	2.56433	18.6	0.00014
TcdB	D642	CSPG4	E460|E462	TcdB:D642-CSPG4:E460|E462	15870	56.5156	622.137	5	1.44983	597.354	2	IPSIISDRPK	XL:L-Alkene@682	-0.703581	33.4	6.4e-09	632.654	3	HVQPTLDLMEAELRK	Oxidation@441;XL:L-Thiol@442|XL:L-Thiol@444	0.0352939	23.6	9.5e-06
TcdB	D642	CSPG4	E460|E462	TcdB:D642-CSPG4:E460|E462	16633	57.8794	622.136	5	0.565442	597.354	2	IPSIISDRPK	XL:L-Alkene@682	0.133444	34.5	5.1e-09	632.653	3	HVQPTLDLMEAELRK	Oxidation@441;XL:L-Thiol@442|XL:L-Thiol@444	0.983681	13.9	0.0013
TcdB	D642	CSPG4	E460|E462	TcdB:D642-CSPG4:E460|E462	18008	60.3534	745.396	4	2.47751	597.354	2	IPSIISDRPK	XL:L-Alkene@682	-0.536176	36.5	1.1e-08	884.429	2	HVQPTLDLMEAELR	Oxidation@441;XL:L-Thiol@442|XL:L-Thiol@444	0.750479	25.8	5.5e-07
TcdB	D642	CSPG4	E460|E462	TcdB:D642-CSPG4:E460|E462	18019	60.37	622.138	5	2.9238	597.354	2	IPSIISDRPK	XL:L-Alkene@682	-0.536176	30.8	2.6e-08	632.653	3	HVQPTLDLMEAELRK	Oxidation@441;XL:L-Thiol@442|XL:L-Thiol@444	0.509487	13.8	0.0012
TcdB	D642	CSPG4	E460|E462	TcdB:D642-CSPG4:E460|E462	18279	60.8306	618.938	5	2.06343	597.354	2	IPSIISDRPK	XL:L-Alkene@682	-0.201366	40.5	4.7e-08	627.322	3	HVQPTLDLMEAELRK	XL:L-Thiol@442|XL:L-Thiol@444	0.134092	27.1	1.2e-05
TcdB	D642	CSPG4	E460|E462	TcdB:D642-CSPG4:E460|E462	18298	60.8604	515.948	6	-0.765794	398.572	3	IPSIISDRPK	XL:L-Alkene@682	-0.137243	27.1	1.9e-06	627.322	3	HVQPTLDLMEAELRK	XL:L-Thiol@442|XL:L-Thiol@444	0.134092	27.7	5.4e-06
TcdB	D642	CSPG4	E460|E462	TcdB:D642-CSPG4:E460|E462	18381	60.994	1031.22	3	-0.317507	1193.7	1	IPSIISDRPK	XL:L-Alkene@682	0.655908	15.9	5.1e-05	924.494	2	HVQPTLDLMEAELRK	XL:L-Alkene@442|XL:L-Alkene@444	-0.700282	34.4	2.8e-08
TcdB	D642	CSPG4	E460|E462	TcdB:D642-CSPG4:E460|E462	18626	61.4028	618.937	5	0.285507	597.354	2	IPSIISDRPK	XL:L-Alkene@682	-0.536176	34.2	1e-08	627.322	3	HVQPTLDLMEAELRK	XL:L-Thiol@442|XL:L-Thiol@444	0.134092	24.2	4e-05
TcdB	D642	CSPG4	E460|E462	TcdB:D642-CSPG4:E460|E462	18666	61.4723	515.948	6	-2.06961	398.572	3	IPSIISDRPK	XL:L-Alkene@682	-0.388139	11.6	0.0019	627.323	3	HVQPTLDLMEAELRK	XL:L-Thiol@442|XL:L-Thiol@444	-0.822354	17.1	0.00053
TcdB	D642	CSPG4	E460|E462	TcdB:D642-CSPG4:E460|E462	18679	61.4989	745.395	4	0.837633	597.354	2	IPSIISDRPK	XL:L-Alkene@682	-0.536176	34.7	2e-08	884.431	2	HVQPTLDLMEAELR	Oxidation@441;XL:L-Thiol@442|XL:L-Thiol@444	-1.51086	24.6	1.3e-06
TcdB	D642	CSPG4	E460|E462	TcdB:D642-CSPG4:E460|E462	19053	62.0735	618.938	5	1.56956	597.354	2	IPSIISDRPK	XL:L-Alkene@682	-0.870985	28.3	1.3e-07	627.323	3	HVQPTLDLMEAELRK	XL:L-Thiol@442|XL:L-Thiol@444	-1.7788	19	9.4e-05
TcdB	D642	CSPG4	E460|E462	TcdB:D642-CSPG4:E460|E462	19562	62.9097	745.645	4	-0.452914	597.354	2	IPSIISDRPK	XL:L-Alkene@682	0.133444	34.4	2.2e-08	884.43	2	HVQPTLDLMEAELR	Oxidation@441;XL:L-Thiol@442|XL:L-Thiol@444	-1.0586	24.2	6.4e-08
TcdB	D642	CSPG4	E460|E462	TcdB:D642-CSPG4:E460|E462	19929	63.5084	619.137	5	-0.9778	597.354	2	IPSIISDRPK	XL:L-Alkene@682	0.300849	19.1	7.3e-06	627.323	3	HVQPTLDLMEAELRK	XL:L-Thiol@442|XL:L-Thiol@444	-1.14117	15.6	0.00098
TcdB	D642	CSPG4	E460|E462	TcdB:D642-CSPG4:E460|E462	20347	64.2344	745.647	4	2.82574	597.354	2	IPSIISDRPK	XL:L-Alkene@682	-0.703581	41.3	2e-08	868.442	2	HVQPTLDLMEAELR	Oxidation@441;XL:L-Alkene@442|XL:L-Alkene@444	1.29933	23.1	5.1e-07
TcdB	D642	CSPG4	E460|E462	TcdB:D642-CSPG4:E460|E462	21637	66.3691	745.391	4	-4.73795	597.354	2	IPSIISDRPK	XL:L-Alkene@682	0.300849	34.8	7.1e-08	884.428	2	HVQPTLDLMEAELR	Oxidation@441;XL:L-Thiol@442|XL:L-Thiol@444	1.31582	17.4	9.3e-05
TcdB	D642	CSPG4	E460|E462	TcdB:D642-CSPG4:E460|E462	22041	67.0245	988.528	3	1.85001	1193.7	1	IPSIISDRPK	XL:L-Alkene@682	-0.014278	7.9	0.0015	860.447	2	HVQPTLDLMEAELR	XL:L-Alkene@442|XL:L-Alkene@444	-0.614704	31.6	2.3e-08
TcdB	D642	CSPG4	E460|E462	TcdB:D642-CSPG4:E460|E462	24162	62.1889	745.645	4	-0.370948	597.354	2	IPSIISDRPK	XL:L-Alkene@682	-0.870985	31.4	1.2e-07	884.43	2	HVQPTLDLMEAELR	Oxidation@441;XL:L-Thiol@442|XL:L-Thiol@444	-0.832462	18	3.7e-05
TcdB	D642	CSPG4	E460|E462	TcdB:D642-CSPG4:E460|E462	27370	67.1777	741.396	4	1.35082	597.354	2	IPSIISDRPK	XL:L-Alkene@682	-1.03839	35.2	2.4e-08	860.446	2	HVQPTLDLMEAELR	XL:L-Alkene@442|XL:L-Alkene@444	-0.382266	36.4	1.3e-09
TcdB	D642	CSPG4	E460|E462	TcdB:D642-CSPG4:E460|E462	23238	54.4764	518.616	6	2.44785	398.572	3	IPSIISDRPK	XL:L-Alkene@682	-0.639035	10.4	0.00088	632.653	3	HVQPTLDLMEAELRK	Oxidation@441;XL:L-Thiol@442|XL:L-Thiol@444	0.509487	16.7	0.00039
TcdB	D642	CSPG4	E460|E462	TcdB:D642-CSPG4:E460|E462	28049	60.9972	745.398	4	4.77334	597.354	2	IPSIISDRPK	XL:L-Alkene@682	-0.870985	34.3	1.1e-07	868.444	2	HVQPTLDLMEAELR	Oxidation@441;XL:L-Alkene@442|XL:L-Alkene@444	-1.23394	20.3	2.2e-06
TcdB	D642	CSPG4	E460|E462	TcdB:D642-CSPG4:E460|E462	28210	61.2091	618.94	5	4.82909	597.354	2	IPSIISDRPK	XL:L-Alkene@682	-0.703581	37.7	5.5e-08	627.323	3	HVQPTLDLMEAELRK	XL:L-Thiol@442|XL:L-Thiol@444	-0.822354	29.4	8.7e-07
TcdB	D642	CSPG4	E460|E462	TcdB:D642-CSPG4:E460|E462	28270	61.2892	515.948	6	-0.410209	398.572	3	IPSIISDRPK	XL:L-Alkene@682	-0.639035	23.2	6.3e-07	627.322	3	HVQPTLDLMEAELRK	XL:L-Thiol@442|XL:L-Thiol@444	-0.344131	26.3	8.7e-06
TcdB	D642	CSPG4	E460|E462	TcdB:D642-CSPG4:E460|E462	28677	61.8244	618.939	5	3.84136	597.354	2	IPSIISDRPK	XL:L-Alkene@682	-0.0339611	26.3	2.2e-07	627.322	3	HVQPTLDLMEAELRK	XL:L-Thiol@442|XL:L-Thiol@444	-0.344131	25.1	2.2e-05
TcdB	D642	CSPG4	E460|E462	TcdB:D642-CSPG4:E460|E462	12939	55.1529	777.422	4	5.36505	597.355	2	IPSIISDRPK	XL:L-Alkene@682	-2.37763	36	2.1e-08	932.493	2	HVQPTLDLMEAELRK	Oxidation@441;XL:L-Alkene@442|XL:L-Alkene@444	-2.45588	24.1	4.4e-06
TcdB	D642	CSPG4	E460|E462	TcdB:D642-CSPG4:E460|E462	13358	56.2299	777.42	4	2.53502	597.354	2	IPSIISDRPK	XL:L-Alkene@682	-1.03839	31.9	2.2e-08	948.478	2	HVQPTLDLMEAELRK	Oxidation@441;XL:L-Thiol@442|XL:L-Thiol@444	-1.21747	23.3	6.9e-06
TcdB	D642	CSPG4	E460|E462	TcdB:D642-CSPG4:E460|E462	14128	58.3563	777.42	4	2.45641	597.354	2	IPSIISDRPK	XL:L-Alkene@682	-0.368771	28.9	1.3e-07	948.476	2	HVQPTLDLMEAELRK	Oxidation@441;XL:L-Thiol@442|XL:L-Thiol@444	0.891175	11.8	0.0027
TcdB	D642	CSPG4	E460|E462	TcdB:D642-CSPG4:E460|E462	15186	60.9425	745.395	4	1.49358	597.355	2	IPSIISDRPK	XL:L-Alkene@682	-1.5406	38.1	6.8e-09	884.432	2	HVQPTLDLMEAELR	Oxidation@441;XL:L-Thiol@442|XL:L-Thiol@444	-2.64153	26.5	3.1e-07
TcdB	D642	CSPG4	E460|E462	TcdB:D642-CSPG4:E460|E462	15456	61.4985	745.645	4	0.448715	597.355	2	IPSIISDRPK	XL:L-Alkene@682	-1.3732	40.4	2.8e-08	884.431	2	HVQPTLDLMEAELR	Oxidation@441;XL:L-Thiol@442|XL:L-Thiol@444	-1.3978	30.9	1.3e-08
TcdB	D642	CSPG4	E460|E462	TcdB:D642-CSPG4:E460|E462	15561	61.7236	773.924	4	4.18013	597.354	2	IPSIISDRPK	XL:L-Alkene@682	-0.870985	33.7	3.6e-08	924.493	2	HVQPTLDLMEAELRK	XL:L-Alkene@442|XL:L-Alkene@444	0.273223	20.9	1.6e-05
TcdB	D642	CSPG4	E460|E462	TcdB:D642-CSPG4:E460|E462	15695	61.9782	745.397	4	4.03539	597.355	2	IPSIISDRPK	XL:L-Alkene@682	-1.3732	37	1.5e-08	884.431	2	HVQPTLDLMEAELR	Oxidation@441;XL:L-Thiol@442|XL:L-Thiol@444	-1.737	28.2	1.2e-07
TcdB	D642	CSPG4	E460|E462	TcdB:D642-CSPG4:E460|E462	17018	64.7426	745.646	4	1.18641	597.354	2	IPSIISDRPK	XL:L-Alkene@682	-0.0339611	34	2.5e-08	884.431	2	HVQPTLDLMEAELR	Oxidation@441;XL:L-Thiol@442|XL:L-Thiol@444	-1.51086	20.4	1.2e-05
TcdB	D642	CSPG4	E460|E462	TcdB:D642-CSPG4:E460|E462	13702	54.2604	777.418	4	-0.373623	597.354	2	IPSIISDRPK	XL:L-Alkene@682	-0.368771	32.9	2.6e-07	621.996	3	HVQPTLDLMEAELRK	Oxidation@441;XL:L-Alkene@442|XL:L-Alkene@444	0.265964	24.8	1e-05
TcdB	D642	CSPG4	E460|E462	TcdB:D642-CSPG4:E460|E462	14128	55.0901	622.135	5	-0.515472	597.355	2	IPSIISDRPK	XL:L-Alkene@682	-1.3732	32.6	4.2e-08	632.654	3	HVQPTLDLMEAELRK	Oxidation@441;XL:L-Thiol@442|XL:L-Thiol@444	-0.438899	18.2	0.00027
TcdB	D642	CSPG4	E460|E462	TcdB:D642-CSPG4:E460|E462	14188	55.192	777.92	4	0.531421	597.354	2	IPSIISDRPK	XL:L-Alkene@682	-0.703581	37.7	3.6e-08	621.999	3	HVQPTLDLMEAELRK	Oxidation@441;XL:L-Alkene@442|XL:L-Alkene@444	-3.43179	22.1	3.8e-05
TcdB	D642	CSPG4	E460|E462	TcdB:D642-CSPG4:E460|E462	14268	55.3498	518.614	6	-0.264262	398.572	3	IPSIISDRPK	XL:L-Alkene@682	-1.14083	19.4	6e-05	638.658	3	HVQPTLDLMEAELRK	Oxidation@441;XL:L-Sulfenic@442|XL:L-Sulfenic@444	-1.81021	18.6	0.00013
TcdB	D642	CSPG4	E460|E462	TcdB:D642-CSPG4:E460|E462	14287	55.3791	777.419	4	1.7489	597.355	2	IPSIISDRPK	XL:L-Alkene@682	-1.5406	37.7	2.1e-08	621.996	3	HVQPTLDLMEAELRK	Oxidation@441;XL:L-Alkene@442|XL:L-Alkene@444	0.265964	23.1	5.9e-06
TcdB	D642	CSPG4	E460|E462	TcdB:D642-CSPG4:E460|E462	14315	55.4377	777.67	4	1.69007	597.354	2	IPSIISDRPK	XL:L-Alkene@682	-0.703581	36.2	1.2e-08	621.995	3	HVQPTLDLMEAELRK	Oxidation@441;XL:L-Alkene@442|XL:L-Alkene@444	1.39137	23.6	2.7e-06
TcdB	D642	CSPG4	E460|E462	TcdB:D642-CSPG4:E460|E462	14554	55.8877	518.614	6	-0.382179	398.571	3	IPSIISDRPK	XL:L-Alkene@682	1.36813	16.4	9.5e-05	632.653	3	HVQPTLDLMEAELRK	Oxidation@441;XL:L-Thiol@442|XL:L-Thiol@444	0.667552	23.2	1e-05
TcdB	D642	CSPG4	E460|E462	TcdB:D642-CSPG4:E460|E462	14576	55.931	777.422	4	4.97199	597.354	2	IPSIISDRPK	XL:L-Alkene@682	-0.368771	38.9	2.2e-08	621.997	3	HVQPTLDLMEAELRK	Oxidation@441;XL:L-Alkene@442|XL:L-Alkene@444	-0.377126	22.1	5.9e-06
TcdB	D642	CSPG4	E460|E462	TcdB:D642-CSPG4:E460|E462	14849	56.4472	777.421	4	3.95003	597.354	2	IPSIISDRPK	XL:L-Alkene@682	-1.20579	36.5	2.1e-07	948.479	2	HVQPTLDLMEAELRK	Oxidation@441;XL:L-Thiol@442|XL:L-Thiol@444	-2.16635	19.8	2.8e-05
TcdB	D642	CSPG4	E460|E462	TcdB:D642-CSPG4:E460|E462	15153	57.0319	777.421	4	3.63559	597.354	2	IPSIISDRPK	XL:L-Alkene@682	-1.03839	34.1	1.8e-08	948.478	2	HVQPTLDLMEAELRK	Oxidation@441;XL:L-Thiol@442|XL:L-Thiol@444	-1.21747	19.7	8.1e-06
TcdB	D642	CSPG4	E460|E462	TcdB:D642-CSPG4:E460|E462	15196	57.1178	777.673	4	5.77657	597.355	2	IPSIISDRPK	XL:L-Alkene@682	-1.70801	30.6	1.9e-08	948.476	2	HVQPTLDLMEAELRK	Oxidation@441;XL:L-Thiol@442|XL:L-Thiol@444	1.20747	15.6	0.00018
TcdB	D642	CSPG4	E460|E462	TcdB:D642-CSPG4:E460|E462	15234	57.2013	622.138	5	3.41513	597.354	2	IPSIISDRPK	XL:L-Alkene@682	0.300849	36	9.7e-09	632.654	3	HVQPTLDLMEAELRK	Oxidation@441;XL:L-Thiol@442|XL:L-Thiol@444	0.193358	17.9	6.9e-05
TcdB	D642	CSPG4	E460|E462	TcdB:D642-CSPG4:E460|E462	15733	58.1261	777.672	4	3.49756	597.354	2	IPSIISDRPK	XL:L-Alkene@682	-1.20579	30.8	6.3e-09	948.478	2	HVQPTLDLMEAELRK	Oxidation@441;XL:L-Thiol@442|XL:L-Thiol@444	-0.901172	18.4	0.00019
TcdB	D642	CSPG4	E460|E462	TcdB:D642-CSPG4:E460|E462	15741	58.1447	777.421	4	4.26448	597.353	2	IPSIISDRPK	XL:L-Alkene@682	1.13788	26.1	2.3e-07	948.482	2	HVQPTLDLMEAELRK	Oxidation@441;XL:L-Thiol@442|XL:L-Thiol@444	-5.11843	18.4	3.7e-05
TcdB	D642	CSPG4	E460|E462	TcdB:D642-CSPG4:E460|E462	15831	58.3174	622.137	5	1.15503	597.355	2	IPSIISDRPK	XL:L-Alkene@682	-1.3732	35.5	1.6e-08	632.654	3	HVQPTLDLMEAELRK	Oxidation@441;XL:L-Thiol@442|XL:L-Thiol@444	0.0352939	17.1	0.00025
TcdB	D642	CSPG4	E460|E462	TcdB:D642-CSPG4:E460|E462	15995	58.6291	777.673	4	5.93374	597.355	2	IPSIISDRPK	XL:L-Alkene@682	-2.71243	24.6	2.6e-06	621.998	3	HVQPTLDLMEAELRK	Oxidation@441;XL:L-Alkene@442|XL:L-Alkene@444	-2.62794	17	0.00012
TcdB	D642	CSPG4	E460|E462	TcdB:D642-CSPG4:E460|E462	16043	58.7279	777.421	4	4.26448	597.355	2	IPSIISDRPK	XL:L-Alkene@682	-2.54503	36.1	3.1e-08	948.481	2	HVQPTLDLMEAELRK	Oxidation@441;XL:L-Thiol@442|XL:L-Thiol@444	-4.48585	9.8	0.0091
TcdB	D642	CSPG4	E460|E462	TcdB:D642-CSPG4:E460|E462	16098	58.8259	622.139	5	4.79083	597.355	2	IPSIISDRPK	XL:L-Alkene@682	-1.87541	26	3e-07	632.654	3	HVQPTLDLMEAELRK	Oxidation@441;XL:L-Thiol@442|XL:L-Thiol@444	-1.22922	24.4	2.9e-06
TcdB	D642	CSPG4	E460|E462	TcdB:D642-CSPG4:E460|E462	16442	59.497	622.137	5	2.23595	597.355	2	IPSIISDRPK	XL:L-Alkene@682	-1.70801	32.5	3.7e-09	632.655	3	HVQPTLDLMEAELRK	Oxidation@441;XL:L-Thiol@442|XL:L-Thiol@444	-2.33567	22.4	9e-06
TcdB	D642	CSPG4	E460|E462	TcdB:D642-CSPG4:E460|E462	16755	60.0693	622.747	5	15.0568	613.34	2	IPSIISDRPK	XL:L-Thiol@682	-0.464566	26.3	8.8e-07	632.653	3	HVQPTLDLMEAELRK	Oxidation@441;XL:L-Thiol@442|XL:L-Thiol@444	1.93207	16.7	0.00019
TcdB	D642	CSPG4	E460|E462	TcdB:D642-CSPG4:E460|E462	17411	61.2757	745.396	4	2.14953	597.354	2	IPSIISDRPK	XL:L-Alkene@682	-0.201366	37.2	1.6e-08	868.443	2	HVQPTLDLMEAELR	Oxidation@441;XL:L-Alkene@442|XL:L-Alkene@444	0.262994	27.3	2.7e-07
TcdB	D642	CSPG4	E460|E462	TcdB:D642-CSPG4:E460|E462	17433	61.3135	773.422	4	3.27277	597.354	2	IPSIISDRPK	XL:L-Alkene@682	-0.368771	37.1	3.5e-09	616.665	3	HVQPTLDLMEAELRK	XL:L-Alkene@442|XL:L-Alkene@444	-0.280187	28.5	7.7e-07
TcdB	D642	CSPG4	E460|E462	TcdB:D642-CSPG4:E460|E462	17745	61.8497	618.939	5	3.44626	597.355	2	IPSIISDRPK	XL:L-Alkene@682	-1.70801	33.6	1.9e-08	627.323	3	HVQPTLDLMEAELRK	XL:L-Thiol@442|XL:L-Thiol@444	-1.14117	23.8	4.4e-05
TcdB	D642	CSPG4	E460|E462	TcdB:D642-CSPG4:E460|E462	17756	61.8659	515.949	6	1.7233	398.572	3	IPSIISDRPK	XL:L-Alkene@682	-0.137243	17.4	3.2e-05	627.322	3	HVQPTLDLMEAELRK	XL:L-Thiol@442|XL:L-Thiol@444	-0.344131	22.7	3.8e-05
TcdB	D642	CSPG4	E460|E462	TcdB:D642-CSPG4:E460|E462	18402	62.9486	745.395	4	1.08361	597.355	2	IPSIISDRPK	XL:L-Alkene@682	-1.5406	35.5	2.4e-08	884.43	2	HVQPTLDLMEAELR	Oxidation@441;XL:L-Thiol@442|XL:L-Thiol@444	-0.945529	27.9	2.5e-07
TcdB	D642	CSPG4	E460|E462	TcdB:D642-CSPG4:E460|E462	18730	63.5282	745.395	4	0.837633	597.353	2	IPSIISDRPK	XL:L-Alkene@682	0.803065	33	1.3e-08	884.428	2	HVQPTLDLMEAELR	Oxidation@441;XL:L-Thiol@442|XL:L-Thiol@444	1.31582	25.1	5.9e-07
TcdB	D642	CSPG4	E460|E462	TcdB:D642-CSPG4:E460|E462	19013	64.019	745.647	4	2.82574	597.355	2	IPSIISDRPK	XL:L-Alkene@682	-1.5406	37.6	1.3e-08	884.432	2	HVQPTLDLMEAELR	Oxidation@441;XL:L-Thiol@442|XL:L-Thiol@444	-3.31993	25.5	5.3e-07
TcdB	D642	CSPG4	E460|E462	TcdB:D642-CSPG4:E460|E462	19657	65.1422	745.648	4	3.48147	597.355	2	IPSIISDRPK	XL:L-Alkene@682	-1.5406	30.3	6e-08	884.43	2	HVQPTLDLMEAELR	Oxidation@441;XL:L-Thiol@442|XL:L-Thiol@444	-1.0586	22.4	2e-06
TcdB	D642	CSPG4	E460|E462	TcdB:D642-CSPG4:E460|E462	20711	66.874	741.397	4	1.84544	597.354	2	IPSIISDRPK	XL:L-Alkene@682	-0.703581	39.3	2.3e-08	860.447	2	HVQPTLDLMEAELR	XL:L-Alkene@442|XL:L-Alkene@444	-0.730922	30.8	1.7e-06
TcdB	D642	CSPG4	E460|E462	TcdB:D642-CSPG4:E460|E462	21374	60.9222	745.395	4	1.3296	597.354	2	IPSIISDRPK	XL:L-Alkene@682	-1.03839	37	1e-08	884.427	2	HVQPTLDLMEAELR	Oxidation@441;XL:L-Thiol@442|XL:L-Thiol@444	2.33343	27.9	7e-07
TcdB	D642	CSPG4	E460|E462	TcdB:D642-CSPG4:E460|E462	21477	61.0928	745.643	4	-3.4037	597.354	2	IPSIISDRPK	XL:L-Alkene@682	-1.20579	37.3	4.1e-08	868.445	2	HVQPTLDLMEAELR	Oxidation@441;XL:L-Alkene@442|XL:L-Alkene@444	-2.15512	30	3.5e-08
TcdB	D642	CSPG4	E460|E462	TcdB:D642-CSPG4:E460|E462	22345	62.4635	745.395	4	0.509657	597.354	2	IPSIISDRPK	XL:L-Alkene@682	-0.703581	35.4	9.5e-09	884.429	2	HVQPTLDLMEAELR	Oxidation@441;XL:L-Thiol@442|XL:L-Thiol@444	0.185142	21.6	3.4e-06
TcdB	D642	CSPG4	E460|E462	TcdB:D642-CSPG4:E460|E462	22942	63.4104	745.645	4	-0.452914	597.354	2	IPSIISDRPK	XL:L-Alkene@682	-0.703581	31.9	8e-08	884.43	2	HVQPTLDLMEAELR	Oxidation@441;XL:L-Thiol@442|XL:L-Thiol@444	-0.719395	17.4	5.5e-05
TcdB	D642	CSPG4	E460|E462	TcdB:D642-CSPG4:E460|E462	25626	67.6174	741.647	4	0.300356	597.354	2	IPSIISDRPK	XL:L-Alkene@682	-1.20579	20.7	1e-05	860.451	2	HVQPTLDLMEAELR	XL:L-Alkene@442|XL:L-Alkene@444	-5.61208	17.8	7.7e-06
TcdB	D642	CSPG4	E460|E462	TcdB:D642-CSPG4:E460|E462	19481	53.771	622.134	5	-3.07036	597.354	2	IPSIISDRPK	XL:L-Alkene@682	-0.870985	34.7	2.3e-08	632.654	3	HVQPTLDLMEAELRK	Oxidation@441;XL:L-Thiol@442|XL:L-Thiol@444	-0.596963	18.8	0.00024
TcdB	D642	CSPG4	E460|E462	TcdB:D642-CSPG4:E460|E462	20377	55.0303	622.138	5	3.12033	597.354	2	IPSIISDRPK	XL:L-Alkene@682	-0.870985	36	4.7e-09	632.655	3	HVQPTLDLMEAELRK	Oxidation@441;XL:L-Thiol@442|XL:L-Thiol@444	-1.70341	18	0.00032
TcdB	D642	CSPG4	E460|E462	TcdB:D642-CSPG4:E460|E462	20473	55.2002	622.336	5	-0.986151	597.354	2	IPSIISDRPK	XL:L-Alkene@682	-1.20579	30.5	1.8e-07	632.655	3	HVQPTLDLMEAELRK	Oxidation@441;XL:L-Thiol@442|XL:L-Thiol@444	-1.54535	13.4	0.0041
TcdB	D642	CSPG4	E460|E462	TcdB:D642-CSPG4:E460|E462	24288	60.4322	745.646	4	1.02248	597.355	2	IPSIISDRPK	XL:L-Alkene@682	-1.5406	39.5	1.5e-08	868.444	2	HVQPTLDLMEAELR	Oxidation@441;XL:L-Alkene@442|XL:L-Alkene@444	-0.427897	29.1	2.3e-08
TcdB	D642	CSPG4	E460|E462	TcdB:D642-CSPG4:E460|E462	24359	60.5296	745.394	4	0.34567	597.354	2	IPSIISDRPK	XL:L-Alkene@682	0.133444	35.4	4.7e-09	868.444	2	HVQPTLDLMEAELR	Oxidation@441;XL:L-Alkene@442|XL:L-Alkene@444	-1.00364	32.6	2.4e-09
TcdB	D642	CSPG4	E460|E462	TcdB:D642-CSPG4:E460|E462	24565	60.8177	618.938	5	2.35975	597.355	2	IPSIISDRPK	XL:L-Alkene@682	-1.70801	37.1	6.1e-08	627.323	3	HVQPTLDLMEAELRK	XL:L-Thiol@442|XL:L-Thiol@444	-2.09761	25.1	6.1e-06
TcdB	D642	CSPG4	E460|E462	TcdB:D642-CSPG4:E460|E462	24591	60.8519	515.95	6	2.79006	398.573	3	IPSIISDRPK	XL:L-Alkene@682	-2.6462	18.9	7.1e-05	627.323	3	HVQPTLDLMEAELRK	XL:L-Thiol@442|XL:L-Thiol@444	-1.7788	28.8	1.5e-06
TcdB	D642	CSPG4	E460|E462	TcdB:D642-CSPG4:E460|E462	24992	61.3886	618.938	5	2.5573	597.355	2	IPSIISDRPK	XL:L-Alkene@682	-1.87541	34.4	2.4e-07	627.323	3	HVQPTLDLMEAELRK	XL:L-Thiol@442|XL:L-Thiol@444	-1.14117	29.2	1.7e-06
TcdB	D642	CSPG4	E460|E462	TcdB:D642-CSPG4:E460|E462	25108	61.5362	745.647	4	2.9077	597.354	2	IPSIISDRPK	XL:L-Alkene@682	-0.870985	37.7	3.5e-07	884.431	2	HVQPTLDLMEAELR	Oxidation@441;XL:L-Thiol@442|XL:L-Thiol@444	-1.85006	18.4	1.6e-05
TcdB	D642	CSPG4	E460|E462	TcdB:D642-CSPG4:E460|E462	13316	54.7159	777.672	4	3.81191	597.354	2	IPSIISDRPK	XL:L-Alkene@682	-1.20579	33.1	7e-08	948.48	2	HVQPTLDLMEAELRK	Oxidation@441;XL:L-Thiol@442|XL:L-Thiol@444	-3.00981	14.7	0.0013
TcdB	D642	CSPG4	E460|E462	TcdB:D642-CSPG4:E460|E462	14976	58.6463	777.418	4	0.648332	597.354	2	IPSIISDRPK	XL:L-Alkene@682	-0.870985	26.2	4.6e-08	948.481	2	HVQPTLDLMEAELRK	Oxidation@441;XL:L-Thiol@442|XL:L-Thiol@444	-4.27498	17.1	8.9e-05
TcdB	D642	CSPG4	E460|E462	TcdB:D642-CSPG4:E460|E462	16175	61.2152	745.395	4	0.919627	597.353	2	IPSIISDRPK	XL:L-Alkene@682	0.635659	36.9	7e-08	884.429	2	HVQPTLDLMEAELR	Oxidation@441;XL:L-Thiol@442|XL:L-Thiol@444	0.185142	26.1	6.2e-07
TcdB	D642	CSPG4	E460|E462	TcdB:D642-CSPG4:E460|E462	16418	61.6902	745.646	4	0.694613	597.354	2	IPSIISDRPK	XL:L-Alkene@682	-0.201366	38.1	6e-08	884.431	2	HVQPTLDLMEAELR	Oxidation@441;XL:L-Thiol@442|XL:L-Thiol@444	-1.17166	30.7	6.1e-08
TcdB	D642	CSPG4	E460|E462	TcdB:D642-CSPG4:E460|E462	16426	61.7058	773.672	4	2.42321	597.354	2	IPSIISDRPK	XL:L-Alkene@682	-0.368771	33.5	3.1e-09	940.482	2	HVQPTLDLMEAELRK	XL:L-Thiol@442|XL:L-Thiol@444	-3.09634	24.5	2.1e-06
TcdB	D642	CSPG4	E460|E462	TcdB:D642-CSPG4:E460|E462	16490	61.846	516.115	6	-2.04851	613.339	2	IPSIISDRPK	XL:L-Thiol@682	0.676727	21.3	6.1e-07	627.322	3	HVQPTLDLMEAELRK	XL:L-Thiol@442|XL:L-Thiol@444	0.931131	22.6	7.3e-06
TcdB	D642	CSPG4	E460|E462	TcdB:D642-CSPG4:E460|E462	16693	62.2276	745.394	4	-0.638257	597.354	2	IPSIISDRPK	XL:L-Alkene@682	0.300849	39.3	3.3e-08	868.444	2	HVQPTLDLMEAELR	Oxidation@441;XL:L-Alkene@442|XL:L-Alkene@444	-0.312749	24	1.3e-06
TcdB	D642	CSPG4	E460|E462	TcdB:D642-CSPG4:E460|E462	17131	63.0867	745.642	4	-4.38729	597.354	2	IPSIISDRPK	XL:L-Alkene@682	-0.201366	37	5.7e-08	868.444	2	HVQPTLDLMEAELR	Oxidation@441;XL:L-Alkene@442|XL:L-Alkene@444	-0.312749	23.3	6.1e-08
TcdB	D642	CSPG4	E460|E462	TcdB:D642-CSPG4:E460|E462	17209	63.2588	745.395	4	1.41159	597.354	2	IPSIISDRPK	XL:L-Alkene@682	-0.201366	31.5	1.7e-07	884.429	2	HVQPTLDLMEAELR	Oxidation@441;XL:L-Thiol@442|XL:L-Thiol@444	0.185142	23.7	4.1e-06
TcdB	D642	CSPG4	E460|E462	TcdB:D642-CSPG4:E460|E462	17706	64.2354	745.648	4	3.56343	597.354	2	IPSIISDRPK	XL:L-Alkene@682	-0.368771	33.3	3.6e-08	868.444	2	HVQPTLDLMEAELR	Oxidation@441;XL:L-Alkene@442|XL:L-Alkene@444	-0.773342	14.8	6.5e-05
TcdB	D642	CSPG4	E460|E462	TcdB:D642-CSPG4:E460|E462	14957	54.7595	777.669	4	-0.117422	597.354	2	IPSIISDRPK	XL:L-Alkene@682	-0.0339611	37.3	2.7e-09	621.996	3	HVQPTLDLMEAELRK	Oxidation@441;XL:L-Alkene@442|XL:L-Alkene@444	0.58751	21	3e-05
TcdB	D642	CSPG4	E460|E462	TcdB:D642-CSPG4:E460|E462	15423	55.6097	777.421	4	4.10726	597.354	2	IPSIISDRPK	XL:L-Alkene@682	-0.201366	32.9	7.5e-09	621.996	3	HVQPTLDLMEAELRK	Oxidation@441;XL:L-Alkene@442|XL:L-Alkene@444	0.909056	20.5	4e-05
TcdB	D642	CSPG4	E460|E462	TcdB:D642-CSPG4:E460|E462	15454	55.6712	622.136	5	1.05677	597.355	2	IPSIISDRPK	XL:L-Alkene@682	-1.5406	36.2	1.5e-08	632.655	3	HVQPTLDLMEAELRK	Oxidation@441;XL:L-Thiol@442|XL:L-Thiol@444	-1.86147	13.9	0.0032
TcdB	D642	CSPG4	E460|E462	TcdB:D642-CSPG4:E460|E462	15599	55.9212	777.67	4	1.45431	597.355	2	IPSIISDRPK	XL:L-Alkene@682	-1.70801	33.3	1.2e-08	621.998	3	HVQPTLDLMEAELRK	Oxidation@441;XL:L-Alkene@442|XL:L-Alkene@444	-2.14562	27	3.2e-06
TcdB	D642	CSPG4	E460|E462	TcdB:D642-CSPG4:E460|E462	16088	56.8008	777.421	4	3.47836	597.354	2	IPSIISDRPK	XL:L-Alkene@682	-0.368771	32.8	1e-08	948.479	2	HVQPTLDLMEAELRK	Oxidation@441;XL:L-Thiol@442|XL:L-Thiol@444	-2.58808	14	0.0012
TcdB	D642	CSPG4	E460|E462	TcdB:D642-CSPG4:E460|E462	16840	58.1562	777.669	4	-0.038835	597.354	2	IPSIISDRPK	XL:L-Alkene@682	-1.20579	29.1	2e-07	948.478	2	HVQPTLDLMEAELRK	Oxidation@441;XL:L-Thiol@442|XL:L-Thiol@444	-0.79574	15.8	0.00027
TcdB	D642	CSPG4	E460|E462	TcdB:D642-CSPG4:E460|E462	17350	59.0743	622.138	5	3.61166	597.354	2	IPSIISDRPK	XL:L-Alkene@682	-0.0339611	30.7	9.5e-09	632.653	3	HVQPTLDLMEAELRK	Oxidation@441;XL:L-Thiol@442|XL:L-Thiol@444	1.774	16.7	0.00036
TcdB	D642	CSPG4	E460|E462	TcdB:D642-CSPG4:E460|E462	17972	60.1305	622.135	5	-1.10506	613.34	2	IPSIISDRPK	XL:L-Thiol@682	0.0245595	24.6	1e-06	632.654	3	HVQPTLDLMEAELRK	Oxidation@441;XL:L-Thiol@442|XL:L-Thiol@444	-0.913091	17.4	0.00014
TcdB	D642	CSPG4	E460|E462	TcdB:D642-CSPG4:E460|E462	18123	60.3885	745.396	4	2.39552	597.354	2	IPSIISDRPK	XL:L-Alkene@682	-1.20579	37.2	2.4e-08	884.432	2	HVQPTLDLMEAELR	Oxidation@441;XL:L-Thiol@442|XL:L-Thiol@444	-2.30233	27.5	1.9e-07
TcdB	D642	CSPG4	E460|E462	TcdB:D642-CSPG4:E460|E462	18303	60.71	622.14	5	6.36307	597.354	2	IPSIISDRPK	XL:L-Alkene@682	-0.0339611	31.5	3.3e-09	632.653	3	HVQPTLDLMEAELRK	Oxidation@441;XL:L-Thiol@442|XL:L-Thiol@444	1.45788	18.7	0.0002
TcdB	D642	CSPG4	E460|E462	TcdB:D642-CSPG4:E460|E462	18388	60.8543	618.938	5	1.37202	597.354	2	IPSIISDRPK	XL:L-Alkene@682	-0.368771	35.5	6.1e-08	627.322	3	HVQPTLDLMEAELRK	XL:L-Thiol@442|XL:L-Thiol@444	-0.503539	26.6	4.5e-07
TcdB	D642	CSPG4	E460|E462	TcdB:D642-CSPG4:E460|E462	18389	60.8566	515.95	6	2.07889	398.572	3	IPSIISDRPK	XL:L-Alkene@682	-0.88993	22.4	1.2e-05	627.322	3	HVQPTLDLMEAELRK	XL:L-Thiol@442|XL:L-Thiol@444	-0.503539	28.4	3.1e-06
TcdB	D642	CSPG4	E460|E462	TcdB:D642-CSPG4:E460|E462	18399	60.8702	773.42	4	1.45534	597.354	2	IPSIISDRPK	XL:L-Alkene@682	-0.536176	37.2	3.1e-08	616.665	3	HVQPTLDLMEAELRK	XL:L-Alkene@442|XL:L-Alkene@444	-0.766674	34.4	2.9e-06
TcdB	D642	CSPG4	E460|E462	TcdB:D642-CSPG4:E460|E462	18523	61.0717	745.396	4	2.5595	597.354	2	IPSIISDRPK	XL:L-Alkene@682	-1.20579	38.3	2.7e-08	868.446	2	HVQPTLDLMEAELR	Oxidation@441;XL:L-Alkene@442|XL:L-Alkene@444	-2.61571	27.9	4.2e-07
TcdB	D642	CSPG4	E460|E462	TcdB:D642-CSPG4:E460|E462	18713	61.3931	618.937	5	0.779375	597.354	2	IPSIISDRPK	XL:L-Alkene@682	-0.201366	35.7	2.1e-08	633.325	3	HVQPTLDLMEAELRK	XL:L-Sulfenic@442|XL:L-Sulfenic@444	0.324767	13.6	0.0035
TcdB	D642	CSPG4	E460|E462	TcdB:D642-CSPG4:E460|E462	18840	61.596	515.948	6	-0.884322	398.572	3	IPSIISDRPK	XL:L-Alkene@682	-0.88993	18.7	3.9e-05	627.323	3	HVQPTLDLMEAELRK	XL:L-Thiol@442|XL:L-Thiol@444	-0.822354	18.9	0.00076
TcdB	D642	CSPG4	E460|E462	TcdB:D642-CSPG4:E460|E462	18861	61.63	773.672	4	2.26522	597.355	2	IPSIISDRPK	XL:L-Alkene@682	-1.5406	34.4	4.3e-08	924.492	2	HVQPTLDLMEAELRK	XL:L-Alkene@442|XL:L-Alkene@444	1.0304	21.5	5e-06
TcdB	D642	CSPG4	E460|E462	TcdB:D642-CSPG4:E460|E462	18904	61.6957	773.422	4	3.66787	597.354	2	IPSIISDRPK	XL:L-Alkene@682	-0.201366	26.7	1.1e-07	924.495	2	HVQPTLDLMEAELRK	XL:L-Alkene@442|XL:L-Alkene@444	-1.24112	26.8	1.3e-06
TcdB	D642	CSPG4	E460|E462	TcdB:D642-CSPG4:E460|E462	18937	61.7534	745.397	4	3.54343	597.355	2	IPSIISDRPK	XL:L-Alkene@682	-1.3732	39.6	2e-08	884.43	2	HVQPTLDLMEAELR	Oxidation@441;XL:L-Thiol@442|XL:L-Thiol@444	-0.380194	31.7	1e-07
TcdB	D642	CSPG4	E460|E462	TcdB:D642-CSPG4:E460|E462	20012	63.5205	745.646	4	1.35034	597.354	2	IPSIISDRPK	XL:L-Alkene@682	0.300849	34.7	2.6e-08	884.427	2	HVQPTLDLMEAELR	Oxidation@441;XL:L-Thiol@442|XL:L-Thiol@444	3.01183	24.3	5.9e-07
TcdB	D642	CSPG4	E460|E462	TcdB:D642-CSPG4:E460|E462	20190	63.8174	618.939	5	3.24872	597.357	2	IPSIISDRPK	XL:L-Alkene@682	-5.8931	23.1	3e-07	627.322	3	HVQPTLDLMEAELRK	XL:L-Thiol@442|XL:L-Thiol@444	0.2935	14.7	0.00019
TcdB	D642	CSPG4	E460|E462	TcdB:D642-CSPG4:E460|E462	19080	54.7262	777.67	4	1.29714	597.354	2	IPSIISDRPK	XL:L-Alkene@682	-0.201366	38.2	6.3e-08	948.478	2	HVQPTLDLMEAELRK	Oxidation@441;XL:L-Thiol@442|XL:L-Thiol@444	-1.42833	23.1	6.9e-06
TcdB	D642	CSPG4	E460|E462	TcdB:D642-CSPG4:E460|E462	19097	54.7589	777.421	4	3.47836	597.354	2	IPSIISDRPK	XL:L-Alkene@682	-0.368771	33.9	4.3e-08	932.492	2	HVQPTLDLMEAELRK	Oxidation@441;XL:L-Alkene@442|XL:L-Alkene@444	-1.06177	22.4	4.8e-06
TcdB	D642	CSPG4	E460|E462	TcdB:D642-CSPG4:E460|E462	23632	62.0342	516.116	6	-0.271159	613.339	2	IPSIISDRPK	XL:L-Thiol@682	0.676727	20.2	8.2e-06	627.323	3	HVQPTLDLMEAELRK	XL:L-Thiol@442|XL:L-Thiol@444	-2.09761	23.6	9.1e-06
TcdB	D642	CSPG4	E460|E462	TcdB:D642-CSPG4:E460|E462	23707	62.1473	773.675	4	6.37287	597.353	2	IPSIISDRPK	XL:L-Alkene@682	1.47269	34.7	2e-08	940.479	2	HVQPTLDLMEAELRK	XL:L-Thiol@442|XL:L-Thiol@444	0.94414	26.7	8.2e-07
TcdB	D642	CSPG4	E460|E462	TcdB:D642-CSPG4:E460|E462	27046	67.3176	741.399	4	4.56585	597.354	2	IPSIISDRPK	XL:L-Alkene@682	0.133444	37.3	6.1e-08	876.432	2	HVQPTLDLMEAELR	XL:L-Thiol@442|XL:L-Thiol@444	-0.33496	33.3	4.3e-08
TcdB	D642	CSPG4	E460|E462	TcdB:D642-CSPG4:E460|E462	22296	54.3013	518.614	6	-0.264262	398.572	3	IPSIISDRPK	XL:L-Alkene@682	-0.639035	15.9	9.9e-05	632.655	3	HVQPTLDLMEAELRK	Oxidation@441;XL:L-Thiol@442|XL:L-Thiol@444	-1.54535	22.7	3.4e-05
TcdB	D642	CSPG4	E460|E462	TcdB:D642-CSPG4:E460|E462	26688	60.2516	745.393	4	-2.03215	597.354	2	IPSIISDRPK	XL:L-Alkene@682	-0.870985	36.7	2.2e-08	884.431	2	HVQPTLDLMEAELR	Oxidation@441;XL:L-Thiol@442|XL:L-Thiol@444	-1.85006	26.8	1.5e-06
TcdB	D642	CSPG4	E460|E462	TcdB:D642-CSPG4:E460|E462	27036	60.7229	745.647	4	2.82574	613.339	2	IPSIISDRPK	XL:L-Thiol@682	1.3289	25.3	3.6e-07	884.43	2	HVQPTLDLMEAELR	Oxidation@441;XL:L-Thiol@442|XL:L-Thiol@444	-0.267126	16.6	3e-05
TcdB	D642	CSPG4	E460|E462	TcdB:D642-CSPG4:E460|E462	27126	60.8423	745.397	4	4.19938	597.354	2	IPSIISDRPK	XL:L-Alkene@682	-0.536176	36.8	4e-09	884.43	2	HVQPTLDLMEAELR	Oxidation@441;XL:L-Thiol@442|XL:L-Thiol@444	-0.945529	22.8	4e-06
TcdB	D642	CSPG4	E460|E462	TcdB:D642-CSPG4:E460|E462	27388	61.1975	618.938	5	1.56956	597.354	2	IPSIISDRPK	XL:L-Alkene@682	-0.201366	33.5	8.3e-09	633.326	3	HVQPTLDLMEAELRK	XL:L-Sulfenic@442|XL:L-Sulfenic@444	-0.148923	16.1	0.00041
TcdB	D642	CSPG4	E460|E462	TcdB:D642-CSPG4:E460|E462	27409	61.2245	515.949	6	0.41949	398.572	3	IPSIISDRPK	XL:L-Alkene@682	-1.14083	16.7	4.2e-05	627.323	3	HVQPTLDLMEAELRK	XL:L-Thiol@442|XL:L-Thiol@444	-1.30058	23.2	8.7e-06
TcdB	D642	CSPG4	E462	TcdB:D642-CSPG4:E462	16755	61.8125	745.395	4	0.673645	597.354	2	IPSIISDRPK	XL:L-Alkene@682	-0.368771	39.6	9.2e-09	884.43	2	HVQPTLDLMEAELR	Oxidation@441;XL:L-Thiol@444	-0.719395	19.6	1e-05
TcdB	D642	CSPG4	E462	TcdB:D642-CSPG4:E462	18971	66.3324	745.39	4	-5.88586	597.354	2	IPSIISDRPK	XL:L-Alkene@682	0.133444	26.1	4.9e-08	868.444	2	HVQPTLDLMEAELR	Oxidation@441;XL:L-Alkene@444	-0.427897	12.5	0.00029
TcdB	D642	CSPG4	E462	TcdB:D642-CSPG4:E462	19614	67.5834	741.649	4	3.76152	597.354	2	IPSIISDRPK	XL:L-Alkene@682	-0.536176	33.2	5.8e-08	876.435	2	HVQPTLDLMEAELR	XL:L-Thiol@444	-3.07333	15.6	0.00022
TcdB	D642	CSPG4	E462	TcdB:D642-CSPG4:E462	15870	56.5156	622.137	5	1.44983	597.354	2	IPSIISDRPK	XL:L-Alkene@682	-0.703581	33.4	6.4e-09	638.658	3	HVQPTLDLMEAELRK	Oxidation@441;XL:L-Sulfenic@444	-0.401008	14.7	0.00076
TcdB	D642	CSPG4	E462	TcdB:D642-CSPG4:E462	19899	63.4655	745.65	4	6.92405	597.354	2	IPSIISDRPK	XL:L-Alkene@682	-0.201366	30.4	1.1e-08	884.432	2	HVQPTLDLMEAELR	Oxidation@441;XL:L-Thiol@444	-2.98073	20.1	2.6e-06
TcdB	D642	CSPG4	E462	TcdB:D642-CSPG4:E462	22068	67.0685	741.397	4	1.43325	597.354	2	IPSIISDRPK	XL:L-Alkene@682	0.133444	41	1.6e-07	876.432	2	HVQPTLDLMEAELR	XL:L-Thiol@444	-0.33496	38.8	7.4e-09
TcdB	D642	CSPG4	E462	TcdB:D642-CSPG4:E462	23058	54.2229	622.335	5	-2.75435	597.354	2	IPSIISDRPK	XL:L-Alkene@682	-0.201366	34.6	1.7e-08	638.658	3	HVQPTLDLMEAELRK	Oxidation@441;XL:L-Sulfenic@444	-0.401008	16.2	0.00033
TcdB	D642	CSPG4	E462	TcdB:D642-CSPG4:E462	28049	60.9972	745.398	4	4.77334	597.354	2	IPSIISDRPK	XL:L-Alkene@682	-0.870985	34.3	1.1e-07	884.431	2	HVQPTLDLMEAELR	Oxidation@441;XL:L-Thiol@444	-1.96313	22.6	1.5e-06
TcdB	D642	CSPG4	E462	TcdB:D642-CSPG4:E462	33018	67.4296	741.397	4	2.17518	597.354	2	IPSIISDRPK	XL:L-Alkene@682	-0.870985	35.5	2.4e-08	876.433	2	HVQPTLDLMEAELR	XL:L-Thiol@444	-0.791355	35.2	1.1e-07
TcdB	D642	CSPG4	E462	TcdB:D642-CSPG4:E462	15186	60.9425	745.395	4	1.49358	597.355	2	IPSIISDRPK	XL:L-Alkene@682	-1.5406	38.1	6.8e-09	868.447	2	HVQPTLDLMEAELR	Oxidation@441;XL:L-Alkene@444	-3.5369	28.4	4.7e-08
TcdB	D642	CSPG4	E462	TcdB:D642-CSPG4:E462	15456	61.4985	745.645	4	0.448715	597.355	2	IPSIISDRPK	XL:L-Alkene@682	-1.3732	40.4	2.8e-08	868.446	2	HVQPTLDLMEAELR	Oxidation@441;XL:L-Alkene@444	-2.50057	25.4	5.1e-07
TcdB	D642	CSPG4	E462	TcdB:D642-CSPG4:E462	16056	62.68	745.647	4	2.08804	597.354	2	IPSIISDRPK	XL:L-Alkene@682	-0.536176	32.4	4.6e-08	868.443	2	HVQPTLDLMEAELR	Oxidation@441;XL:L-Alkene@444	0.60844	23.4	5.7e-07
TcdB	D642	CSPG4	E462	TcdB:D642-CSPG4:E462	13694	54.2415	622.136	5	0.565442	597.354	2	IPSIISDRPK	XL:L-Alkene@682	-0.368771	32.6	2.8e-08	638.658	3	HVQPTLDLMEAELRK	Oxidation@441;XL:L-Sulfenic@444	-1.34048	10.6	0.0083
TcdB	D642	CSPG4	E462	TcdB:D642-CSPG4:E462	14849	56.4472	777.421	4	3.95003	597.354	2	IPSIISDRPK	XL:L-Alkene@682	-1.20579	36.5	2.1e-07	621.999	3	HVQPTLDLMEAELRK	Oxidation@441;XL:L-Alkene@444	-3.43179	20	1.5e-05
TcdB	D642	CSPG4	E462	TcdB:D642-CSPG4:E462	14922	56.5825	518.616	6	3.03744	398.572	3	IPSIISDRPK	XL:L-Alkene@682	-0.137243	18.1	5.3e-05	638.658	3	HVQPTLDLMEAELRK	Oxidation@441;XL:L-Sulfenic@444	-0.557586	16.5	0.00018
TcdB	D642	CSPG4	E462	TcdB:D642-CSPG4:E462	17101	60.7067	745.401	4	9.36499	597.354	2	IPSIISDRPK	XL:L-Alkene@682	-1.20579	31.7	3.5e-08	868.443	2	HVQPTLDLMEAELR	Oxidation@441;XL:L-Alkene@444	-0.0824518	28.6	3.8e-08
TcdB	D642	CSPG4	E462	TcdB:D642-CSPG4:E462	18065	62.3613	745.645	4	0.284782	597.354	2	IPSIISDRPK	XL:L-Alkene@682	-0.201366	35.6	3.6e-09	868.444	2	HVQPTLDLMEAELR	Oxidation@441;XL:L-Alkene@444	-0.888491	26.4	1.9e-07
TcdB	D642	CSPG4	E462	TcdB:D642-CSPG4:E462	18094	62.4059	745.397	4	3.29745	597.354	2	IPSIISDRPK	XL:L-Alkene@682	-1.20579	36.8	1.5e-08	868.444	2	HVQPTLDLMEAELR	Oxidation@441;XL:L-Alkene@444	-0.1976	27.1	1.5e-07
TcdB	D642	CSPG4	E462	TcdB:D642-CSPG4:E462	21080	67.4992	741.397	4	1.763	597.354	2	IPSIISDRPK	XL:L-Alkene@682	-0.536176	38.1	7.4e-09	876.433	2	HVQPTLDLMEAELR	XL:L-Thiol@444	-1.13365	34.2	1.6e-08
TcdB	D642	CSPG4	E462	TcdB:D642-CSPG4:E462	17086	53.9635	777.421	4	3.47836	597.354	2	IPSIISDRPK	XL:L-Alkene@682	-0.201366	32.7	5.6e-08	948.478	2	HVQPTLDLMEAELRK	Oxidation@441;XL:L-Thiol@444	-0.79574	21.9	7.7e-06
TcdB	D642	CSPG4	E462	TcdB:D642-CSPG4:E462	25307	67.1364	989.191	3	-3.54395	1193.7	1	IPSIISDRPK	XL:L-Alkene@682	-0.014278	7.7	0.002	860.447	2	HVQPTLDLMEAELR	XL:L-Alkene@444	-0.614704	28.5	1.6e-07
TcdB	D642	CSPG4	E462	TcdB:D642-CSPG4:E462	24992	61.3886	618.938	5	2.5573	597.355	2	IPSIISDRPK	XL:L-Alkene@682	-1.87541	34.4	2.4e-07	633.327	3	HVQPTLDLMEAELRK	XL:L-Sulfenic@444	-2.67526	7.5	0.12
TcdB	D642	CSPG4	E462	TcdB:D642-CSPG4:E462	29283	67.1027	741.397	4	1.59813	597.354	2	IPSIISDRPK	XL:L-Alkene@682	-0.368771	39.8	9.2e-08	860.447	2	HVQPTLDLMEAELR	XL:L-Alkene@444	-0.847141	32.2	3.9e-08
TcdB	D642	CSPG4	E462	TcdB:D642-CSPG4:E462	13316	54.7159	777.672	4	3.81191	597.354	2	IPSIISDRPK	XL:L-Alkene@682	-1.20579	33.1	7e-08	932.491	2	HVQPTLDLMEAELRK	Oxidation@441;XL:L-Alkene@444	0.117865	20.4	9.4e-06
TcdB	D642	CSPG4	E462	TcdB:D642-CSPG4:E462	16490	61.846	516.115	6	-2.04851	613.339	2	IPSIISDRPK	XL:L-Thiol@682	0.676727	21.3	6.1e-07	616.667	3	HVQPTLDLMEAELRK	XL:L-Alkene@444	-3.03694	17.3	0.0004
TcdB	D642	CSPG4	E462	TcdB:D642-CSPG4:E462	16693	62.2276	745.394	4	-0.638257	597.354	2	IPSIISDRPK	XL:L-Alkene@682	0.300849	39.3	3.3e-08	884.43	2	HVQPTLDLMEAELR	Oxidation@441;XL:L-Thiol@444	-0.154059	25.8	3.2e-07
TcdB	D642	CSPG4	E462	TcdB:D642-CSPG4:E462	17131	63.0867	745.642	4	-4.38729	597.354	2	IPSIISDRPK	XL:L-Alkene@682	-0.201366	37	5.7e-08	884.431	2	HVQPTLDLMEAELR	Oxidation@441;XL:L-Thiol@444	-1.17166	20.2	6.7e-06
TcdB	D642	CSPG4	E462	TcdB:D642-CSPG4:E462	19024	66.7731	745.644	4	-1.02668	597.354	2	IPSIISDRPK	XL:L-Alkene@682	-0.368771	30.4	2.1e-08	884.428	2	HVQPTLDLMEAELR	Oxidation@441;XL:L-Thiol@444	1.08968	23.1	3.5e-06
TcdB	D642	CSPG4	E462	TcdB:D642-CSPG4:E462	14862	54.5885	622.138	5	2.72727	597.354	2	IPSIISDRPK	XL:L-Alkene@682	-1.20579	34.1	1e-07	638.658	3	HVQPTLDLMEAELRK	Oxidation@441;XL:L-Sulfenic@444	-0.870743	13.1	0.0026
TcdB	D642	CSPG4	E462	TcdB:D642-CSPG4:E462	16912	58.2909	518.615	6	0.679082	398.572	3	IPSIISDRPK	XL:L-Alkene@682	-0.388139	13	0.0018	638.656	3	HVQPTLDLMEAELRK	Oxidation@441;XL:L-Sulfenic@444	1.63452	12.7	0.0031
TcdB	D642	CSPG4	E462	TcdB:D642-CSPG4:E462	18713	61.3931	618.937	5	0.779375	597.354	2	IPSIISDRPK	XL:L-Alkene@682	-0.201366	35.7	2.1e-08	627.322	3	HVQPTLDLMEAELRK	XL:L-Thiol@444	-0.0253159	25.2	4.5e-06
TcdB	D642	CSPG4	E462	TcdB:D642-CSPG4:E462	19316	62.3615	745.397	4	4.03539	597.354	2	IPSIISDRPK	XL:L-Alkene@682	-0.870985	41.6	1.3e-08	868.444	2	HVQPTLDLMEAELR	Oxidation@441;XL:L-Alkene@444	-1.11879	20.6	1.2e-06
TcdB	D642	CSPG4	E462	TcdB:D642-CSPG4:E462	19798	63.1535	745.396	4	2.39552	597.355	2	IPSIISDRPK	XL:L-Alkene@682	-1.5406	31.4	2.2e-07	868.443	2	HVQPTLDLMEAELR	Oxidation@441;XL:L-Alkene@444	0.262994	14.2	2.1e-05
TcdB	D642	CSPG4	E462	TcdB:D642-CSPG4:E462	19816	63.1812	618.937	5	0.384281	597.354	2	IPSIISDRPK	XL:L-Alkene@682	-0.536176	26.5	3.2e-07	627.325	3	HVQPTLDLMEAELRK	XL:L-Thiol@444	-4.48871	22.6	1.5e-05
TcdB	D642	CSPG4	E462	TcdB:D642-CSPG4:E462	22230	67.1463	741.397	4	2.17518	597.354	2	IPSIISDRPK	XL:L-Alkene@682	-0.870985	37.9	2.3e-09	860.447	2	HVQPTLDLMEAELR	XL:L-Alkene@444	-0.847141	33.3	2.3e-08
TcdB	D642	CSPG4	E462	TcdB:D642-CSPG4:E462	23579	61.9459	745.646	4	1.26838	597.353	2	IPSIISDRPK	XL:L-Alkene@682	0.468254	29	4.2e-07	884.428	2	HVQPTLDLMEAELR	Oxidation@441;XL:L-Thiol@444	1.08968	17.8	5e-06
TcdB	D642	CSPG4	E462	TcdB:D642-CSPG4:E462	22297	54.3015	777.419	4	1.43445	597.354	2	IPSIISDRPK	XL:L-Alkene@682	-0.368771	32.6	1.1e-07	932.493	2	HVQPTLDLMEAELRK	Oxidation@441;XL:L-Alkene@444	-2.34864	25.3	1.1e-06
TcdB	D642	CSPG4	E462	TcdB:D642-CSPG4:E462	27409	61.2245	515.949	6	0.41949	398.572	3	IPSIISDRPK	XL:L-Alkene@682	-1.14083	16.7	4.2e-05	633.326	3	HVQPTLDLMEAELRK	XL:L-Sulfenic@444	-0.938405	12.7	0.0021
TcdB	D642	CSPG4	E462	TcdB:D642-CSPG4:E462	32240	67.5095	741.397	4	1.763	597.354	2	IPSIISDRPK	XL:L-Alkene@682	-0.536176	35.3	2.8e-08	860.446	2	HVQPTLDLMEAELR	XL:L-Alkene@444	-0.149829	35.4	2e-08
TcdB	D685	CSPG4	E460	TcdB:D685-CSPG4:E460	13824	54.5405	664.092	4	0.926765	756.391	1	EDISPK	XL:L-Alkene@725	-3.64259	15	0.0001	616.665	3	HVQPTLDLMEAELRK	XL:L-Alkene@442	-0.604512	27	5.6e-06
TcdB	D685	CSPG4	E460	TcdB:D685-CSPG4:E460	12902	46.4002	668.341	4	0.563091	756.389	1	EDISPK	XL:L-Alkene@725	-1.13066	12.3	0.00022	621.996	3	HVQPTLDLMEAELRK	Oxidation@441;XL:L-Alkene@442	0.58751	24.6	2.6e-05
TcdB	D685	CSPG4	E460	TcdB:D685-CSPG4:E460	14604	46.427	668.091	4	1.91208	756.39	1	EDISPK	XL:L-Alkene@725	-2.18832	15.6	0.00017	621.997	3	HVQPTLDLMEAELRK	Oxidation@441;XL:L-Alkene@442	-0.698671	27.1	2.4e-06
TcdB	D685	CSPG4	E460	TcdB:D685-CSPG4:E460	13256	54.5879	664.092	4	1.66314	756.392	1	EDISPK	XL:L-Alkene@725	-4.56803	12.7	9.7e-05	616.665	3	HVQPTLDLMEAELRK	XL:L-Alkene@442	-0.118024	23.1	1.3e-05
TcdB	D685	CSPG4	E460|E462	TcdB:D685-CSPG4:E460|E462	13345	54.1888	531.476	5	2.41753	378.698	2	EDISPK	XL:L-Alkene@725	-0.36804	13.2	0.00026	627.322	3	HVQPTLDLMEAELRK	XL:L-Thiol@442|XL:L-Thiol@444	0.134092	26.9	2.9e-06
TcdB	D685	CSPG4	E460|E462	TcdB:D685-CSPG4:E460|E462	14456	54.0403	664.092	4	0.558576	756.389	1	EDISPK	XL:L-Alkene@725	-0.469629	13	9.3e-05	616.664	3	HVQPTLDLMEAELRK	XL:L-Alkene@442|XL:L-Alkene@444	0.530627	27.7	9.1e-06
TcdB	D685	CSPG4	E460|E462	TcdB:D685-CSPG4:E460|E462	19548	54.8015	664.093	4	1.75519	756.39	1	EDISPK	XL:L-Alkene@725	-1.65949	12.9	0.00018	627.323	3	HVQPTLDLMEAELRK	XL:L-Thiol@442|XL:L-Thiol@444	-1.14117	26.9	7.3e-07
TcdB	D685	CSPG4	E460|E462	TcdB:D685-CSPG4:E460|E462	23361	54.642	664.091	4	0.0983388	756.39	1	EDISPK	XL:L-Alkene@725	-1.26287	13	0.00042	616.665	3	HVQPTLDLMEAELRK	XL:L-Alkene@442|XL:L-Alkene@444	-0.442349	31.6	5.8e-07
TcdB	D685	CSPG4	E460|E462	TcdB:D685-CSPG4:E460|E462	12879	46.3578	668.09	4	0.0821654	756.389	1	EDISPK	XL:L-Alkene@725	-0.469629	11.7	0.00017	621.996	3	HVQPTLDLMEAELRK	Oxidation@441;XL:L-Alkene@442|XL:L-Alkene@444	0.426737	23.2	9.5e-06
TcdB	D685	CSPG4	E460|E462	TcdB:D685-CSPG4:E460|E462	21312	60.8326	842.419	3	-2.09479	756.387	1	EDISPK	XL:L-Alkene@725	1.64569	13.7	0.00033	876.433	2	HVQPTLDLMEAELR	XL:L-Thiol@442|XL:L-Thiol@444	-0.791355	28.3	1.4e-06
TcdB	D685	CSPG4	E460|E462	TcdB:D685-CSPG4:E460|E462	21338	60.8688	632.06	4	-11.6026	378.698	2	EDISPK	XL:L-Alkene@725	-0.632102	13.1	0.00051	876.434	2	HVQPTLDLMEAELR	XL:L-Thiol@442|XL:L-Thiol@444	-2.73103	25.8	7.3e-07
TcdB	D685	CSPG4	E460|E462	TcdB:D685-CSPG4:E460|E462	14892	47.2603	668.091	4	1.63759	788.364	1	EDISPK	XL:L-Thiol@725	-3.91256	11.8	0.002	621.996	3	HVQPTLDLMEAELRK	Oxidation@441;XL:L-Alkene@442|XL:L-Alkene@444	0.265964	22.6	5.1e-06
TcdB	D685	CSPG4	E460|E462	TcdB:D685-CSPG4:E460|E462	19228	54.9813	664.092	4	1.66314	756.387	1	EDISPK	XL:L-Alkene@725	2.57114	12.7	0.00044	616.665	3	HVQPTLDLMEAELRK	XL:L-Alkene@442|XL:L-Alkene@444	-0.766674	23	1.4e-05
TcdB	D685	CSPG4	E462	TcdB:D685-CSPG4:E462	14604	46.427	668.091	4	1.91208	756.39	1	EDISPK	XL:L-Alkene@725	-2.18832	15.6	0.00017	632.654	3	HVQPTLDLMEAELRK	Oxidation@441;XL:L-Thiol@444	-0.280835	17.3	0.00014
TcdB	E1564	CSPG4	E337	TcdB:E1564-CSPG4:E337	11897	50.548	546.486	5	1.73287	597.993	3	LNSVHLDESGVAEILK	XL:L-Alkene@1604	-1.8439	35.1	9.9e-08	444.234	2	HLQEHR	XL:L-Alkene@319	-0.523165	16.8	3.9e-05
TcdB	E1564	CSPG4	E337	TcdB:E1564-CSPG4:E337	11924	50.6114	682.854	4	0.417404	912.471	2	LNSVHLDESGVAEILK	XL:L-Thiol@1604	-1.37741	36.8	2.3e-10	444.233	2	HLQEHR	XL:L-Alkene@319	-0.0729515	15.8	7.2e-06
TcdB	E1564	CSPG4	E337	TcdB:E1564-CSPG4:E337	11972	50.727	546.685	5	-1.26463	608.649	3	LNSVHLDESGVAEILK	XL:L-Thiol@1604	-0.403748	22.6	1.2e-05	444.233	2	HLQEHR	XL:L-Alkene@319	1.05258	18.1	6e-06
TcdB	E1564	CSPG4	E337	TcdB:E1564-CSPG4:E337	12690	50.6523	682.855	4	1.76012	896.485	2	LNSVHLDESGVAEILK	XL:L-Alkene@1604	-1.4414	34.8	2.3e-09	444.233	2	HLQEHR	XL:L-Alkene@319	0.377262	16.5	9.3e-05
TcdB	E1564	CSPG4	E337	TcdB:E1564-CSPG4:E337	17349	50.9979	546.485	5	0.502047	597.99	3	LNSVHLDESGVAEILK	XL:L-Alkene@1604	1.66785	34.4	2e-08	444.233	2	HLQEHR	XL:L-Alkene@319	1.27769	22	3e-06
TcdB	E1564	CSPG4	E337	TcdB:E1564-CSPG4:E337	17384	51.0554	682.853	4	-1.73094	896.486	2	LNSVHLDESGVAEILK	XL:L-Alkene@1604	-2.11068	43.2	8e-11	444.233	2	HLQEHR	XL:L-Alkene@319	-0.298058	19.1	4.7e-06
TcdB	E1564	CSPG4	E337	TcdB:E1564-CSPG4:E337	20671	50.8896	546.486	5	2.8518	608.649	3	LNSVHLDESGVAEILK	XL:L-Thiol@1604	-0.896642	33.3	2e-07	444.234	2	HLQEHR	XL:L-Alkene@319	-1.19848	19	3.2e-05
TcdB	E1564	CSPG4	E337	TcdB:E1564-CSPG4:E337	11493	50.7107	546.486	5	1.73287	597.992	3	LNSVHLDESGVAEILK	XL:L-Alkene@1604	-0.840548	36.7	3e-09	444.233	2	HLQEHR	XL:L-Alkene@319	0.152155	21.1	4.4e-06
TcdB	E1564	CSPG4	E337	TcdB:E1564-CSPG4:E337	11500	50.7298	682.855	4	1.93915	896.485	2	LNSVHLDESGVAEILK	XL:L-Alkene@1604	-1.77604	34.7	2.6e-08	444.233	2	HLQEHR	XL:L-Alkene@319	0.152155	19.7	5.9e-06
TcdB	E1564	CSPG4	E337	TcdB:E1564-CSPG4:E337	12377	51.0892	546.486	5	2.51612	608.649	3	LNSVHLDESGVAEILK	XL:L-Thiol@1604	-0.896642	35.8	5.7e-08	444.233	2	HLQEHR	XL:L-Alkene@319	0.827477	19.2	3.4e-05
TcdB	E1564	CSPG4	E337	TcdB:E1564-CSPG4:E337	12386	51.1174	682.856	4	3.19235	912.47	2	LNSVHLDESGVAEILK	XL:L-Thiol@1604	-0.281485	35.2	1.9e-08	444.233	2	HLQEHR	XL:L-Alkene@319	0.377262	19.3	2e-05
TcdB	E1564	CSPG4	E337	TcdB:E1564-CSPG4:E337	15015	50.3275	546.485	5	0.725833	597.993	3	LNSVHLDESGVAEILK	XL:L-Alkene@1604	-2.01113	32.6	3.3e-08	444.233	2	HLQEHR	XL:L-Alkene@319	-0.0729515	19	7.7e-06
TcdB	E1564	CSPG4	E337	TcdB:E1564-CSPG4:E337	17204	50.4428	546.485	5	0.949619	597.993	3	LNSVHLDESGVAEILK	XL:L-Alkene@1604	-2.01113	32.4	1.2e-07	444.233	2	HLQEHR	XL:L-Alkene@319	-0.298058	18.7	2e-05
TcdB	E1564	CSPG4	E337	TcdB:E1564-CSPG4:E337	11907	50.8905	682.856	4	2.83429	912.471	2	LNSVHLDESGVAEILK	XL:L-Thiol@1604	-1.04863	35.3	1.2e-10	444.233	2	HLQEHR	XL:L-Alkene@319	0.827477	19.1	9.7e-06
TcdB	E1564	CSPG4	E337	TcdB:E1564-CSPG4:E337	11914	50.909	546.486	5	1.50908	597.992	3	LNSVHLDESGVAEILK	XL:L-Alkene@1604	-1.50945	32.1	1.1e-07	444.233	2	HLQEHR	XL:L-Alkene@319	-0.0729515	19.2	6.5e-06
TcdB	E1564	CSPG4	E337	TcdB:E1564-CSPG4:E337	12945	50.5792	546.486	5	2.29234	608.65	3	LNSVHLDESGVAEILK	XL:L-Thiol@1604	-2.04673	37.5	1.1e-08	444.233	2	HLQEHR	XL:L-Alkene@319	-0.298058	18.8	0.00016
TcdB	E1564	CSPG4	E337	TcdB:E1564-CSPG4:E337	12969	50.6301	455.572	6	-0.71127	608.646	3	LNSVHLDESGVAEILK	XL:L-Thiol@1604	4.52522	37.3	3.9e-09	296.492	3	HLQEHR	XL:L-Alkene@319	-0.886304	9.2	0.004
TcdB	E1564	CSPG4	E337	TcdB:E1564-CSPG4:E337	12978	50.6478	682.853	4	-1.37289	912.472	2	LNSVHLDESGVAEILK	XL:L-Thiol@1604	-3.13088	34.8	5.6e-10	444.234	2	HLQEHR	XL:L-Alkene@319	-0.973378	18.3	4.1e-05
TcdB	E1564	CSPG4	E337	TcdB:E1564-CSPG4:E337	17124	51.2473	546.486	5	1.95666	608.648	3	LNSVHLDESGVAEILK	XL:L-Thiol@1604	0.746341	34.4	7.2e-08	444.233	2	HLQEHR	XL:L-Alkene@319	0.60237	20.9	1.1e-05
TcdB	E684|D685	CSPG4	D457|E460	TcdB:E684|D685-CSPG4:D457|E460	18590	53.8493	636.318	4	0.588453	378.698	2	EDISPK	XL:L-Alkene@724|XL:L-Alkene@725	-0.36804	10.1	0.00074	868.445	2	HVQPTLDLMEAELR	Oxidation@441;XL:L-Alkene@439|XL:L-Alkene@442	-1.69453	14	5e-05
TcdB	E684|D685	CSPG4	D457|E460|E462	TcdB:E684|D685-CSPG4:D457|E460|E462	18555	53.7878	636.067	4	1.71715	394.684	2	EDISPK	XL:L-Thiol@724|XL:L-Thiol@725	0.496535	7.3	0.023	884.431	2	HVQPTLDLMEAELR	Oxidation@441;XL:L-Thiol@439|XL:L-Thiol@442|XL:L-Thiol@444	-1.737	11.7	0.00097
TcdB	E684|D685	CSPG4	E460	TcdB:E684|D685-CSPG4:E460	23352	54.6291	531.475	5	0.691637	378.698	2	EDISPK	XL:L-Alkene@724|XL:L-Alkene@725	-0.896164	13.7	0.0014	627.322	3	HVQPTLDLMEAELRK	XL:L-Thiol@442	-0.503539	25.3	1.3e-05
TcdB	E684|D685	CSPG4	E460	TcdB:E684|D685-CSPG4:E460	13824	54.5405	664.092	4	0.926765	806.371	1	EDISPK	XL:L-Sulfenic@724|XL:L-Sulfenic@725	-0.272613	6.4	0.0048	616.665	3	HVQPTLDLMEAELRK	XL:L-Alkene@442	-0.604512	27	5.6e-06
TcdB	E684|D685	CSPG4	E460	TcdB:E684|D685-CSPG4:E460	12902	46.4002	668.341	4	0.563091	788.36	1	EDISPK	XL:L-Thiol@724|XL:L-Thiol@725	0.40017	10.6	0.0075	621.996	3	HVQPTLDLMEAELRK	Oxidation@441;XL:L-Alkene@442	0.58751	24.6	2.6e-05
TcdB	E684|D685	CSPG4	E460	TcdB:E684|D685-CSPG4:E460	21268	60.7639	632.067	4	-0.480023	378.698	2	EDISPK	XL:L-Alkene@724|XL:L-Alkene@725	-0.896164	8.9	0.0018	876.434	2	HVQPTLDLMEAELR	XL:L-Thiol@442	-1.81824	25.9	4.1e-06
TcdB	E684|D685	CSPG4	E460	TcdB:E684|D685-CSPG4:E460	14604	46.427	668.091	4	1.91208	806.374	1	EDISPK	XL:L-Sulfenic@724|XL:L-Sulfenic@725	-3.2489	5.4	0.0085	621.997	3	HVQPTLDLMEAELRK	Oxidation@441;XL:L-Alkene@442	-0.698671	27.1	2.4e-06
TcdB	E684|D685	CSPG4	E460	TcdB:E684|D685-CSPG4:E460	19835	54.2609	664.093	4	2.39952	756.389	1	EDISPK	XL:L-Alkene@724|XL:L-Alkene@725	-0.998456	17	0.00039	616.665	3	HVQPTLDLMEAELRK	XL:L-Alkene@442	-0.280187	35	1.7e-08
TcdB	E684|D685	CSPG4	E460	TcdB:E684|D685-CSPG4:E460	13256	54.5879	664.092	4	1.66314	788.356	1	EDISPK	XL:L-Thiol@724|XL:L-Thiol@725	6.61564	13.9	0.0015	616.665	3	HVQPTLDLMEAELRK	XL:L-Alkene@442	-0.118024	23.1	1.3e-05
TcdB	E684|D685	CSPG4	E460|E462	TcdB:E684|D685-CSPG4:E460|E462	13345	54.1888	531.476	5	2.41753	394.685	2	EDISPK	XL:L-Thiol@724|XL:L-Thiol@725	-2.03713	6.8	0.022	627.322	3	HVQPTLDLMEAELRK	XL:L-Thiol@442|XL:L-Thiol@444	0.134092	26.9	2.9e-06
TcdB	E684|D685	CSPG4	E460|E462	TcdB:E684|D685-CSPG4:E460|E462	14456	54.0403	664.092	4	0.558576	806.368	1	EDISPK	XL:L-Sulfenic@724|XL:L-Sulfenic@725	4.43988	6.5	0.0082	616.664	3	HVQPTLDLMEAELRK	XL:L-Alkene@442|XL:L-Alkene@444	0.530627	27.7	9.1e-06
TcdB	E684|D685	CSPG4	E460|E462	TcdB:E684|D685-CSPG4:E460|E462	19548	54.8015	664.093	4	1.75519	788.362	1	EDISPK	XL:L-Thiol@724|XL:L-Thiol@725	-2.13674	12.7	0.0016	627.323	3	HVQPTLDLMEAELRK	XL:L-Thiol@442|XL:L-Thiol@444	-1.14117	26.9	7.3e-07
TcdB	E684|D685	CSPG4	E460|E462	TcdB:E684|D685-CSPG4:E460|E462	17999	47.0343	668.342	4	1.0204	756.389	1	EDISPK	XL:L-Alkene@724|XL:L-Alkene@725	-0.0730073	7.8	0.0076	621.995	3	HVQPTLDLMEAELRK	Oxidation@441;XL:L-Alkene@442|XL:L-Alkene@444	1.55215	25.8	1.1e-06
TcdB	E684|D685	CSPG4	E460|E462	TcdB:E684|D685-CSPG4:E460|E462	23361	54.642	664.091	4	0.0983388	806.37	1	EDISPK	XL:L-Sulfenic@724|XL:L-Sulfenic@725	0.967511	5.8	0.0044	616.665	3	HVQPTLDLMEAELRK	XL:L-Alkene@442|XL:L-Alkene@444	-0.442349	31.6	5.8e-07
TcdB	E684|D685	CSPG4	E460|E462	TcdB:E684|D685-CSPG4:E460|E462	23384	54.6731	531.675	5	0.485137	378.698	2	EDISPK	XL:L-Alkene@724|XL:L-Alkene@725	-0.632102	12.1	0.0023	627.322	3	HVQPTLDLMEAELRK	XL:L-Thiol@442|XL:L-Thiol@444	-0.503539	26.6	1.4e-06
TcdB	E684|D685	CSPG4	E460|E462	TcdB:E684|D685-CSPG4:E460|E462	17576	54.8152	664.341	4	-1.16608	756.391	1	EDISPK	XL:L-Alkene@724|XL:L-Alkene@725	-2.98156	6.8	0.0057	616.664	3	HVQPTLDLMEAELRK	XL:L-Alkene@442|XL:L-Alkene@444	0.530627	20.4	0.00031
TcdB	E684|D685	CSPG4	E460|E462	TcdB:E684|D685-CSPG4:E460|E462	18907	52.9468	636.066	4	-0.0128231	378.699	2	EDISPK	XL:L-Alkene@724|XL:L-Alkene@725	-1.95241	11.1	0.0021	884.432	2	HVQPTLDLMEAELR	Oxidation@441;XL:L-Thiol@442|XL:L-Thiol@444	-2.98073	24.5	1.2e-06
TcdB	E684|D685	CSPG4	E460|E462	TcdB:E684|D685-CSPG4:E460|E462	19740	54.1363	531.475	5	1.26693	378.699	2	EDISPK	XL:L-Alkene@724|XL:L-Alkene@725	-1.42429	10.8	0.0017	627.323	3	HVQPTLDLMEAELRK	XL:L-Thiol@442|XL:L-Thiol@444	-1.45998	20.4	0.00013
TcdB	E684|D685	CSPG4	E460|E462	TcdB:E684|D685-CSPG4:E460|E462	14639	54.2133	664.093	4	2.30748	756.389	1	EDISPK	XL:L-Alkene@724|XL:L-Alkene@725	0.0591999	17	0.00021	616.665	3	HVQPTLDLMEAELRK	XL:L-Alkene@442|XL:L-Alkene@444	-0.604512	29.7	1.6e-06
TcdB	E684|D685	CSPG4	E460|E462	TcdB:E684|D685-CSPG4:E460|E462	14892	47.2603	668.091	4	1.63759	756.388	1	EDISPK	XL:L-Alkene@724|XL:L-Alkene@725	0.720236	15.4	0.00033	621.996	3	HVQPTLDLMEAELRK	Oxidation@441;XL:L-Alkene@442|XL:L-Alkene@444	0.265964	22.6	5.1e-06
TcdB	E684|D685	CSPG4	E460|E462	TcdB:E684|D685-CSPG4:E460|E462	17262	46.9974	668.343	4	3.03254	756.39	1	EDISPK	XL:L-Alkene@724|XL:L-Alkene@725	-2.18832	16.9	0.00032	621.996	3	HVQPTLDLMEAELRK	Oxidation@441;XL:L-Alkene@442|XL:L-Alkene@444	1.06983	20.2	6.2e-05
TcdB	E684|D685	CSPG4	E460|E462	TcdB:E684|D685-CSPG4:E460|E462	22590	54.7169	531.474	5	-0.343896	378.698	2	EDISPK	XL:L-Alkene@724|XL:L-Alkene@725	-0.36804	10.6	0.00094	627.322	3	HVQPTLDLMEAELRK	XL:L-Thiol@442|XL:L-Thiol@444	-0.503539	20.2	0.00012
TcdB	E684|D685	CSPG4	E460|E462	TcdB:E684|D685-CSPG4:E460|E462	22601	54.729	664.092	4	0.926765	756.389	1	EDISPK	XL:L-Alkene@724|XL:L-Alkene@725	-0.601836	15.2	0.00019	616.665	3	HVQPTLDLMEAELRK	XL:L-Alkene@442|XL:L-Alkene@444	-0.766674	24.5	1.3e-05
TcdB	E684|D685	CSPG4	E462	TcdB:E684|D685-CSPG4:E462	17576	54.8152	664.341	4	-1.16608	756.391	1	EDISPK	XL:L-Alkene@724|XL:L-Alkene@725	-2.98156	6.8	0.0057	627.322	3	HVQPTLDLMEAELRK	XL:L-Thiol@444	0.612315	12.8	0.00054
TcdB	E684|D685	CSPG4	E462	TcdB:E684|D685-CSPG4:E462	14604	46.427	668.091	4	1.91208	806.374	1	EDISPK	XL:L-Sulfenic@724|XL:L-Sulfenic@725	-3.2489	5.4	0.0085	632.654	3	HVQPTLDLMEAELRK	Oxidation@441;XL:L-Thiol@444	-0.280835	17.3	0.00014
TcdB	E684|D685	CSPG4	E462	TcdB:E684|D685-CSPG4:E462	19835	54.2609	664.093	4	2.39952	756.389	1	EDISPK	XL:L-Alkene@724|XL:L-Alkene@725	-0.998456	17	0.00039	627.322	3	HVQPTLDLMEAELRK	XL:L-Thiol@444	-0.344131	19.2	4.7e-05
TcdB	E684|D685	CSPG4	E462	TcdB:E684|D685-CSPG4:E462	14639	54.2133	664.093	4	2.30748	756.389	1	EDISPK	XL:L-Alkene@724|XL:L-Alkene@725	0.0591999	17	0.00021	627.321	3	HVQPTLDLMEAELRK	XL:L-Thiol@444	1.88758	28.3	2.5e-06
TcdB	E684|D685	CSPG4	E462	TcdB:E684|D685-CSPG4:E462	22601	54.729	664.092	4	0.926765	756.389	1	EDISPK	XL:L-Alkene@724|XL:L-Alkene@725	-0.601836	15.2	0.00019	627.323	3	HVQPTLDLMEAELRK	XL:L-Thiol@444	-0.822354	20.1	3.5e-05
TcdB	E749	CSPG4	D484	TcdB:E749-CSPG4:D484	16047	48.7154	592.297	4	0.833884	372.193	2	INSEGR	XL:L-Alkene@789	-0.331095	16.3	0.00036	787.409	2	HGELELDIPGAQAR	XL:L-Alkene@466	-1.39294	38	1.6e-09
TcdB	E749	CSPG4	D484	TcdB:E749-CSPG4:D484	19122	48.6621	592.298	4	2.48547	388.18	2	INSEGR	XL:L-Thiol@789	-0.999231	16.5	4.7e-05	787.409	2	HGELELDIPGAQAR	XL:L-Alkene@466	-1.77393	38.1	1.7e-10
TcdB	E749	CSPG4	D484	TcdB:E749-CSPG4:D484	19152	48.702	789.393	3	0.555636	743.38	1	INSEGR	XL:L-Alkene@789	-0.837973	7.9	0.00071	803.393	2	HGELELDIPGAQAR	XL:L-Thiol@466	1.41717	26.4	6.7e-08
TcdB	E749	CSPG4	D484	TcdB:E749-CSPG4:D484	13843	48.1968	592.297	4	1.35	372.193	2	INSEGR	XL:L-Alkene@789	1.54965	18.5	7e-05	787.408	2	HGELELDIPGAQAR	XL:L-Alkene@466	0.25805	37.2	4.9e-09
TcdB	E749	CSPG4	D484	TcdB:E749-CSPG4:D484	15737	48.2024	592.299	4	4.96284	388.18	2	INSEGR	XL:L-Thiol@789	-1.51446	15	0.0001	787.41	2	HGELELDIPGAQAR	XL:L-Alkene@466	-2.40892	28.6	1.6e-08
TcdB	E749	CSPG4	D484	TcdB:E749-CSPG4:D484	15878	49.0381	592.297	4	1.65968	372.193	2	INSEGR	XL:L-Alkene@789	0.20626	19.5	4.8e-05	787.408	2	HGELELDIPGAQAR	XL:L-Alkene@466	-0.376945	37.5	1.3e-10
TcdB	E749	CSPG4	D484	TcdB:E749-CSPG4:D484	18397	48.6719	592.297	4	1.35	388.179	2	INSEGR	XL:L-Thiol@789	0.0312196	17.5	5.8e-05	787.408	2	HGELELDIPGAQAR	XL:L-Alkene@466	-0.122947	41.6	3.2e-10
TcdB	E749	CSPG4	E480|E482	TcdB:E749-CSPG4:E480|E482	14792	43.144	631.325	4	5.99663	450.244	2	INSEGRR	XL:L-Alkene@789	-0.150392	7.7	0.03	803.397	2	HGELELDIPGAQAR	XL:L-Thiol@462|XL:L-Thiol@464	-3.68617	20.9	5.2e-06
TcdB	E749	CSPG4	E482	TcdB:E749-CSPG4:E482	15466	43.1779	631.323	4	1.83281	450.244	2	INSEGRR	XL:L-Alkene@789	-0.150392	8.7	0.026	803.396	2	HGELELDIPGAQAR	XL:L-Thiol@464	-2.44146	18.3	1.6e-05
TcdB	E749	CSPG4	E482	TcdB:E749-CSPG4:E482	19544	49.2754	592.298	4	2.79514	372.193	2	INSEGR	XL:L-Alkene@789	0.743616	17.9	0.00017	787.408	2	HGELELDIPGAQAR	XL:L-Alkene@464	-0.376945	40.2	6.2e-10
TcdB	E749	CSPG4	E482	TcdB:E749-CSPG4:E482	19615	49.3751	789.393	3	0.0137101	743.379	1	INSEGR	XL:L-Alkene@789	0.238193	8	0.00099	803.393	2	HGELELDIPGAQAR	XL:L-Thiol@464	0.545861	36.9	1.3e-08
TcdB	E749	CSPG4	E482	TcdB:E749-CSPG4:E482	16157	48.8443	789.395	3	2.64592	743.381	1	INSEGR	XL:L-Alkene@789	-1.51058	8	0.0024	803.395	2	HGELELDIPGAQAR	XL:L-Thiol@464	-1.57016	30.6	1.8e-08
TcdB	E749	CSPG4	E482	TcdB:E749-CSPG4:E482	18818	49.2922	592.297	4	1.86612	372.194	2	INSEGR	XL:L-Alkene@789	-0.599772	16.9	7e-05	787.409	2	HGELELDIPGAQAR	XL:L-Alkene@464	-1.51993	35.1	3.8e-09
TcdB	E760	CSPG4	E92	TcdB:E760-CSPG4:E92	26041	65.1032	671.348	4	1.10446	754.879	2	ELLDHSGEWINK	XL:L-Alkene@800	-1.39459	27.9	2e-06	578.813	2	LVLGQEELR	XL:L-Thiol@74	-3.29908	28.3	3e-06
TcdB	E760	CSPG4	E92	TcdB:E760-CSPG4:E92	25800	65.3512	671.345	4	-2.71968	754.879	2	ELLDHSGEWINK	XL:L-Alkene@800	-0.73223	34.1	4.4e-07	562.825	2	LVLGQEELR	XL:L-Alkene@74	-0.612804	35.4	1.7e-06
TcdB	E760	CSPG4	E92|E93	TcdB:E760-CSPG4:E92|E93	23587	64.3965	671.599	4	1.2186	754.877	2	ELLDHSGEWINK	XL:L-Alkene@800	1.91721	20.2	3.2e-05	562.825	2	LVLGQEELR	XL:L-Alkene@74|XL:L-Alkene@75	-0.968154	20.3	2.5e-05
TcdB	E842	CSPG4	E460|E462	TcdB:E842-CSPG4:E460|E462	12593	42.9861	643.336	4	6.18466	707.34	1	IEEAK	XL:L-Sulfenic@882	-1.19922	5.5	0.011	621.997	3	HVQPTLDLMEAELRK	Oxidation@441;XL:L-Alkene@442|XL:L-Alkene@444	-0.698671	22.6	2.9e-05
TcdB	E842|E843	CSPG4	D457|E460|E462	TcdB:E842|E843-CSPG4:D457|E460|E462	13237	44.0993	514.867	5	-1.18473	329.182	2	IEEAK	XL:L-Alkene@882|XL:L-Alkene@883	0.14099	15.4	0.00045	621.998	3	HVQPTLDLMEAELRK	Oxidation@441;XL:L-Alkene@439|XL:L-Alkene@442|XL:L-Alkene@444	-2.14562	8.1	0.02
TcdB	E842|E843	CSPG4	E460	TcdB:E842|E843-CSPG4:E460	15526	43.2848	514.867	5	0.715711	329.182	2	IEEAK	XL:L-Alkene@882|XL:L-Alkene@883	0.748557	15.7	0.0015	632.653	3	HVQPTLDLMEAELRK	Oxidation@441;XL:L-Thiol@442	1.45788	12.3	0.0037
TcdB	E842|E843	CSPG4	E460	TcdB:E842|E843-CSPG4:E460	14796	49.9726	611.56	4	2.13066	329.182	2	IEEAK	XL:L-Alkene@882|XL:L-Alkene@883	0.14099	16.5	0.00053	868.441	2	HVQPTLDLMEAELR	Oxidation@441;XL:L-Alkene@442	2.45082	19.8	2e-06
TcdB	E842|E843	CSPG4	E460	TcdB:E842|E843-CSPG4:E460	16167	48.8595	611.31	4	2.90574	329.182	2	IEEAK	XL:L-Alkene@882|XL:L-Alkene@883	-1.07414	14	0.00059	884.43	2	HVQPTLDLMEAELR	Oxidation@441;XL:L-Thiol@442	-0.832462	20.9	3.1e-06
TcdB	E842|E843	CSPG4	E460	TcdB:E842|E843-CSPG4:E460	16708	49.6921	611.309	4	0.605551	329.183	2	IEEAK	XL:L-Alkene@882|XL:L-Alkene@883	-1.98549	13.4	0.0012	884.429	2	HVQPTLDLMEAELR	Oxidation@441;XL:L-Thiol@442	0.0720752	14.2	0.00015
TcdB	E842|E843	CSPG4	E460	TcdB:E842|E843-CSPG4:E460	15811	44.7796	514.868	5	0.834489	329.182	2	IEEAK	XL:L-Alkene@882|XL:L-Alkene@883	-0.466577	16.1	0.00026	632.655	3	HVQPTLDLMEAELRK	Oxidation@441;XL:L-Thiol@442	-2.01954	16	0.00011
TcdB	E842|E843	CSPG4	E460	TcdB:E842|E843-CSPG4:E460	18828	49.3064	611.309	4	1.60563	329.182	2	IEEAK	XL:L-Alkene@882|XL:L-Alkene@883	-1.07414	14.7	0.0006	884.429	2	HVQPTLDLMEAELR	Oxidation@441;XL:L-Thiol@442	0.185142	18.5	9.4e-06
TcdB	E842|E843	CSPG4	E460|E462	TcdB:E842|E843-CSPG4:E460|E462	20762	51.0149	511.669	5	1.63289	329.183	2	IEEAK	XL:L-Alkene@882|XL:L-Alkene@883	-1.68171	17	0.00058	627.323	3	HVQPTLDLMEAELRK	XL:L-Thiol@442|XL:L-Thiol@444	-0.981761	26.2	3.8e-05
TcdB	E842|E843	CSPG4	E460|E462	TcdB:E842|E843-CSPG4:E460|E462	11258	42.9358	515.068	5	-0.566053	329.181	2	IEEAK	XL:L-Alkene@882|XL:L-Alkene@883	1.65991	13.5	0.0018	621.997	3	HVQPTLDLMEAELRK	Oxidation@441;XL:L-Alkene@442|XL:L-Alkene@444	-1.6633	18.5	4.5e-05
TcdB	E842|E843	CSPG4	E460|E462	TcdB:E842|E843-CSPG4:E460|E462	15256	50.75	852.445	3	2.01385	657.356	1	IEEAK	XL:L-Alkene@882|XL:L-Alkene@883	0.937623	10.9	0.00088	924.495	2	HVQPTLDLMEAELRK	XL:L-Alkene@442|XL:L-Alkene@444	-2.10645	25	3e-06
TcdB	E842|E843	CSPG4	E460|E462	TcdB:E842|E843-CSPG4:E460|E462	19021	57.1957	809.41	3	-0.752014	657.356	1	IEEAK	XL:L-Alkene@882|XL:L-Alkene@883	0.177	9.4	0.0012	860.445	2	HVQPTLDLMEAELR	XL:L-Alkene@442|XL:L-Alkene@444	0.779922	33.2	1.2e-07
TcdB	E842|E843	CSPG4	E460|E462	TcdB:E842|E843-CSPG4:E460|E462	12567	42.9347	514.867	5	-0.709623	329.182	2	IEEAK	XL:L-Alkene@882|XL:L-Alkene@883	0.14099	15.9	0.00059	632.655	3	HVQPTLDLMEAELRK	Oxidation@441;XL:L-Thiol@442|XL:L-Thiol@444	-1.54535	18.4	0.00017
TcdB	E842|E843	CSPG4	E460|E462	TcdB:E842|E843-CSPG4:E460|E462	13266	44.1816	515.068	5	-0.566053	329.182	2	IEEAK	XL:L-Alkene@882|XL:L-Alkene@883	0.748557	16.7	0.00058	632.655	3	HVQPTLDLMEAELRK	Oxidation@441;XL:L-Thiol@442|XL:L-Thiol@444	-2.01954	15.2	0.00047
TcdB	E842|E843	CSPG4	E460|E462	TcdB:E842|E843-CSPG4:E460|E462	10388	42.4735	643.333	4	1.05346	689.327	1	IEEAK	XL:L-Thiol@882|XL:L-Thiol@883	1.86711	6.5	0.057	621.996	3	HVQPTLDLMEAELRK	Oxidation@441;XL:L-Alkene@442|XL:L-Alkene@444	0.909056	26	5.8e-06
TcdB	E842|E843	CSPG4	E460|E462	TcdB:E842|E843-CSPG4:E460|E462	12935	50.5575	511.669	5	2.17074	329.182	2	IEEAK	XL:L-Alkene@882|XL:L-Alkene@883	0.14099	16.8	0.00086	627.322	3	HVQPTLDLMEAELRK	XL:L-Thiol@442|XL:L-Thiol@444	0.134092	25.6	2.7e-06
TcdB	E842|E843	CSPG4	E460|E462	TcdB:E842|E843-CSPG4:E460|E462	13237	44.0993	514.867	5	-1.18473	329.182	2	IEEAK	XL:L-Alkene@882|XL:L-Alkene@883	0.14099	15.4	0.00045	632.653	3	HVQPTLDLMEAELRK	Oxidation@441;XL:L-Thiol@442|XL:L-Thiol@444	0.983681	11.8	0.006
TcdB	E842|E843	CSPG4	E460|E462	TcdB:E842|E843-CSPG4:E460|E462	14854	43.2513	514.869	5	2.73493	329.182	2	IEEAK	XL:L-Alkene@882|XL:L-Alkene@883	-0.77036	16.4	0.00021	632.654	3	HVQPTLDLMEAELRK	Oxidation@441;XL:L-Thiol@442|XL:L-Thiol@444	-0.755027	16.4	0.00062
TcdB	E842|E843	CSPG4	E460|E462	TcdB:E842|E843-CSPG4:E460|E462	15203	43.8147	514.868	5	1.3096	329.182	2	IEEAK	XL:L-Alkene@882|XL:L-Alkene@883	-1.07414	14.8	0.00073	638.656	3	HVQPTLDLMEAELRK	Oxidation@441;XL:L-Sulfenic@442|XL:L-Sulfenic@444	1.32136	17.9	0.00024
TcdB	E842|E843	CSPG4	E460|E462	TcdB:E842|E843-CSPG4:E460|E462	19986	51.0244	511.669	5	1.21457	329.182	2	IEEAK	XL:L-Alkene@882|XL:L-Alkene@883	-1.07414	17.8	0.00042	627.323	3	HVQPTLDLMEAELRK	XL:L-Thiol@442|XL:L-Thiol@444	-0.822354	26.1	5.2e-06
TcdB	E842|E843	CSPG4	E462	TcdB:E842|E843-CSPG4:E462	15526	43.2848	514.867	5	0.715711	329.182	2	IEEAK	XL:L-Alkene@882|XL:L-Alkene@883	0.748557	15.7	0.0015	638.657	3	HVQPTLDLMEAELRK	Oxidation@441;XL:L-Sulfenic@444	1.16478	11.5	0.0064
TcdB	E842|E843	CSPG4	E462	TcdB:E842|E843-CSPG4:E462	12567	42.9347	514.867	5	-0.709623	329.182	2	IEEAK	XL:L-Alkene@882|XL:L-Alkene@883	0.14099	15.9	0.00059	638.656	3	HVQPTLDLMEAELRK	Oxidation@441;XL:L-Sulfenic@444	1.47794	15	0.00064
TcdB	E843	CSPG4	D457|E460	TcdB:E843-CSPG4:D457|E460	14812	50.0005	611.309	4	1.2056	329.182	2	IEEAK	XL:L-Alkene@883	0.444773	16.1	0.00045	868.442	2	HVQPTLDLMEAELR	Oxidation@441;XL:L-Alkene@439|XL:L-Alkene@442	1.52963	18	8.7e-06
TcdB	E843	CSPG4	D457|E460	TcdB:E843-CSPG4:D457|E460	12919	43.5611	643.334	4	3.23897	689.33	1	IEEAK	XL:L-Thiol@883	-1.90467	8.2	0.04	632.654	3	HVQPTLDLMEAELRK	Oxidation@441;XL:L-Thiol@439|XL:L-Thiol@442	-0.12277	12	0.0051
TcdB	E843	CSPG4	D457|E460|E462	TcdB:E843-CSPG4:D457|E460|E462	12574	50.4292	511.669	5	1.9317	329.182	2	IEEAK	XL:L-Alkene@883	0.14099	15	0.00023	633.326	3	HVQPTLDLMEAELRK	XL:L-Sulfenic@439|XL:L-Sulfenic@442|XL:L-Sulfenic@444	-0.622612	16.9	0.00038
TcdB	E843	CSPG4	E460	TcdB:E843-CSPG4:E460	17095	50.5689	611.311	4	3.6058	329.182	2	IEEAK	XL:L-Alkene@883	-1.07414	14.4	0.0011	884.43	2	HVQPTLDLMEAELR	Oxidation@441;XL:L-Thiol@442	-0.832462	13.6	0.0003
TcdB	E843	CSPG4	E460	TcdB:E843-CSPG4:E460	21419	57.8389	809.413	3	2.72103	657.357	1	IEEAK	XL:L-Alkene@883	-0.127248	13.2	0.0012	860.445	2	HVQPTLDLMEAELR	XL:L-Alkene@442	0.779922	35.4	2.4e-07
TcdB	E843	CSPG4	E460	TcdB:E843-CSPG4:E460	21455	57.8975	809.742	3	-4.12182	657.357	1	IEEAK	XL:L-Alkene@883	-0.127248	10.4	0.00022	860.445	2	HVQPTLDLMEAELR	XL:L-Alkene@442	1.01236	24.8	1.7e-06
TcdB	E843	CSPG4	E460	TcdB:E843-CSPG4:E460	15210	42.7709	514.869	5	3.32882	329.182	2	IEEAK	XL:L-Alkene@883	-1.07414	15.6	0.00065	632.654	3	HVQPTLDLMEAELRK	Oxidation@441;XL:L-Thiol@442	-0.913091	17.5	0.00013
TcdB	E843	CSPG4	E460	TcdB:E843-CSPG4:E460	15228	42.8002	643.336	4	5.42448	689.331	1	IEEAK	XL:L-Thiol@883	-3.06522	8.4	0.039	621.997	3	HVQPTLDLMEAELRK	Oxidation@441;XL:L-Alkene@442	-1.18099	26.3	2.8e-06
TcdB	E843	CSPG4	E460	TcdB:E843-CSPG4:E460	11482	50.6765	639.335	4	2.03252	657.356	1	IEEAK	XL:L-Alkene@883	0.785499	9.2	0.002	616.665	3	HVQPTLDLMEAELRK	XL:L-Alkene@442	-0.442349	29.9	7.8e-07
TcdB	E843	CSPG4	E460	TcdB:E843-CSPG4:E460	14796	49.9726	611.56	4	2.13066	345.168	2	IEEAK	XL:L-Thiol@883	0.236874	13.5	0.0027	868.441	2	HVQPTLDLMEAELR	Oxidation@441;XL:L-Alkene@442	2.45082	19.8	2e-06
TcdB	E843	CSPG4	E460	TcdB:E843-CSPG4:E460	14812	50.0005	611.309	4	1.2056	329.182	2	IEEAK	XL:L-Alkene@883	0.444773	16.1	0.00045	884.428	2	HVQPTLDLMEAELR	Oxidation@441;XL:L-Thiol@442	1.76809	15.6	8.8e-05
TcdB	E843	CSPG4	E460	TcdB:E843-CSPG4:E460	15128	50.5118	639.335	4	2.70184	657.356	1	IEEAK	XL:L-Alkene@883	0.785499	11.9	0.00053	616.665	3	HVQPTLDLMEAELRK	XL:L-Alkene@442	0.0441386	34	3.5e-07
TcdB	E843	CSPG4	E460	TcdB:E843-CSPG4:E460	15405	51.0336	639.586	4	2.15202	657.357	1	IEEAK	XL:L-Alkene@883	-0.127248	11.3	0.0003	616.664	3	HVQPTLDLMEAELRK	XL:L-Alkene@442	0.368464	28.3	1.3e-06
TcdB	E843	CSPG4	E460	TcdB:E843-CSPG4:E460	12272	42.3838	514.868	5	2.02227	329.182	2	IEEAK	XL:L-Alkene@883	0.444773	15.2	0.0011	632.654	3	HVQPTLDLMEAELRK	Oxidation@441;XL:L-Thiol@442	-0.438899	23.9	3.4e-05
TcdB	E843	CSPG4	E460	TcdB:E843-CSPG4:E460	12292	42.42	643.333	4	1.81364	689.329	1	IEEAK	XL:L-Thiol@883	0.126286	11.4	0.017	621.996	3	HVQPTLDLMEAELRK	Oxidation@441;XL:L-Alkene@442	0.426737	24.4	1.9e-06
TcdB	E843	CSPG4	E460	TcdB:E843-CSPG4:E460	12919	43.5611	643.334	4	3.23897	689.33	1	IEEAK	XL:L-Thiol@883	-1.90467	8.2	0.04	621.997	3	HVQPTLDLMEAELRK	Oxidation@441;XL:L-Alkene@442	-1.34176	28.4	1.3e-06
TcdB	E843	CSPG4	E460	TcdB:E843-CSPG4:E460	16167	48.8595	611.31	4	2.90574	345.168	2	IEEAK	XL:L-Thiol@883	-1.21169	13	0.0066	884.43	2	HVQPTLDLMEAELR	Oxidation@441;XL:L-Thiol@442	-0.832462	20.9	3.1e-06
TcdB	E843	CSPG4	E460	TcdB:E843-CSPG4:E460	16708	49.6921	611.309	4	0.605551	345.169	2	IEEAK	XL:L-Thiol@883	-1.79112	10.1	0.0052	884.429	2	HVQPTLDLMEAELR	Oxidation@441;XL:L-Thiol@442	0.0720752	14.2	0.00015
TcdB	E843	CSPG4	E460	TcdB:E843-CSPG4:E460	17303	50.5833	639.335	4	2.9887	689.33	1	IEEAK	XL:L-Thiol@883	-1.61454	13.2	0.015	616.665	3	HVQPTLDLMEAELRK	XL:L-Alkene@442	-1.25316	34.3	2.8e-07
TcdB	E843	CSPG4	E460	TcdB:E843-CSPG4:E460	17238	51.4321	639.335	4	3.17993	657.357	1	IEEAK	XL:L-Alkene@883	-0.279373	12.2	0.00025	616.665	3	HVQPTLDLMEAELRK	XL:L-Alkene@442	-0.280187	36.5	9.9e-07
TcdB	E843	CSPG4	E460	TcdB:E843-CSPG4:E460	17277	51.5037	852.443	3	0.29341	657.356	1	IEEAK	XL:L-Alkene@883	0.48125	11.9	0.00026	940.48	2	HVQPTLDLMEAELRK	XL:L-Thiol@442	-0.75712	32.7	6.4e-08
TcdB	E843	CSPG4	E460	TcdB:E843-CSPG4:E460	17328	51.5886	852.109	3	0.770792	657.357	1	IEEAK	XL:L-Alkene@883	-0.431497	11.5	0.00034	924.495	2	HVQPTLDLMEAELRK	XL:L-Alkene@442	-1.45745	29.8	6.1e-08
TcdB	E843	CSPG4	E460	TcdB:E843-CSPG4:E460	14555	42.7137	514.868	5	1.78471	329.182	2	IEEAK	XL:L-Alkene@883	0.748557	16	0.00059	632.653	3	HVQPTLDLMEAELRK	Oxidation@441;XL:L-Thiol@442	0.667552	20.9	5.6e-05
TcdB	E843	CSPG4	E460	TcdB:E843-CSPG4:E460	14565	42.7351	643.334	4	3.71408	689.328	1	IEEAK	XL:L-Thiol@883	0.706561	12.1	0.016	621.997	3	HVQPTLDLMEAELRK	Oxidation@441;XL:L-Alkene@442	-0.698671	27.4	1.9e-06
TcdB	E843	CSPG4	E460	TcdB:E843-CSPG4:E460	19985	51.0221	639.335	4	2.31937	689.329	1	IEEAK	XL:L-Thiol@883	0.126286	11.9	0.013	616.665	3	HVQPTLDLMEAELRK	XL:L-Alkene@442	0.206301	32.4	4.8e-07
TcdB	E843	CSPG4	E460|E462	TcdB:E843-CSPG4:E460|E462	11866	50.4729	639.332	4	-1.40971	657.358	1	IEEAK	XL:L-Alkene@883	-2.40911	10.6	0.0011	616.665	3	HVQPTLDLMEAELRK	XL:L-Alkene@442|XL:L-Alkene@444	-0.928837	35.3	3.5e-07
TcdB	E843	CSPG4	E460|E462	TcdB:E843-CSPG4:E460|E462	12574	50.4292	511.669	5	1.9317	329.182	2	IEEAK	XL:L-Alkene@883	0.14099	15	0.00023	627.323	3	HVQPTLDLMEAELRK	XL:L-Thiol@442|XL:L-Thiol@444	-1.30058	23.4	9.1e-06
TcdB	E843	CSPG4	E460|E462	TcdB:E843-CSPG4:E460|E462	12593	50.469	639.333	4	-0.166682	689.328	1	IEEAK	XL:L-Thiol@883	0.85163	11.6	0.01	616.664	3	HVQPTLDLMEAELRK	XL:L-Alkene@442|XL:L-Alkene@444	0.530627	30.3	7.9e-07
TcdB	E843	CSPG4	E460|E462	TcdB:E843-CSPG4:E460|E462	17437	51.1437	511.669	5	2.05122	689.329	1	IEEAK	XL:L-Thiol@883	-0.744125	11.9	0.0082	627.323	3	HVQPTLDLMEAELRK	XL:L-Thiol@442|XL:L-Thiol@444	-0.822354	23.6	1.9e-05
TcdB	E843	CSPG4	E460|E462	TcdB:E843-CSPG4:E460|E462	20751	50.9989	639.335	4	2.70184	689.33	1	IEEAK	XL:L-Thiol@883	-1.61454	11	0.014	616.665	3	HVQPTLDLMEAELRK	XL:L-Alkene@442|XL:L-Alkene@444	-1.25316	31.6	1.3e-06
TcdB	E843	CSPG4	E460|E462	TcdB:E843-CSPG4:E460|E462	12308	50.9026	639.333	4	0.12017	689.329	1	IEEAK	XL:L-Thiol@883	0.126286	10.6	0.017	616.665	3	HVQPTLDLMEAELRK	XL:L-Alkene@442|XL:L-Alkene@444	-0.118024	31.8	4.3e-07
TcdB	E843	CSPG4	E460|E462	TcdB:E843-CSPG4:E460|E462	12317	50.9276	511.669	5	1.21457	329.182	2	IEEAK	XL:L-Alkene@883	0.748557	14.8	0.00047	627.322	3	HVQPTLDLMEAELRK	XL:L-Thiol@442|XL:L-Thiol@444	-0.662946	26	4.2e-06
TcdB	E843	CSPG4	E460|E462	TcdB:E843-CSPG4:E460|E462	11029	42.3618	514.868	5	1.19082	329.182	2	IEEAK	XL:L-Alkene@883	1.05234	15.4	0.00074	632.653	3	HVQPTLDLMEAELRK	Oxidation@441;XL:L-Thiol@442|XL:L-Thiol@444	1.774	20.7	4.4e-05
TcdB	E843	CSPG4	E460|E462	TcdB:E843-CSPG4:E460|E462	11258	42.9358	515.068	5	-0.566053	345.168	2	IEEAK	XL:L-Thiol@883	0.236874	6.5	0.027	621.997	3	HVQPTLDLMEAELRK	Oxidation@441;XL:L-Alkene@442|XL:L-Alkene@444	-1.6633	18.5	4.5e-05
TcdB	E843	CSPG4	E460|E462	TcdB:E843-CSPG4:E460|E462	15183	50.6131	852.11	3	1.27278	689.329	1	IEEAK	XL:L-Thiol@883	-0.744125	11.8	0.014	924.495	2	HVQPTLDLMEAELRK	XL:L-Alkene@442|XL:L-Alkene@444	-1.78195	30.1	4.8e-08
TcdB	E843	CSPG4	E460|E462	TcdB:E843-CSPG4:E460|E462	15256	50.75	852.445	3	2.01385	689.328	1	IEEAK	XL:L-Thiol@883	1.28684	9.4	0.038	924.495	2	HVQPTLDLMEAELRK	XL:L-Alkene@442|XL:L-Alkene@444	-2.10645	25	3e-06
TcdB	E843	CSPG4	E460|E462	TcdB:E843-CSPG4:E460|E462	19021	57.1957	809.41	3	-0.752014	689.33	1	IEEAK	XL:L-Thiol@883	-1.3244	11.3	0.016	860.445	2	HVQPTLDLMEAELR	XL:L-Alkene@442|XL:L-Alkene@444	0.779922	33.2	1.2e-07
TcdB	E843	CSPG4	E460|E462	TcdB:E843-CSPG4:E460|E462	12593	42.9861	643.336	4	6.18466	689.327	1	IEEAK	XL:L-Thiol@883	2.59246	7.6	0.035	621.997	3	HVQPTLDLMEAELRK	Oxidation@441;XL:L-Alkene@442|XL:L-Alkene@444	-0.698671	22.6	2.9e-05
TcdB	E843	CSPG4	E460|E462	TcdB:E843-CSPG4:E460|E462	17095	50.2798	611.31	4	2.70572	329.182	2	IEEAK	XL:L-Alkene@883	-0.466577	13.6	0.00026	884.432	2	HVQPTLDLMEAELR	Oxidation@441;XL:L-Thiol@442|XL:L-Thiol@444	-3.20686	9.7	0.0061
TcdB	E843	CSPG4	E460|E462	TcdB:E843-CSPG4:E460|E462	17313	50.5987	511.669	5	1.87194	329.183	2	IEEAK	XL:L-Alkene@883	-1.98549	18.1	0.00018	627.323	3	HVQPTLDLMEAELRK	XL:L-Thiol@442|XL:L-Thiol@444	-2.09761	20.8	4e-05
TcdB	E843	CSPG4	E460|E462	TcdB:E843-CSPG4:E460|E462	11921	50.9254	639.335	4	3.17993	657.356	1	IEEAK	XL:L-Alkene@883	0.785499	12.3	0.0003	616.665	3	HVQPTLDLMEAELRK	XL:L-Alkene@442|XL:L-Alkene@444	-0.280187	28	3.2e-06
TcdB	E843	CSPG4	E460|E462	TcdB:E843-CSPG4:E460|E462	12922	50.5323	639.336	4	4.42296	689.33	1	IEEAK	XL:L-Thiol@883	-1.46947	11	0.018	616.665	3	HVQPTLDLMEAELRK	XL:L-Alkene@442|XL:L-Alkene@444	0.0441386	30.9	1.9e-06
TcdB	E843	CSPG4	E460|E462	TcdB:E843-CSPG4:E460|E462	12781	43.0855	514.87	5	5.22927	329.182	2	IEEAK	XL:L-Alkene@883	1.05234	14.7	0.00085	632.652	3	HVQPTLDLMEAELRK	Oxidation@441;XL:L-Thiol@442|XL:L-Thiol@444	2.2482	21.7	2.2e-05
TcdB	E843	CSPG4	E462	TcdB:E843-CSPG4:E462	21455	57.8975	809.742	3	-4.12182	657.357	1	IEEAK	XL:L-Alkene@883	-0.127248	10.4	0.00022	876.431	2	HVQPTLDLMEAELR	XL:L-Thiol@444	1.03423	18.8	4.3e-05
TcdB	E843	CSPG4	E462	TcdB:E843-CSPG4:E462	15405	51.0336	639.586	4	2.15202	657.357	1	IEEAK	XL:L-Alkene@883	-0.127248	11.3	0.0003	627.323	3	HVQPTLDLMEAELRK	XL:L-Thiol@444	-2.25702	16	0.0013
TcdB	E843	CSPG4	E462	TcdB:E843-CSPG4:E462	12922	50.5323	639.336	4	4.42296	689.33	1	IEEAK	XL:L-Thiol@883	-1.46947	11	0.018	627.322	3	HVQPTLDLMEAELRK	XL:L-Thiol@444	0.452908	26.1	5.6e-06
CSPG4	D1410	CSPG4	E1426|E1427	CSPG4:D1410-CSPG4:E1426|E1427	12643	38.2854	658.992	3	5.87171	840.397	1	EDGPQAR	XL:L-Alkene@1392	-1.48093	6.4	0.0079	559.279	2	MVEEQLIR	XL:L-Thiol@1408|XL:L-Thiol@1409	-1.48602	23.5	0.00012
CSPG4	D1410	CSPG4	E1426|E1427	CSPG4:D1410-CSPG4:E1426|E1427	10323	38.0891	658.991	3	5.12962	840.398	1	EDGPQAR	XL:L-Alkene@1392	-2.55185	6.5	0.0047	559.278	2	MVEEQLIR	XL:L-Thiol@1408|XL:L-Thiol@1409	-0.234408	27.1	3.3e-05
CSPG4	D1410	CSPG4	E1427	CSPG4:D1410-CSPG4:E1427	12643	38.2854	658.992	3	5.87171	840.397	1	EDGPQAR	XL:L-Alkene@1392	-1.48093	6.4	0.0079	543.293	2	MVEEQLIR	XL:L-Alkene@1409	-0.490435	33	1.2e-05
CSPG4	D1410	CSPG4	E1427	CSPG4:D1410-CSPG4:E1427	9205	34.7333	664.321	3	3.10449	840.4	1	EDGPQAR	XL:L-Alkene@1392	-4.81267	5.8	0.0099	551.291	2	MVEEQLIR	Oxidation@1406;XL:L-Alkene@1409	-2.01189	24.7	4.1e-05
CSPG4	D1410	CSPG4	E1427	CSPG4:D1410-CSPG4:E1427	10323	38.0891	658.991	3	5.12962	840.398	1	EDGPQAR	XL:L-Alkene@1392	-2.55185	6.5	0.0047	543.293	2	MVEEQLIR	XL:L-Alkene@1409	-1.04262	25.6	5.5e-06
CSPG4	D1410	CSPG4	E1427	CSPG4:D1410-CSPG4:E1427	10540	34.6595	664.32	3	1.26418	840.393	1	EDGPQAR	XL:L-Alkene@1392	2.92176	7.7	0.0017	567.277	2	MVEEQLIR	Oxidation@1406;XL:L-Thiol@1409	-1.7166	23.9	4e-05
CSPG4	D1410	CSPG4	E1427	CSPG4:D1410-CSPG4:E1427	12151	38.3126	658.99	3	3.36716	840.397	1	EDGPQAR	XL:L-Alkene@1392	-1.59992	6.4	0.026	543.293	2	MVEEQLIR	XL:L-Alkene@1409	-1.04262	33.1	1.1e-05
CSPG4	D1501|D1503|D1508	CSPG4	D1562|E1564	CSPG4:D1501|D1503|D1508-CSPG4:D1562|E1564	18772	61.6447	1025.46	4	1.62234	1214.02	2	STDGDSGSEDLVYTIEQPSNGR	XL:L-Thiol@1483|XL:L-Thiol@1485|XL:L-Thiol@1490	-1.16798	35	3.7e-08	827.89	2	LSDGEHTSPGHFFR	XL:L-Alkene@1544|XL:L-Alkene@1546	-0.389408	35.6	4.5e-08
CSPG4	D1501|D1503|E1507	CSPG4	D1562|E1564	CSPG4:D1501|D1503|E1507-CSPG4:D1562|E1564	24445	62.5883	1025.46	4	1.14571	1198.04	2	STDGDSGSEDLVYTIEQPSNGR	XL:L-Alkene@1483|XL:L-Alkene@1485|XL:L-Alkene@1489	-0.879189	34.5	2.5e-08	827.889	2	LSDGEHTSPGHFFR	XL:L-Alkene@1544|XL:L-Alkene@1546	0.214537	32	4.3e-07
CSPG4	D1501|D1503|E1507|D1508	CSPG4	D1562|E1564	CSPG4:D1501|D1503|E1507|D1508-CSPG4:D1562|E1564	16893	62.0794	1025.71	4	-0.983467	1198.04	2	STDGDSGSEDLVYTIEQPSNGR	XL:L-Alkene@1483|XL:L-Alkene@1485|XL:L-Alkene@1489|XL:L-Alkene@1490	-0.62878	40.7	6.1e-09	827.891	2	LSDGEHTSPGHFFR	XL:L-Alkene@1544|XL:L-Alkene@1546	-1.83887	36.7	2.5e-09
CSPG4	D1501|D1503|E1507|D1508	CSPG4	D1562|E1564	CSPG4:D1501|D1503|E1507|D1508-CSPG4:D1562|E1564	17734	63.8379	1025.46	4	2.57559	1214.02	2	STDGDSGSEDLVYTIEQPSNGR	XL:L-Thiol@1483|XL:L-Thiol@1485|XL:L-Thiol@1489|XL:L-Thiol@1490	-1.49746	29.1	4.4e-07	843.876	2	LSDGEHTSPGHFFR	XL:L-Thiol@1544|XL:L-Thiol@1546	-0.577143	21.7	4.9e-07
CSPG4	D1501|D1503|E1507|D1508	CSPG4	D1562|E1564	CSPG4:D1501|D1503|E1507|D1508-CSPG4:D1562|E1564	29060	62.3043	1367.28	3	5.73559	1198.03	2	STDGDSGSEDLVYTIEQPSNGR	XL:L-Alkene@1483|XL:L-Alkene@1485|XL:L-Alkene@1489|XL:L-Alkene@1490	3.29432	20.7	2.1e-06	843.875	2	LSDGEHTSPGHFFR	XL:L-Thiol@1544|XL:L-Thiol@1546	1.31887	13.5	3.5e-05
CSPG4	D1501|D1503|E1507|D1508	CSPG4	D1562|E1564	CSPG4:D1501|D1503|E1507|D1508-CSPG4:D1562|E1564	15675	61.9395	1025.71	4	-1.93649	1198.04	2	STDGDSGSEDLVYTIEQPSNGR	XL:L-Alkene@1483|XL:L-Alkene@1485|XL:L-Alkene@1489|XL:L-Alkene@1490	-3.80062	40.3	1.2e-08	827.891	2	LSDGEHTSPGHFFR	XL:L-Alkene@1544|XL:L-Alkene@1546	-1.95966	34.3	2e-08
CSPG4	D1501|D1503|E1507|D1508	CSPG4	D1562|E1564	CSPG4:D1501|D1503|E1507|D1508-CSPG4:D1562|E1564	15704	61.9912	1025.46	4	3.88631	1198.04	2	STDGDSGSEDLVYTIEQPSNGR	XL:L-Alkene@1483|XL:L-Alkene@1485|XL:L-Alkene@1489|XL:L-Alkene@1490	-1.38001	42.3	2.2e-08	843.877	2	LSDGEHTSPGHFFR	XL:L-Thiol@1544|XL:L-Thiol@1546	-1.16965	27.4	1.6e-08
CSPG4	D1501|D1503|E1507|D1508	CSPG4	D1562|E1564	CSPG4:D1501|D1503|E1507|D1508-CSPG4:D1562|E1564	17885	62.094	1025.96	4	-2.8734	1198.04	2	STDGDSGSEDLVYTIEQPSNGR	XL:L-Alkene@1483|XL:L-Alkene@1485|XL:L-Alkene@1489|XL:L-Alkene@1490	-1.79736	38.3	4e-08	827.89	2	LSDGEHTSPGHFFR	XL:L-Alkene@1544|XL:L-Alkene@1546	-0.510197	34.5	4.7e-08
CSPG4	D1501|D1503|E1507|D1508	CSPG4	D1562|E1564	CSPG4:D1501|D1503|E1507|D1508-CSPG4:D1562|E1564	19131	64.2311	1025.46	4	1.26486	1198.04	2	STDGDSGSEDLVYTIEQPSNGR	XL:L-Alkene@1483|XL:L-Alkene@1485|XL:L-Alkene@1489|XL:L-Alkene@1490	-3.80062	27.1	1.2e-06	827.891	2	LSDGEHTSPGHFFR	XL:L-Alkene@1544|XL:L-Alkene@1546	-1.71808	35.8	6.5e-08
CSPG4	D1501|D1503|E1507|D1508	CSPG4	D1562|E1564	CSPG4:D1501|D1503|E1507|D1508-CSPG4:D1562|E1564	21994	61.8912	1025.46	4	0.549924	1198.04	2	STDGDSGSEDLVYTIEQPSNGR	XL:L-Alkene@1483|XL:L-Alkene@1485|XL:L-Alkene@1489|XL:L-Alkene@1490	-1.46348	35.6	4.5e-08	827.89	2	LSDGEHTSPGHFFR	XL:L-Alkene@1544|XL:L-Alkene@1546	-0.268619	35	5.5e-09
CSPG4	D1501|D1503|E1507|D1508	CSPG4	D1562|E1564	CSPG4:D1501|D1503|E1507|D1508-CSPG4:D1562|E1564	25343	61.8458	1025.46	4	-0.0458598	1214.02	2	STDGDSGSEDLVYTIEQPSNGR	XL:L-Thiol@1483|XL:L-Thiol@1485|XL:L-Thiol@1489|XL:L-Thiol@1490	-1.49746	30.3	7.3e-07	827.889	2	LSDGEHTSPGHFFR	XL:L-Alkene@1544|XL:L-Alkene@1546	0.214537	37.8	4.3e-09
CSPG4	D1501|D1503|E1507|D1508	CSPG4	D1562|E1564	CSPG4:D1501|D1503|E1507|D1508-CSPG4:D1562|E1564	19019	61.8741	1025.46	4	0.311611	1198.04	2	STDGDSGSEDLVYTIEQPSNGR	XL:L-Alkene@1483|XL:L-Alkene@1485|XL:L-Alkene@1489|XL:L-Alkene@1490	-0.879189	32.3	3.6e-07	827.89	2	LSDGEHTSPGHFFR	XL:L-Alkene@1544|XL:L-Alkene@1546	0.0937479	34.1	1.2e-07
CSPG4	D1501|D1503|E1507|D1508	CSPG4	D1562|E1564	CSPG4:D1501|D1503|E1507|D1508-CSPG4:D1562|E1564	24027	62.6082	1025.46	4	-0.165017	1214.02	2	STDGDSGSEDLVYTIEQPSNGR	XL:L-Thiol@1483|XL:L-Thiol@1485|XL:L-Thiol@1489|XL:L-Thiol@1490	-0.756123	36.9	5.2e-08	843.876	2	LSDGEHTSPGHFFR	XL:L-Thiol@1544|XL:L-Thiol@1546	-0.695643	31.6	3.6e-08
CSPG4	D1501|D1503|E1507|D1508	CSPG4	D1562|E1564	CSPG4:D1501|D1503|E1507|D1508-CSPG4:D1562|E1564	28191	62.2377	1025.46	4	2.21812	1198.04	2	STDGDSGSEDLVYTIEQPSNGR	XL:L-Alkene@1483|XL:L-Alkene@1485|XL:L-Alkene@1489|XL:L-Alkene@1490	-1.29654	36.8	1.5e-07	843.876	2	LSDGEHTSPGHFFR	XL:L-Thiol@1544|XL:L-Thiol@1546	-0.932645	28.7	3.1e-08
CSPG4	D1501|D1503|E1507|D1508	CSPG4	E1564	CSPG4:D1501|D1503|E1507|D1508-CSPG4:E1564	17734	63.8379	1025.46	4	2.57559	1214.02	2	STDGDSGSEDLVYTIEQPSNGR	XL:L-Thiol@1483|XL:L-Thiol@1485|XL:L-Thiol@1489|XL:L-Thiol@1490	-1.49746	29.1	4.4e-07	827.89	2	LSDGEHTSPGHFFR	XL:L-Alkene@1546	-0.510197	26	1.9e-07
CSPG4	D1501|D1503|E1507|D1508	CSPG4	E1564	CSPG4:D1501|D1503|E1507|D1508-CSPG4:E1564	29060	62.3043	1367.28	3	5.73559	1198.03	2	STDGDSGSEDLVYTIEQPSNGR	XL:L-Alkene@1483|XL:L-Alkene@1485|XL:L-Alkene@1489|XL:L-Alkene@1490	3.29432	20.7	2.1e-06	827.889	2	LSDGEHTSPGHFFR	XL:L-Alkene@1546	0.335326	31.5	5.1e-08
CSPG4	D1501|D1503|E1507|D1508	CSPG4	E1564	CSPG4:D1501|D1503|E1507|D1508-CSPG4:E1564	15704	61.9912	1025.46	4	3.88631	1198.04	2	STDGDSGSEDLVYTIEQPSNGR	XL:L-Alkene@1483|XL:L-Alkene@1485|XL:L-Alkene@1489|XL:L-Alkene@1490	-1.38001	42.3	2.2e-08	827.89	2	LSDGEHTSPGHFFR	XL:L-Alkene@1546	-0.630986	39	1.9e-08
CSPG4	D1501|D1503|E1507|D1508	CSPG4	E1564	CSPG4:D1501|D1503|E1507|D1508-CSPG4:E1564	25343	61.8458	1025.46	4	-0.0458598	1214.02	2	STDGDSGSEDLVYTIEQPSNGR	XL:L-Thiol@1483|XL:L-Thiol@1485|XL:L-Thiol@1489|XL:L-Thiol@1490	-1.49746	30.3	7.3e-07	843.876	2	LSDGEHTSPGHFFR	XL:L-Thiol@1546	0.0153613	28.8	1.9e-08
CSPG4	D1501|D1503|E1507|D1508	CSPG4	E1564	CSPG4:D1501|D1503|E1507|D1508-CSPG4:E1564	19019	61.8741	1025.46	4	0.311611	1198.04	2	STDGDSGSEDLVYTIEQPSNGR	XL:L-Alkene@1483|XL:L-Alkene@1485|XL:L-Alkene@1489|XL:L-Alkene@1490	-0.879189	32.3	3.6e-07	843.875	2	LSDGEHTSPGHFFR	XL:L-Thiol@1546	0.252363	30.3	9.3e-09
CSPG4	D1501|D1508	CSPG4	D1562|E1564	CSPG4:D1501|D1508-CSPG4:D1562|E1564	16889	62.5814	1025.71	4	-1.57911	1198.04	2	STDGDSGSEDLVYTIEQPSNGR	XL:L-Alkene@1483|XL:L-Alkene@1490	0.5398	39.1	7e-09	827.889	2	LSDGEHTSPGHFFR	XL:L-Alkene@1544|XL:L-Alkene@1546	0.456115	39.3	1.4e-07
CSPG4	D1508	CSPG4	D1562|E1564	CSPG4:D1508-CSPG4:D1562|E1564	18772	61.6447	1025.46	4	1.62234	1198.04	2	STDGDSGSEDLVYTIEQPSNGR	XL:L-Alkene@1490	-0.879189	39.8	4.5e-08	827.89	2	LSDGEHTSPGHFFR	XL:L-Alkene@1544|XL:L-Alkene@1546	-0.389408	35.6	4.5e-08
CSPG4	D1508	CSPG4	D1562|E1564	CSPG4:D1508-CSPG4:D1562|E1564	29078	62.327	1025.46	4	-1.23743	1198.04	2	STDGDSGSEDLVYTIEQPSNGR	XL:L-Alkene@1490	-2.2147	31.9	5e-08	827.89	2	LSDGEHTSPGHFFR	XL:L-Alkene@1544|XL:L-Alkene@1546	-0.268619	36.9	7.4e-08
CSPG4	D1508	CSPG4	D1562|E1564	CSPG4:D1508-CSPG4:D1562|E1564	15675	61.9395	1025.71	4	-1.93649	1214.03	2	STDGDSGSEDLVYTIEQPSNGR	XL:L-Thiol@1490	-6.11019	33.1	2.1e-08	827.891	2	LSDGEHTSPGHFFR	XL:L-Alkene@1544|XL:L-Alkene@1546	-1.95966	34.3	2e-08
CSPG4	D1508	CSPG4	D1562|E1564	CSPG4:D1508-CSPG4:D1562|E1564	19019	61.8741	1025.46	4	0.311611	1214.02	2	STDGDSGSEDLVYTIEQPSNGR	XL:L-Thiol@1490	-0.34427	34.8	7.8e-08	827.89	2	LSDGEHTSPGHFFR	XL:L-Alkene@1544|XL:L-Alkene@1546	0.0937479	34.1	1.2e-07
CSPG4	D1508	CSPG4	E1564	CSPG4:D1508-CSPG4:E1564	19019	61.8741	1025.46	4	0.311611	1214.02	2	STDGDSGSEDLVYTIEQPSNGR	XL:L-Thiol@1490	-0.34427	34.8	7.8e-08	843.875	2	LSDGEHTSPGHFFR	XL:L-Thiol@1546	0.252363	30.3	9.3e-09
CSPG4	D1562|E1564	CSPG4	E2087	CSPG4:D1562|E1564-CSPG4:E2087	13407	44.413	410.204	6	0.443253	414.449	4	LSDGEHTSPGHFFR	XL:L-Alkene@1544|XL:L-Alkene@1546	-0.779248	12.4	0.0075	376.724	2	LLEGPR	XL:L-Alkene@2069	0.299286	13.6	0.00048
CSPG4	D1562|E1564	CSPG4	E2087	CSPG4:D1562|E1564-CSPG4:E2087	15351	44.0417	410.205	6	1.48736	562.921	3	LSDGEHTSPGHFFR	XL:L-Thiol@1544|XL:L-Thiol@1546	-2.36718	13.8	0.00051	376.725	2	LLEGPR	XL:L-Alkene@2069	-0.762497	10.2	0.00084
CSPG4	D1827	CSPG4	D1860|D1862|E1867|E1869	CSPG4:D1827-CSPG4:D1860|D1862|E1867|E1869	29756	71.4751	859.029	5	-1.50222	624.335	3	DVNERPPQPQASVPLR	XL:L-Alkene@1809	-1.82994	29.6	6.4e-08	1185.58	2	AQLSVVDPDSAPGEIEYEVQR	XL:L-Alkene@1842|XL:L-Alkene@1844|XL:L-Alkene@1849|XL:L-Alkene@1851	-0.138526	20.8	7.2e-06
CSPG4	D1827	CSPG4	D1862|E1867	CSPG4:D1827-CSPG4:D1862|E1867	20324	71.3064	859.034	5	3.33493	624.333	3	DVNERPPQPQASVPLR	XL:L-Alkene@1809	1.37347	16	0.00013	1201.57	2	AQLSVVDPDSAPGEIEYEVQR	XL:L-Thiol@1844|XL:L-Thiol@1849	1.97335	25.2	1e-06
CSPG4	D1827	CSPG4	D1862|E1867	CSPG4:D1827-CSPG4:D1862|E1867	21540	71.524	859.429	5	-3.46294	624.334	3	DVNERPPQPQASVPLR	XL:L-Alkene@1809	-0.0680696	26.1	6.4e-07	1201.57	2	AQLSVVDPDSAPGEIEYEVQR	XL:L-Thiol@1844|XL:L-Thiol@1849	0.0591859	29	1.4e-07
CSPG4	D1827	CSPG4	E1867	CSPG4:D1827-CSPG4:E1867	21248	70.727	859.031	5	0.845218	624.334	3	DVNERPPQPQASVPLR	XL:L-Alkene@1809	-0.22824	22	2.2e-06	1201.57	2	AQLSVVDPDSAPGEIEYEVQR	XL:L-Thiol@1849	0.225635	35	1.3e-09
CSPG4	D1827	CSPG4	E1867	CSPG4:D1827-CSPG4:E1867	24474	70.6542	1073.29	4	1.13263	936	2	DVNERPPQPQASVPLR	XL:L-Alkene@1809	-1.87178	31.1	4.6e-08	1185.58	2	AQLSVVDPDSAPGEIEYEVQR	XL:L-Alkene@1849	-1.48807	45.9	1.1e-10
CSPG4	D1827	CSPG4	E1867	CSPG4:D1827-CSPG4:E1867	29756	71.4751	859.029	5	-1.50222	624.335	3	DVNERPPQPQASVPLR	XL:L-Alkene@1809	-1.82994	29.6	6.4e-08	1201.57	2	AQLSVVDPDSAPGEIEYEVQR	XL:L-Thiol@1849	-1.27241	35.2	3.4e-08
CSPG4	D1827	CSPG4	E1867;E1869;E1871	CSPG4:D1827-CSPG4:E1867;E1869;E1871	18574	67.8518	896.243	5	1.12917	624.334	3	DVNERPPQPQASVPLR	XL:L-Alkene@1809	0.092101	34	2.9e-09	1285.59	2	AQLSVVDPDSAPGEIEYEVQR	XL:L-Thiol@1849;XL:L-Thiol@1851;XL:L-Alkene@1853	1.75375	25.9	9.2e-07
CSPG4	D1827	CSPG4	E1867|E1869	CSPG4:D1827-CSPG4:E1867|E1869	23758	71.8228	859.032	5	2.05451	624.336	3	DVNERPPQPQASVPLR	XL:L-Alkene@1809	-2.15028	24.2	5e-07	1201.57	2	AQLSVVDPDSAPGEIEYEVQR	XL:L-Thiol@1849|XL:L-Thiol@1851	-3.85235	27.6	6.7e-07
CSPG4	D1827	CSPG4	E1867|E1869	CSPG4:D1827-CSPG4:E1867|E1869	27543	70.5572	858.832	5	1.96912	624.333	3	DVNERPPQPQASVPLR	XL:L-Alkene@1809	2.3345	29.2	2.8e-08	1185.58	2	AQLSVVDPDSAPGEIEYEVQR	XL:L-Alkene@1849|XL:L-Alkene@1851	0.451901	26	7.2e-07
CSPG4	D1827	CSPG4	E1867|E1869	CSPG4:D1827-CSPG4:E1867|E1869	31879	70.4461	1073.79	4	-0.31773	935.999	2	DVNERPPQPQASVPLR	XL:L-Alkene@1809	-0.803401	36.3	7.1e-09	1185.58	2	AQLSVVDPDSAPGEIEYEVQR	XL:L-Alkene@1849|XL:L-Alkene@1851	0.0301673	46.8	5.1e-10
CSPG4	D1827	CSPG4	E1867|E1869	CSPG4:D1827-CSPG4:E1867|E1869	21540	71.524	859.429	5	-3.46294	624.334	3	DVNERPPQPQASVPLR	XL:L-Alkene@1809	-0.0680696	26.1	6.4e-07	1185.58	2	AQLSVVDPDSAPGEIEYEVQR	XL:L-Alkene@1849|XL:L-Alkene@1851	0.451901	26.6	2.6e-07
CSPG4	D1827	CSPG4	E1867|E1869|E1871	CSPG4:D1827-CSPG4:E1867|E1869|E1871	19928	70.5322	858.829	5	-0.66348	624.333	3	DVNERPPQPQASVPLR	XL:L-Alkene@1809	1.2133	26.9	3.9e-07	1185.58	2	AQLSVVDPDSAPGEIEYEVQR	XL:L-Alkene@1849|XL:L-Alkene@1851|XL:L-Alkene@1853	-1.57242	24	1.6e-06
CSPG4	D1827	CSPG4	E1869	CSPG4:D1827-CSPG4:E1869	20976	70.2042	858.831	5	0.759545	624.335	3	DVNERPPQPQASVPLR	XL:L-Alkene@1809	-1.02909	26.1	1.9e-07	1201.57	2	AQLSVVDPDSAPGEIEYEVQR	XL:L-Thiol@1851	-1.52208	35.2	6.6e-10
CSPG4	D1827	CSPG4	E1869	CSPG4:D1827-CSPG4:E1869	20988	70.2245	1073.54	4	-1.12923	935.999	2	DVNERPPQPQASVPLR	XL:L-Alkene@1809	-1.23075	27.6	4.5e-08	1185.58	2	AQLSVVDPDSAPGEIEYEVQR	XL:L-Alkene@1851	-0.30722	41	5.4e-10
CSPG4	D1827	CSPG4	E1869	CSPG4:D1827-CSPG4:E1869	20998	70.2422	1073.28	4	-3.53489	935.998	2	DVNERPPQPQASVPLR	XL:L-Alkene@1809	-0.162375	30	3.3e-08	1201.57	2	AQLSVVDPDSAPGEIEYEVQR	XL:L-Thiol@1851	0.0591859	42.2	3.9e-11
CSPG4	D1827	CSPG4	E1869	CSPG4:D1827-CSPG4:E1869	24070	70.196	858.832	5	2.18257	624.334	3	DVNERPPQPQASVPLR	XL:L-Alkene@1809	-0.22824	30.9	6.1e-08	1201.57	2	AQLSVVDPDSAPGEIEYEVQR	XL:L-Thiol@1851	-0.60661	39.3	7.4e-11
CSPG4	D1827	CSPG4	E1869	CSPG4:D1827-CSPG4:E1869	29871	70.9646	859.031	5	0.560679	624.334	3	DVNERPPQPQASVPLR	XL:L-Alkene@1809	0.732784	18.7	0.00012	1201.57	2	AQLSVVDPDSAPGEIEYEVQR	XL:L-Thiol@1851	-1.10596	41.2	2.1e-09
CSPG4	D1827	CSPG4	E1869	CSPG4:D1827-CSPG4:E1869	19959	70.5802	1073.54	4	-0.901597	936	2	DVNERPPQPQASVPLR	XL:L-Alkene@1809	-1.97861	38.7	1.1e-08	1185.58	2	AQLSVVDPDSAPGEIEYEVQR	XL:L-Alkene@1851	-1.82546	44.5	1.9e-10
CSPG4	D1827	CSPG4	E1869	CSPG4:D1827-CSPG4:E1869	20023	70.6992	1073.29	4	1.47416	936	2	DVNERPPQPQASVPLR	XL:L-Alkene@1809	-2.19229	31.6	1.7e-07	1185.58	2	AQLSVVDPDSAPGEIEYEVQR	XL:L-Alkene@1851	-0.644606	51.1	5.6e-11
CSPG4	D1827	CSPG4	E1869	CSPG4:D1827-CSPG4:E1869	27524	70.5307	1073.54	4	-1.01541	936	2	DVNERPPQPQASVPLR	XL:L-Alkene@1809	-2.19229	22.4	2.1e-06	1185.58	2	AQLSVVDPDSAPGEIEYEVQR	XL:L-Alkene@1851	-1.65676	32.3	6.3e-09
CSPG4	D1827	CSPG4	E1869	CSPG4:D1827-CSPG4:E1869	27543	70.5572	858.832	5	1.96912	624.333	3	DVNERPPQPQASVPLR	XL:L-Alkene@1809	2.3345	29.2	2.8e-08	1201.57	2	AQLSVVDPDSAPGEIEYEVQR	XL:L-Thiol@1851	-2.52077	40.9	3.1e-11
CSPG4	D1827	CSPG4	E1869	CSPG4:D1827-CSPG4:E1869	21095	70.6998	858.827	5	-3.15377	624.335	3	DVNERPPQPQASVPLR	XL:L-Alkene@1809	-1.18926	26.5	3e-07	1201.57	2	AQLSVVDPDSAPGEIEYEVQR	XL:L-Thiol@1851	-0.856284	32.4	6.1e-09
CSPG4	D1827	CSPG4	E1869	CSPG4:D1827-CSPG4:E1869	24279	70.3374	858.833	5	3.03639	624.335	3	DVNERPPQPQASVPLR	XL:L-Alkene@1809	-1.82994	26.6	9.8e-07	1201.57	2	AQLSVVDPDSAPGEIEYEVQR	XL:L-Thiol@1851	-2.43755	46.4	4.1e-11
CSPG4	D1827	CSPG4	E1869	CSPG4:D1827-CSPG4:E1869	25177	71.7229	859.03	5	-1.07542	624.334	3	DVNERPPQPQASVPLR	XL:L-Alkene@1809	-0.22824	12.6	4e-05	1201.57	2	AQLSVVDPDSAPGEIEYEVQR	XL:L-Thiol@1851	0.641758	12.1	0.00068
CSPG4	D1827	CSPG4	E1869	CSPG4:D1827-CSPG4:E1869	29665	71.3392	1073.54	4	2.17142	935.999	2	DVNERPPQPQASVPLR	XL:L-Alkene@1809	-0.803401	31.5	2e-08	1185.58	2	AQLSVVDPDSAPGEIEYEVQR	XL:L-Alkene@1851	-2.0785	40.4	2.2e-09
CSPG4	D1827	CSPG4	E1869|E1871	CSPG4:D1827-CSPG4:E1869|E1871	29900	71.008	858.831	5	1.2576	624.335	3	DVNERPPQPQASVPLR	XL:L-Alkene@1809	-1.18926	24.5	2e-06	1201.57	2	AQLSVVDPDSAPGEIEYEVQR	XL:L-Thiol@1851|XL:L-Thiol@1853	-1.6053	32.7	3.4e-08
CSPG4	D1827	CSPG4	E1869|E1871	CSPG4:D1827-CSPG4:E1869|E1871	19928	70.5322	858.829	5	-0.66348	624.333	3	DVNERPPQPQASVPLR	XL:L-Alkene@1809	1.2133	26.9	3.9e-07	1201.57	2	AQLSVVDPDSAPGEIEYEVQR	XL:L-Thiol@1851|XL:L-Thiol@1853	-0.107263	35.5	6.6e-08
CSPG4	D1827	CSPG4	E1869|E1871	CSPG4:D1827-CSPG4:E1869|E1871	23046	70.6844	858.833	5	3.03639	624.334	3	DVNERPPQPQASVPLR	XL:L-Alkene@1809	-0.0680696	27	3.6e-08	1201.57	2	AQLSVVDPDSAPGEIEYEVQR	XL:L-Thiol@1851|XL:L-Thiol@1853	-1.77175	40.1	4.8e-09
CSPG4	D1827	CSPG4	E1869|E1871	CSPG4:D1827-CSPG4:E1869|E1871	31835	70.3924	858.831	5	1.47106	624.335	3	DVNERPPQPQASVPLR	XL:L-Alkene@1809	-1.18926	28.9	9.6e-08	1201.57	2	AQLSVVDPDSAPGEIEYEVQR	XL:L-Thiol@1851|XL:L-Thiol@1853	-0.773059	31.2	8.5e-08
CSPG4	D1827	CSPG4	E1869|E1871	CSPG4:D1827-CSPG4:E1869|E1871	21117	70.736	1073.79	4	1.3891	935.998	2	DVNERPPQPQASVPLR	XL:L-Alkene@1809	0.0513011	34.5	1.2e-09	1185.58	2	AQLSVVDPDSAPGEIEYEVQR	XL:L-Alkene@1851|XL:L-Alkene@1853	0.283208	50.2	1.7e-10
CSPG4	D1827	CSPG4	E1871	CSPG4:D1827-CSPG4:E1871	29871	70.9646	859.031	5	0.560679	624.334	3	DVNERPPQPQASVPLR	XL:L-Alkene@1809	0.732784	18.7	0.00012	1185.58	2	AQLSVVDPDSAPGEIEYEVQR	XL:L-Alkene@1853	1.71711	25	5e-07
CSPG4	D1827|E1830	CSPG4	D1862|E1867	CSPG4:D1827|E1830-CSPG4:D1862|E1867	23530	71.4804	858.834	5	4.67286	624.335	3	DVNERPPQPQASVPLR	XL:L-Alkene@1809|XL:L-Alkene@1812	-1.66977	28.7	5.6e-07	1201.57	2	AQLSVVDPDSAPGEIEYEVQR	XL:L-Thiol@1844|XL:L-Thiol@1849	1.97335	32	2.1e-07
CSPG4	D1827|E1830	CSPG4	D1862|E1867	CSPG4:D1827|E1830-CSPG4:D1862|E1867	26227	73.3392	859.03	5	-1.14655	935.996	2	DVNERPPQPQASVPLR	XL:L-Alkene@1809|XL:L-Alkene@1812	2.08122	19.1	5.9e-06	1201.57	2	AQLSVVDPDSAPGEIEYEVQR	XL:L-Thiol@1844|XL:L-Thiol@1849	-0.440161	27.9	1.6e-07
CSPG4	D1827|E1830	CSPG4	D1862|E1867|E1869	CSPG4:D1827|E1830-CSPG4:D1862|E1867|E1869	21517	73.5527	859.034	5	4.25968	634.99	3	DVNERPPQPQASVPLR	XL:L-Thiol@1809|XL:L-Thiol@1812	2.22744	19.9	2.4e-06	1201.57	2	AQLSVVDPDSAPGEIEYEVQR	XL:L-Thiol@1844|XL:L-Thiol@1849|XL:L-Thiol@1851	-0.773059	23.7	7.6e-06
CSPG4	D1827|E1830	CSPG4	E1867	CSPG4:D1827|E1830-CSPG4:E1867	22252	72.6388	1073.53	4	-2.03975	935.999	2	DVNERPPQPQASVPLR	XL:L-Alkene@1809|XL:L-Alkene@1812	-0.803401	28.1	2e-07	1185.58	2	AQLSVVDPDSAPGEIEYEVQR	XL:L-Alkene@1849	0.957982	33.5	2e-08
CSPG4	D1827|E1830	CSPG4	E1867|E1869	CSPG4:D1827|E1830-CSPG4:E1867|E1869	25873	72.9826	859.03	5	-0.648609	936	2	DVNERPPQPQASVPLR	XL:L-Alkene@1809|XL:L-Alkene@1812	-2.29913	19.1	0.0001	1201.57	2	AQLSVVDPDSAPGEIEYEVQR	XL:L-Thiol@1849|XL:L-Thiol@1851	-1.52208	22	3.6e-06
CSPG4	D1827|E1830	CSPG4	E1867|E1869	CSPG4:D1827|E1830-CSPG4:E1867|E1869	24706	73.3686	1073.54	4	2.51286	935.999	2	DVNERPPQPQASVPLR	XL:L-Alkene@1809|XL:L-Alkene@1812	-1.76494	29.9	3e-07	1185.58	2	AQLSVVDPDSAPGEIEYEVQR	XL:L-Alkene@1849|XL:L-Alkene@1851	0.198861	34.5	3.3e-08
CSPG4	D1827|E1830	CSPG4	E1867|E1869	CSPG4:D1827|E1830-CSPG4:E1867|E1869	33885	73.0377	1073.54	4	0.919449	960.991	2	DVNERPPQPQASVPLR	XL:L-Sulfenic@1809|XL:L-Sulfenic@1812	-2.22092	10.5	0.0077	1201.57	2	AQLSVVDPDSAPGEIEYEVQR	XL:L-Thiol@1849|XL:L-Thiol@1851	-2.02142	32.2	1.6e-07
CSPG4	D1827|E1830	CSPG4	E1867|E1869|E1871	CSPG4:D1827|E1830-CSPG4:E1867|E1869|E1871	24947	71.5472	859.233	5	1.71315	936.001	2	DVNERPPQPQASVPLR	XL:L-Alkene@1809|XL:L-Alkene@1812	-3.47434	13.9	0.0001	1201.58	2	AQLSVVDPDSAPGEIEYEVQR	XL:L-Thiol@1849|XL:L-Thiol@1851|XL:L-Thiol@1853	-7.1813	27.9	6.9e-07
CSPG4	D1827|E1830	CSPG4	E1867|E1869|E1871	CSPG4:D1827|E1830-CSPG4:E1867|E1869|E1871	25748	72.7887	858.831	5	1.1153	960.991	2	DVNERPPQPQASVPLR	XL:L-Sulfenic@1809|XL:L-Sulfenic@1812	-2.32498	9.2	0.011	1185.58	2	AQLSVVDPDSAPGEIEYEVQR	XL:L-Alkene@1849|XL:L-Alkene@1851|XL:L-Alkene@1853	2.56058	20.9	5.6e-06
CSPG4	D1827|E1830	CSPG4	E1867|E1871	CSPG4:D1827|E1830-CSPG4:E1867|E1871	25788	72.8513	1073.29	4	0.449577	936.002	2	DVNERPPQPQASVPLR	XL:L-Alkene@1809|XL:L-Alkene@1812	-4.54271	18.2	3.2e-05	1185.59	2	AQLSVVDPDSAPGEIEYEVQR	XL:L-Alkene@1849|XL:L-Alkene@1853	-2.33154	23.3	3.2e-06
CSPG4	D1827|E1830	CSPG4	E1869	CSPG4:D1827|E1830-CSPG4:E1869	22252	72.6388	1073.53	4	-2.03975	935.999	2	DVNERPPQPQASVPLR	XL:L-Alkene@1809|XL:L-Alkene@1812	-0.803401	28.1	2e-07	1201.57	2	AQLSVVDPDSAPGEIEYEVQR	XL:L-Thiol@1851	0.808208	30.5	8.2e-08
CSPG4	D1827|E1830	CSPG4	E1869	CSPG4:D1827|E1830-CSPG4:E1869	24081	70.2086	1073.29	4	2.49873	935.998	2	DVNERPPQPQASVPLR	XL:L-Alkene@1809|XL:L-Alkene@1812	-0.482888	38.2	1.4e-09	1185.58	2	AQLSVVDPDSAPGEIEYEVQR	XL:L-Alkene@1851	-0.138526	51.6	3.4e-12
CSPG4	D1827|E1830	CSPG4	E1869	CSPG4:D1827|E1830-CSPG4:E1869	25445	72.3356	1073.28	4	-1.37189	935.998	2	DVNERPPQPQASVPLR	XL:L-Alkene@1809|XL:L-Alkene@1812	-0.589726	28.9	4.1e-08	1185.58	2	AQLSVVDPDSAPGEIEYEVQR	XL:L-Alkene@1851	-0.0541795	37.9	2.5e-09
CSPG4	D1827|E1830	CSPG4	E1869	CSPG4:D1827|E1830-CSPG4:E1869	31202	73.1162	858.831	5	1.54221	634.992	3	DVNERPPQPQASVPLR	XL:L-Thiol@1809|XL:L-Thiol@1812	-0.764731	21.9	4.7e-06	1185.58	2	AQLSVVDPDSAPGEIEYEVQR	XL:L-Alkene@1851	-0.222873	32.5	4.6e-09
CSPG4	D1827|E1830	CSPG4	E1869	CSPG4:D1827|E1830-CSPG4:E1869	37518	73.0389	1073.54	4	1.48853	935.999	2	DVNERPPQPQASVPLR	XL:L-Alkene@1809|XL:L-Alkene@1812	-0.803401	29.7	2.8e-08	1185.58	2	AQLSVVDPDSAPGEIEYEVQR	XL:L-Alkene@1851	4.33187	39.6	7.3e-10
CSPG4	D1827|E1830	CSPG4	E1869	CSPG4:D1827|E1830-CSPG4:E1869	23063	70.7139	1073.29	4	0.221893	935.999	2	DVNERPPQPQASVPLR	XL:L-Alkene@1809|XL:L-Alkene@1812	-1.55126	32.1	5.3e-08	1185.58	2	AQLSVVDPDSAPGEIEYEVQR	XL:L-Alkene@1851	-1.82546	37.7	9.8e-10
CSPG4	D1827|E1830	CSPG4	E1869	CSPG4:D1827|E1830-CSPG4:E1869	24387	72.8403	1073.29	4	-0.233475	960.99	2	DVNERPPQPQASVPLR	XL:L-Sulfenic@1809|XL:L-Sulfenic@1812	-1.49251	13.5	0.00033	1201.57	2	AQLSVVDPDSAPGEIEYEVQR	XL:L-Thiol@1851	-2.02142	39.2	3.9e-09
CSPG4	D1827|E1830	CSPG4	E1869	CSPG4:D1827|E1830-CSPG4:E1869	28797	72.5668	1073.29	4	0.221893	935.998	2	DVNERPPQPQASVPLR	XL:L-Alkene@1809|XL:L-Alkene@1812	-0.589726	32	2e-08	1185.58	2	AQLSVVDPDSAPGEIEYEVQR	XL:L-Alkene@1851	-1.15069	46.6	4.5e-11
CSPG4	D1827|E1830	CSPG4	E1869	CSPG4:D1827|E1830-CSPG4:E1869	31813	70.3637	1073.54	4	-0.560151	936	2	DVNERPPQPQASVPLR	XL:L-Alkene@1809|XL:L-Alkene@1812	-2.19229	25.6	1.1e-06	1185.59	2	AQLSVVDPDSAPGEIEYEVQR	XL:L-Alkene@1851	-2.66892	38.6	1.6e-09
CSPG4	D1827|E1830	CSPG4	E1869	CSPG4:D1827|E1830-CSPG4:E1869	33655	72.7559	1073.29	4	1.92952	960.991	2	DVNERPPQPQASVPLR	XL:L-Sulfenic@1809|XL:L-Sulfenic@1812	-2.0128	12.7	0.00054	1185.59	2	AQLSVVDPDSAPGEIEYEVQR	XL:L-Alkene@1851	-3.84977	37.2	1.1e-09
CSPG4	D1827|E1830	CSPG4	E1869	CSPG4:D1827|E1830-CSPG4:E1869	21161	70.8139	1073.29	4	1.47416	935.999	2	DVNERPPQPQASVPLR	XL:L-Alkene@1809|XL:L-Alkene@1812	-1.01708	26.2	1.7e-07	1185.58	2	AQLSVVDPDSAPGEIEYEVQR	XL:L-Alkene@1851	-0.728953	40.6	1.4e-10
CSPG4	D1827|E1830	CSPG4	E1869	CSPG4:D1827|E1830-CSPG4:E1869	22275	72.8717	858.829	5	-0.66348	634.99	3	DVNERPPQPQASVPLR	XL:L-Thiol@1809|XL:L-Thiol@1812	1.91247	26.3	1.8e-06	1185.58	2	AQLSVVDPDSAPGEIEYEVQR	XL:L-Alkene@1851	-0.0541795	38.4	5.2e-09
CSPG4	D1827|E1830	CSPG4	E1869	CSPG4:D1827|E1830-CSPG4:E1869	24261	70.3091	1073.54	4	1.48853	935.999	2	DVNERPPQPQASVPLR	XL:L-Alkene@1809|XL:L-Alkene@1812	-1.44443	33.4	1.5e-08	1185.58	2	AQLSVVDPDSAPGEIEYEVQR	XL:L-Alkene@1851	-0.897646	50.4	4.5e-12
CSPG4	D1827|E1830	CSPG4	E1869	CSPG4:D1827|E1830-CSPG4:E1869	25673	72.5156	1073.53	4	-3.06409	960.991	2	DVNERPPQPQASVPLR	XL:L-Sulfenic@1809|XL:L-Sulfenic@1812	-2.0128	21.9	2.2e-06	1185.58	2	AQLSVVDPDSAPGEIEYEVQR	XL:L-Alkene@1851	-1.65676	52.3	2.5e-11
CSPG4	D1827|E1830	CSPG4	E1869	CSPG4:D1827|E1830-CSPG4:E1869	25789	72.69	1073.28	4	-1.03037	936	2	DVNERPPQPQASVPLR	XL:L-Alkene@1809|XL:L-Alkene@1812	-1.87178	25.5	6.3e-07	1185.58	2	AQLSVVDPDSAPGEIEYEVQR	XL:L-Alkene@1851	-1.23503	37.9	1.7e-09
CSPG4	D1827|E1830	CSPG4	E1869	CSPG4:D1827|E1830-CSPG4:E1869	26108	73.1718	858.831	5	0.688394	960.99	2	DVNERPPQPQASVPLR	XL:L-Sulfenic@1809|XL:L-Sulfenic@1812	-1.07627	9.2	0.02	1185.59	2	AQLSVVDPDSAPGEIEYEVQR	XL:L-Alkene@1851	-7.64533	26.7	1.8e-07
CSPG4	D1827|E1830	CSPG4	E1869	CSPG4:D1827|E1830-CSPG4:E1869	30929	73.3815	858.831	5	1.32876	634.996	3	DVNERPPQPQASVPLR	XL:L-Thiol@1809|XL:L-Thiol@1812	-6.43406	20.8	4e-06	1201.57	2	AQLSVVDPDSAPGEIEYEVQR	XL:L-Thiol@1851	2.22303	35	5.2e-09
CSPG4	D1827|E1830	CSPG4	E1869	CSPG4:D1827|E1830-CSPG4:E1869	36388	72.8246	859.031	5	-0.0083977	936	2	DVNERPPQPQASVPLR	XL:L-Alkene@1809|XL:L-Alkene@1812	-2.08545	18.4	2.3e-05	1201.57	2	AQLSVVDPDSAPGEIEYEVQR	XL:L-Thiol@1851	-1.9382	31.6	1.2e-08
CSPG4	D1827|E1830	CSPG4	E1871	CSPG4:D1827|E1830-CSPG4:E1871	37330	72.8169	858.832	5	2.89408	960.991	2	DVNERPPQPQASVPLR	XL:L-Sulfenic@1809|XL:L-Sulfenic@1812	-2.32498	12	0.00098	1185.58	2	AQLSVVDPDSAPGEIEYEVQR	XL:L-Alkene@1853	-0.0541795	28.3	1.1e-07
CSPG4	D1827|E1830	CSPG4	E1871	CSPG4:D1827|E1830-CSPG4:E1871	37518	73.0389	1073.54	4	1.48853	935.999	2	DVNERPPQPQASVPLR	XL:L-Alkene@1809|XL:L-Alkene@1812	-0.803401	29.7	2.8e-08	1201.57	2	AQLSVVDPDSAPGEIEYEVQR	XL:L-Thiol@1853	1.55723	35	1.5e-08
CSPG4	D328	CSPG4	E337	CSPG4:D328-CSPG4:E337	13191	43.4034	591.556	4	1.30989	729.872	2	GSLLLGGLDAEASR	XL:L-Thiol@310	0.284485	46.8	4e-08	460.219	2	HLQEHR	XL:L-Thiol@319	0.223682	20.5	4.8e-06
CSPG4	D328	CSPG4	E337	CSPG4:D328-CSPG4:E337	15566	43.353	591.556	4	0.276359	729.872	2	GSLLLGGLDAEASR	XL:L-Thiol@310	0.147475	37.4	1.9e-07	444.233	2	HLQEHR	XL:L-Alkene@319	1.05258	17.8	2.3e-05
CSPG4	D328	CSPG4	E337	CSPG4:D328-CSPG4:E337	11251	42.9176	591.556	4	1.41325	713.888	2	GSLLLGGLDAEASR	XL:L-Alkene@310	-2.42015	36.5	2.1e-08	444.234	2	HLQEHR	XL:L-Alkene@319	-0.973378	16.2	4.1e-05
CSPG4	D328	CSPG4	E337	CSPG4:D328-CSPG4:E337	13034	43.6544	591.557	4	2.75684	729.874	2	GSLLLGGLDAEASR	XL:L-Thiol@310	-1.90768	35.2	7.7e-08	444.233	2	HLQEHR	XL:L-Alkene@319	0.60237	17.9	3.7e-05
CSPG4	D328|E330	CSPG4	E337	CSPG4:D328|E330-CSPG4:E337	15119	47.0134	591.557	4	2.44678	713.887	2	GSLLLGGLDAEASR	XL:L-Alkene@310|XL:L-Alkene@312	-0.73921	17.7	0.00012	444.233	2	HLQEHR	XL:L-Alkene@319	-0.0729515	18.5	8.3e-06
CSPG4	D328|E330	CSPG4	E337	CSPG4:D328|E330-CSPG4:E337	15968	43.9935	788.406	3	1.67726	1426.77	1	GSLLLGGLDAEASR	XL:L-Alkene@310|XL:L-Alkene@312	-0.442886	10.6	6.7e-05	444.233	2	HLQEHR	XL:L-Alkene@319	-0.0729515	17.5	4.5e-05
CSPG4	D328|E330	CSPG4	E337	CSPG4:D328|E330-CSPG4:E337	9943	43.9325	591.557	4	3.17025	729.873	2	GSLLLGGLDAEASR	XL:L-Thiol@310|XL:L-Thiol@312	-1.49665	30.8	4.3e-08	444.233	2	HLQEHR	XL:L-Alkene@319	-0.0729515	18.3	6.4e-05
CSPG4	D328|E330	CSPG4	E337	CSPG4:D328|E330-CSPG4:E337	12169	44.948	591.556	4	0.999833	713.885	2	GSLLLGGLDAEASR	XL:L-Alkene@310|XL:L-Alkene@312	1.7822	23.5	2.4e-05	444.233	2	HLQEHR	XL:L-Alkene@319	1.27769	17.4	3.4e-05
CSPG4	D328|E330	CSPG4	E337	CSPG4:D328|E330-CSPG4:E337	12848	46.2938	591.557	4	2.03337	713.885	2	GSLLLGGLDAEASR	XL:L-Alkene@310|XL:L-Alkene@312	1.50205	25.9	4.9e-07	444.233	2	HLQEHR	XL:L-Alkene@319	0.827477	19.1	9.8e-06
CSPG4	D328|E330	CSPG4	E337	CSPG4:D328|E330-CSPG4:E337	13351	47.2424	591.806	4	-0.213591	729.871	2	GSLLLGGLDAEASR	XL:L-Thiol@310|XL:L-Thiol@312	0.832527	30.5	7.2e-07	444.233	2	HLQEHR	XL:L-Alkene@319	0.827477	16	5.7e-05
CSPG4	D328|E330	CSPG4	E337	CSPG4:D328|E330-CSPG4:E337	12935	43.59	788.407	3	2.83998	1426.77	1	GSLLLGGLDAEASR	XL:L-Alkene@310|XL:L-Alkene@312	-1.28395	12.6	1.2e-05	444.234	2	HLQEHR	XL:L-Alkene@319	-0.748272	19	1.7e-05
CSPG4	D328|E330	CSPG4	E337	CSPG4:D328|E330-CSPG4:E337	10713	43.8127	788.406	3	1.28968	1426.76	1	GSLLLGGLDAEASR	XL:L-Alkene@310|XL:L-Alkene@312	1.94013	15.3	0.00011	444.234	2	HLQEHR	XL:L-Alkene@319	-0.523165	16.2	0.00061
CSPG4	D328|E330	CSPG4	E337	CSPG4:D328|E330-CSPG4:E337	13534	44.6673	591.556	4	1.30989	713.886	2	GSLLLGGLDAEASR	XL:L-Alkene@310|XL:L-Alkene@312	-0.318976	21.9	1.2e-05	444.233	2	HLQEHR	XL:L-Alkene@319	0.60237	16.2	0.00011
CSPG4	D328|E330	CSPG4	E337	CSPG4:D328|E330-CSPG4:E337	14923	47.3228	591.555	4	-0.343761	713.885	2	GSLLLGGLDAEASR	XL:L-Alkene@310|XL:L-Alkene@312	0.94173	21.7	1e-05	444.233	2	HLQEHR	XL:L-Alkene@319	1.5028	18.9	2.6e-05
CSPG4	D328|E330	CSPG4	E337	CSPG4:D328|E330-CSPG4:E337	15321	43.9953	788.406	3	2.21986	1426.77	1	GSLLLGGLDAEASR	XL:L-Alkene@310|XL:L-Alkene@312	-0.933506	13.2	7.2e-06	444.233	2	HLQEHR	XL:L-Alkene@319	-0.0729515	19.1	3.2e-05
CSPG4	D975|D976|E978	CSPG4	D1016	CSPG4:D975|D976|E978-CSPG4:D1016	18338	67.378	747.871	6	1.49736	851.051	3	LVYQHDDSETTEDDIPFVATR	XL:L-Thiol@957|XL:L-Thiol@958|XL:L-Thiol@960	1.1796	21.4	3.4e-05	638.35	3	VAIQPVNDHAPVQTISR	XL:L-Alkene@998	0.32516	24.8	1.2e-05
CSPG4	D976|E978	CSPG4	D1016	CSPG4:D976|E978-CSPG4:D1016	19358	67.0995	897.24	5	-2.36785	1276.07	2	LVYQHDDSETTEDDIPFVATR	XL:L-Thiol@958|XL:L-Thiol@960	0.170532	31.3	1.3e-07	957.021	2	VAIQPVNDHAPVQTISR	XL:L-Alkene@998	0.0241521	25.2	8.3e-07
CSPG4	D976|E978|E981|D982	CSPG4	D1016	CSPG4:D976|E978|E981|D982-CSPG4:D1016	19505	67.6827	897.245	5	3.35269	1276.07	2	LVYQHDDSETTEDDIPFVATR	XL:L-Thiol@958|XL:L-Thiol@960|XL:L-Thiol@963|XL:L-Thiol@964	3.38352	22.8	4.5e-06	957.023	2	VAIQPVNDHAPVQTISR	XL:L-Alkene@998	-1.96117	17.7	1.6e-05
CSPG4	E1253	CSPG4	D1297|E1298	CSPG4:E1253-CSPG4:D1297|E1298	30142	86.4098	1042.51	4	-1.71757	732.386	2	IYVFQGEAAEIR	XL:L-Alkene@1235	-0.261967	29.8	2.1e-07	1327.63	2	GALADEPPSLDPVQSFSQEAVDTGR	XL:L-Alkene@1279|XL:L-Alkene@1280	6.07896	18.7	2e-05
CSPG4	E1253	CSPG4	D1297|E1298	CSPG4:E1253-CSPG4:D1297|E1298	41315	88.305	1043.01	4	0.422249	732.386	2	IYVFQGEAAEIR	XL:L-Alkene@1235	-0.671587	38.5	5.3e-09	1343.62	2	GALADEPPSLDPVQSFSQEAVDTGR	XL:L-Thiol@1279|XL:L-Thiol@1280	1.6418	26	1.6e-07
CSPG4	E1253	CSPG4	D1297|E1298	CSPG4:E1253-CSPG4:D1297|E1298	29390	86.8399	1042.51	4	3.08789	732.385	2	IYVFQGEAAEIR	XL:L-Alkene@1235	0.420733	43.7	7.7e-09	1327.63	2	GALADEPPSLDPVQSFSQEAVDTGR	XL:L-Alkene@1279|XL:L-Alkene@1280	6.53089	20.5	7.9e-06
CSPG4	E1253	CSPG4	D1297|E1298	CSPG4:E1253-CSPG4:D1297|E1298	30875	87.1747	1042.51	4	1.21259	748.37	2	IYVFQGEAAEIR	XL:L-Thiol@1235	2.06247	32.6	1.3e-08	1343.62	2	GALADEPPSLDPVQSFSQEAVDTGR	XL:L-Thiol@1279|XL:L-Thiol@1280	2.46048	16.2	4.4e-06
CSPG4	E1253|E1256	CSPG4	D1297|E1298	CSPG4:E1253|E1256-CSPG4:D1297|E1298	37068	88.5311	1042.76	4	0.290022	732.384	2	IYVFQGEAAEIR	XL:L-Alkene@1235|XL:L-Alkene@1238	2.87846	37.1	1.6e-08	1327.63	2	GALADEPPSLDPVQSFSQEAVDTGR	XL:L-Alkene@1279|XL:L-Alkene@1280	3.06606	15.7	4.1e-05
CSPG4	E1253|E1256	CSPG4	D1297|E1298	CSPG4:E1253|E1256-CSPG4:D1297|E1298	46462	88.5953	1390.01	3	0.102796	1463.77	1	IYVFQGEAAEIR	XL:L-Alkene@1235|XL:L-Alkene@1238	-1.68073	5.1	0.02	1327.64	2	GALADEPPSLDPVQSFSQEAVDTGR	XL:L-Alkene@1279|XL:L-Alkene@1280	0.128505	39.9	4.1e-10
CSPG4	E1256	CSPG4	D1297	CSPG4:E1256-CSPG4:D1297	35913	89.0529	1043.01	4	-1.68645	732.386	2	IYVFQGEAAEIR	XL:L-Alkene@1238	-0.398507	33.7	2e-08	1327.64	2	GALADEPPSLDPVQSFSQEAVDTGR	XL:L-Alkene@1279	-4.69206	12.4	0.00029
CSPG4	E1256	CSPG4	D1297	CSPG4:E1256-CSPG4:D1297	36758	87.8116	1390.01	3	3.70602	1463.76	1	IYVFQGEAAEIR	XL:L-Alkene@1238	0.300464	15.3	7.8e-07	1327.64	2	GALADEPPSLDPVQSFSQEAVDTGR	XL:L-Alkene@1279	-0.0974603	45	2.3e-11
CSPG4	E1256	CSPG4	D1297|E1298	CSPG4:E1256-CSPG4:D1297|E1298	30770	87.4221	1042.51	4	1.56421	732.385	2	IYVFQGEAAEIR	XL:L-Alkene@1238	1.6496	42.4	5.7e-09	1343.63	2	GALADEPPSLDPVQSFSQEAVDTGR	XL:L-Thiol@1279|XL:L-Thiol@1280	-0.59097	29.9	1.3e-07
CSPG4	E1256	CSPG4	D1297|E1298	CSPG4:E1256-CSPG4:D1297|E1298	30991	87.7815	1042.76	4	-1.35047	732.387	2	IYVFQGEAAEIR	XL:L-Alkene@1238	-1.76391	28.9	3.1e-07	1327.64	2	GALADEPPSLDPVQSFSQEAVDTGR	XL:L-Alkene@1279|XL:L-Alkene@1280	2.38816	9.5	0.0036
CSPG4	E1256	CSPG4	D1297|E1298	CSPG4:E1256-CSPG4:D1297|E1298	36839	88.2425	1390.01	3	3.2666	1463.76	1	IYVFQGEAAEIR	XL:L-Alkene@1238	0.710366	14.7	9.5e-06	1343.62	2	GALADEPPSLDPVQSFSQEAVDTGR	XL:L-Thiol@1279|XL:L-Thiol@1280	0.376562	44	7.8e-11
CSPG4	E1256	CSPG4	D1297|E1298	CSPG4:E1256-CSPG4:D1297|E1298	30175	88.0893	1043.02	4	6.63119	732.386	2	IYVFQGEAAEIR	XL:L-Alkene@1238	-0.398507	32.9	2.4e-08	1327.63	2	GALADEPPSLDPVQSFSQEAVDTGR	XL:L-Alkene@1279|XL:L-Alkene@1280	4.04525	13.4	0.00038
CSPG4	E1256	CSPG4	D1297|E1298	CSPG4:E1256-CSPG4:D1297|E1298	35028	87.9046	1390.35	3	3.98386	1463.76	1	IYVFQGEAAEIR	XL:L-Alkene@1238	-0.451023	15.1	1.2e-05	1343.62	2	GALADEPPSLDPVQSFSQEAVDTGR	XL:L-Thiol@1279|XL:L-Thiol@1280	-0.442119	49.1	7.6e-12
CSPG4	E1256	CSPG4	D1297|E1298	CSPG4:E1256-CSPG4:D1297|E1298	35045	87.9304	1389.67	3	0.263477	1463.77	1	IYVFQGEAAEIR	XL:L-Alkene@1238	-0.792608	13.5	8.5e-06	1343.62	2	GALADEPPSLDPVQSFSQEAVDTGR	XL:L-Thiol@1279|XL:L-Thiol@1280	0.599839	47.3	1e-11
CSPG4	E1256	CSPG4	D1297|E1298	CSPG4:E1256-CSPG4:D1297|E1298	35645	88.705	1389.68	3	2.81271	1463.76	1	IYVFQGEAAEIR	XL:L-Alkene@1238	0.983635	16.2	2.1e-05	1327.64	2	GALADEPPSLDPVQSFSQEAVDTGR	XL:L-Alkene@1279|XL:L-Alkene@1280	0.429792	45.9	4e-12
CSPG4	E1256	CSPG4	D1297|E1298	CSPG4:E1256-CSPG4:D1297|E1298	35680	88.7489	1390.01	3	0.981631	1463.77	1	IYVFQGEAAEIR	XL:L-Alkene@1238	-0.655974	14	6.1e-05	1327.64	2	GALADEPPSLDPVQSFSQEAVDTGR	XL:L-Alkene@1279|XL:L-Alkene@1280	-1.37793	40.9	2.4e-10
CSPG4	E1256	CSPG4	D1297|E1298	CSPG4:E1256-CSPG4:D1297|E1298	39603	88.8162	1042.76	4	1.34462	748.369	2	IYVFQGEAAEIR	XL:L-Thiol@1238	4.06683	34.3	1.2e-08	1343.62	2	GALADEPPSLDPVQSFSQEAVDTGR	XL:L-Thiol@1279|XL:L-Thiol@1280	-0.218842	16.3	1.3e-05
CSPG4	E1256	CSPG4	D1297|E1298	CSPG4:E1256-CSPG4:D1297|E1298	45823	87.8229	1390.01	3	3.09084	1463.77	1	IYVFQGEAAEIR	XL:L-Alkene@1238	-1.20251	16.8	2.3e-06	1327.64	2	GALADEPPSLDPVQSFSQEAVDTGR	XL:L-Alkene@1279|XL:L-Alkene@1280	-1.30261	44.3	8.7e-11
CSPG4	E1256	CSPG4	D1297|E1298	CSPG4:E1256-CSPG4:D1297|E1298	36824	87.9004	1390.34	3	-5.15382	1463.77	1	IYVFQGEAAEIR	XL:L-Alkene@1238	-0.792608	8.2	0.0011	1327.64	2	GALADEPPSLDPVQSFSQEAVDTGR	XL:L-Alkene@1279|XL:L-Alkene@1280	0.128505	44.4	1e-10
CSPG4	E1256	CSPG4	D1297|E1298	CSPG4:E1256-CSPG4:D1297|E1298	37253	88.4705	1043.01	4	-3.20939	748.372	2	IYVFQGEAAEIR	XL:L-Thiol@1238	-0.209135	42.4	1.4e-09	1327.64	2	GALADEPPSLDPVQSFSQEAVDTGR	XL:L-Alkene@1279|XL:L-Alkene@1280	-1.30261	24.6	8e-07
CSPG4	E1256	CSPG4	D1297|E1298	CSPG4:E1256-CSPG4:D1297|E1298	37410	88.6751	1390.01	3	2.65142	1463.76	1	IYVFQGEAAEIR	XL:L-Alkene@1238	-0.0411215	9.3	0.00084	1343.63	2	GALADEPPSLDPVQSFSQEAVDTGR	XL:L-Thiol@1279|XL:L-Thiol@1280	-0.59097	37.3	1.9e-10
CSPG4	E1409|D1410	CSPG4	E1426|E1427	CSPG4:E1409|D1410-CSPG4:E1426|E1427	9721	34.788	498.493	4	3.7726	420.702	2	EDGPQAR	XL:L-Alkene@1391|XL:L-Alkene@1392	-0.0809375	16.9	0.00014	567.276	2	MVEEQLIR	Oxidation@1406;XL:L-Thiol@1408|XL:L-Thiol@1409	-0.658911	25.6	2.6e-05
CSPG4	E1409|D1410	CSPG4	E1426|E1427	CSPG4:E1409|D1410-CSPG4:E1426|E1427	11008	38.3232	658.989	3	2.25402	420.701	2	EDGPQAR	XL:L-Alkene@1391|XL:L-Alkene@1392	2.29605	17.4	2.9e-05	559.278	2	MVEEQLIR	XL:L-Thiol@1408|XL:L-Thiol@1409	0.301997	22.4	0.00039
CSPG4	E1409|D1410	CSPG4	E1426|E1427	CSPG4:E1409|D1410-CSPG4:E1426|E1427	12643	38.2854	658.992	3	5.87171	420.702	2	EDGPQAR	XL:L-Alkene@1391|XL:L-Alkene@1392	-1.50712	16.2	5.2e-05	559.279	2	MVEEQLIR	XL:L-Thiol@1408|XL:L-Thiol@1409	-1.48602	23.5	0.00012
CSPG4	E1409|D1410	CSPG4	E1426|E1427	CSPG4:E1409|D1410-CSPG4:E1426|E1427	8652	34.705	498.49	4	-2.97523	420.702	2	EDGPQAR	XL:L-Alkene@1391|XL:L-Alkene@1392	-1.74482	15.2	6.9e-05	567.276	2	MVEEQLIR	Oxidation@1406;XL:L-Thiol@1408|XL:L-Thiol@1409	-0.835192	25.6	1.9e-05
CSPG4	E1409|D1410	CSPG4	E1426|E1427	CSPG4:E1409|D1410-CSPG4:E1426|E1427	9530	38.0805	494.493	4	1.16507	420.701	2	EDGPQAR	XL:L-Alkene@1391|XL:L-Alkene@1392	0.394459	15	0.00015	543.293	2	MVEEQLIR	XL:L-Alkene@1408|XL:L-Alkene@1409	-0.85856	30.2	1.3e-05
CSPG4	E1409|D1410	CSPG4	E1426|E1427	CSPG4:E1409|D1410-CSPG4:E1426|E1427	9539	38.1058	658.991	3	4.57305	420.701	2	EDGPQAR	XL:L-Alkene@1391|XL:L-Alkene@1392	0.394459	14.8	0.00011	543.29	2	MVEEQLIR	XL:L-Alkene@1408|XL:L-Alkene@1409	3.55896	32.3	8.1e-06
CSPG4	E1409|D1410	CSPG4	E1426|E1427	CSPG4:E1409|D1410-CSPG4:E1426|E1427	10323	38.0891	658.991	3	5.12962	420.701	2	EDGPQAR	XL:L-Alkene@1391|XL:L-Alkene@1392	0.869856	13.9	0.00014	559.278	2	MVEEQLIR	XL:L-Thiol@1408|XL:L-Thiol@1409	-0.234408	27.1	3.3e-05
CSPG4	E1409|D1410	CSPG4	E1426|E1427	CSPG4:E1409|D1410-CSPG4:E1426|E1427	10539	34.6572	498.492	4	0.95078	420.702	2	EDGPQAR	XL:L-Alkene@1391|XL:L-Alkene@1392	-1.26943	15.4	0.00015	567.277	2	MVEEQLIR	Oxidation@1406;XL:L-Thiol@1408|XL:L-Thiol@1409	-1.7166	25.6	4.7e-05
CSPG4	E1409|D1410	CSPG4	E1426|E1427	CSPG4:E1409|D1410-CSPG4:E1426|E1427	12140	38.2961	494.493	4	1.10323	420.702	2	EDGPQAR	XL:L-Alkene@1391|XL:L-Alkene@1392	-0.318636	19.3	5.4e-06	543.292	2	MVEEQLIR	XL:L-Alkene@1408|XL:L-Alkene@1409	0.245817	31.1	2.8e-05
CSPG4	E1409|D1410	CSPG4	E1427	CSPG4:E1409|D1410-CSPG4:E1427	9721	34.788	498.493	4	3.7726	420.702	2	EDGPQAR	XL:L-Alkene@1391|XL:L-Alkene@1392	-0.0809375	16.9	0.00014	551.289	2	MVEEQLIR	Oxidation@1406;XL:L-Alkene@1409	0.527609	28.9	1.6e-06
CSPG4	E1409|D1410	CSPG4	E1427	CSPG4:E1409|D1410-CSPG4:E1427	10995	38.2924	494.494	4	2.27821	420.702	2	EDGPQAR	XL:L-Alkene@1391|XL:L-Alkene@1392	-1.03173	17.6	0.00013	543.292	2	MVEEQLIR	XL:L-Alkene@1409	-0.122309	29.8	2e-05
CSPG4	E1409|D1410	CSPG4	E1427	CSPG4:E1409|D1410-CSPG4:E1427	11008	38.3232	658.989	3	2.25402	420.701	2	EDGPQAR	XL:L-Alkene@1391|XL:L-Alkene@1392	2.29605	17.4	2.9e-05	543.292	2	MVEEQLIR	XL:L-Alkene@1409	0.245817	32	1e-05
CSPG4	E1409|D1410	CSPG4	E1427	CSPG4:E1409|D1410-CSPG4:E1427	11090	35.1318	498.492	4	2.05497	420.702	2	EDGPQAR	XL:L-Alkene@1391|XL:L-Alkene@1392	-1.26943	15.3	0.0004	551.29	2	MVEEQLIR	Oxidation@1406;XL:L-Alkene@1409	0.164823	25.1	1.4e-05
CSPG4	E1409|D1410	CSPG4	E1427	CSPG4:E1409|D1410-CSPG4:E1427	11346	35.6761	498.492	4	1.13481	420.702	2	EDGPQAR	XL:L-Alkene@1391|XL:L-Alkene@1392	-0.556334	11.2	0.0015	567.277	2	MVEEQLIR	Oxidation@1406;XL:L-Thiol@1409	-1.54031	26	3.2e-05
CSPG4	E1409|D1410	CSPG4	E1427	CSPG4:E1409|D1410-CSPG4:E1427	11641	36.2083	498.492	4	0.644061	420.702	2	EDGPQAR	XL:L-Alkene@1391|XL:L-Alkene@1392	-1.74482	15.1	6.9e-05	567.277	2	MVEEQLIR	Oxidation@1406;XL:L-Thiol@1409	-1.54031	25	2.7e-05
CSPG4	E1409|D1410	CSPG4	E1427	CSPG4:E1409|D1410-CSPG4:E1427	12596	38.2027	494.494	4	2.77294	420.702	2	EDGPQAR	XL:L-Alkene@1391|XL:L-Alkene@1392	-0.556334	16.9	0.0001	543.293	2	MVEEQLIR	XL:L-Alkene@1409	-0.490435	30.4	1.4e-05
CSPG4	E1409|D1410	CSPG4	E1427	CSPG4:E1409|D1410-CSPG4:E1427	12643	38.2854	658.992	3	5.87171	420.702	2	EDGPQAR	XL:L-Alkene@1391|XL:L-Alkene@1392	-1.50712	16.2	5.2e-05	543.293	2	MVEEQLIR	XL:L-Alkene@1409	-0.490435	33	1.2e-05
CSPG4	E1409|D1410	CSPG4	E1427	CSPG4:E1409|D1410-CSPG4:E1427	13133	39.1838	494.494	4	2.09269	420.702	2	EDGPQAR	XL:L-Alkene@1391|XL:L-Alkene@1392	-1.03173	7.6	0.036	559.279	2	MVEEQLIR	XL:L-Thiol@1409	-1.48602	30.3	1.1e-05
CSPG4	E1409|D1410	CSPG4	E1427	CSPG4:E1409|D1410-CSPG4:E1427	8652	34.705	498.49	4	-2.97523	420.702	2	EDGPQAR	XL:L-Alkene@1391|XL:L-Alkene@1392	-1.74482	15.2	6.9e-05	551.289	2	MVEEQLIR	Oxidation@1406;XL:L-Alkene@1409	1.07179	24.1	7.6e-07
CSPG4	E1409|D1410	CSPG4	E1427	CSPG4:E1409|D1410-CSPG4:E1427	8944	35.7818	498.491	4	-0.276097	420.701	2	EDGPQAR	XL:L-Alkene@1391|XL:L-Alkene@1392	0.869856	13	0.0015	551.291	2	MVEEQLIR	Oxidation@1406;XL:L-Alkene@1409	-2.19328	29.7	1.6e-06
CSPG4	E1409|D1410	CSPG4	E1427	CSPG4:E1409|D1410-CSPG4:E1427	9530	38.0805	494.493	4	1.16507	420.701	2	EDGPQAR	XL:L-Alkene@1391|XL:L-Alkene@1392	0.394459	15	0.00015	559.277	2	MVEEQLIR	XL:L-Thiol@1409	1.73242	27.1	3.2e-05
CSPG4	E1409|D1410	CSPG4	E1427	CSPG4:E1409|D1410-CSPG4:E1427	9539	38.1058	658.991	3	4.57305	420.701	2	EDGPQAR	XL:L-Alkene@1391|XL:L-Alkene@1392	0.394459	14.8	0.00011	559.278	2	MVEEQLIR	XL:L-Thiol@1409	0.301997	25.4	4.6e-05
CSPG4	E1409|D1410	CSPG4	E1427	CSPG4:E1409|D1410-CSPG4:E1427	9842	39.0843	494.493	4	1.41244	420.702	2	EDGPQAR	XL:L-Alkene@1391|XL:L-Alkene@1392	-0.0809375	5.3	0.11	559.278	2	MVEEQLIR	XL:L-Thiol@1409	0.301997	33.3	5e-06
CSPG4	E1409|D1410	CSPG4	E1427	CSPG4:E1409|D1410-CSPG4:E1427	9316	35.001	498.493	4	4.14066	420.702	2	EDGPQAR	XL:L-Alkene@1391|XL:L-Alkene@1392	-1.03173	15	0.00012	551.29	2	MVEEQLIR	Oxidation@1406;XL:L-Alkene@1409	0.164823	23.4	2.3e-06
CSPG4	E1409|D1410	CSPG4	E1427	CSPG4:E1409|D1410-CSPG4:E1427	9483	35.5087	498.492	4	2.11631	420.702	2	EDGPQAR	XL:L-Alkene@1391|XL:L-Alkene@1392	-1.98252	12.8	0.00048	567.276	2	MVEEQLIR	Oxidation@1406;XL:L-Thiol@1409	-1.01147	25.1	8.1e-05
CSPG4	E1409|D1410	CSPG4	E1427	CSPG4:E1409|D1410-CSPG4:E1427	9654	36.0254	498.493	4	3.58857	420.703	2	EDGPQAR	XL:L-Alkene@1391|XL:L-Alkene@1392	-3.171	10.9	0.0044	567.277	2	MVEEQLIR	Oxidation@1406;XL:L-Thiol@1409	-1.7166	25.9	9.8e-05
CSPG4	E1409|D1410	CSPG4	E1427	CSPG4:E1409|D1410-CSPG4:E1427	10323	38.0891	658.991	3	5.12962	420.701	2	EDGPQAR	XL:L-Alkene@1391|XL:L-Alkene@1392	0.869856	13.9	0.00014	543.293	2	MVEEQLIR	XL:L-Alkene@1409	-1.04262	25.6	5.5e-06
CSPG4	E1409|D1410	CSPG4	E1427	CSPG4:E1409|D1410-CSPG4:E1427	10333	38.11	494.494	4	2.27821	420.702	2	EDGPQAR	XL:L-Alkene@1391|XL:L-Alkene@1392	-1.74482	15.9	0.00015	559.279	2	MVEEQLIR	XL:L-Thiol@1409	-1.48602	30.8	9.2e-06
CSPG4	E1409|D1410	CSPG4	E1427	CSPG4:E1409|D1410-CSPG4:E1427	10686	38.9638	494.494	4	2.83478	420.703	2	EDGPQAR	XL:L-Alkene@1391|XL:L-Alkene@1392	-2.69561	12.2	0.001	559.279	2	MVEEQLIR	XL:L-Thiol@1409	-2.02242	28.1	5.8e-05
CSPG4	E1409|D1410	CSPG4	E1427	CSPG4:E1409|D1410-CSPG4:E1427	9715	34.9203	664.319	3	-1.12823	420.703	2	EDGPQAR	XL:L-Alkene@1391|XL:L-Alkene@1392	-2.69561	15.2	0.00012	551.29	2	MVEEQLIR	Oxidation@1406;XL:L-Alkene@1409	-0.0165695	23.6	7.1e-06
CSPG4	E1409|D1410	CSPG4	E1427	CSPG4:E1409|D1410-CSPG4:E1427	9745	35.0113	498.493	4	2.54572	420.702	2	EDGPQAR	XL:L-Alkene@1391|XL:L-Alkene@1392	-0.794031	13.6	0.00046	551.289	2	MVEEQLIR	Oxidation@1406;XL:L-Alkene@1409	1.43458	29	1.4e-05
CSPG4	E1409|D1410	CSPG4	E1427	CSPG4:E1409|D1410-CSPG4:E1427	10938	38.6722	658.992	3	6.33552	436.688	2	EDGPQAR	XL:L-Thiol@1391|XL:L-Thiol@1392	-0.226021	12.3	0.00034	543.293	2	MVEEQLIR	XL:L-Alkene@1409	-0.674498	30.7	7.6e-06
CSPG4	E1409|D1410	CSPG4	E1427	CSPG4:E1409|D1410-CSPG4:E1427	10962	38.7282	494.494	4	2.03085	420.702	2	EDGPQAR	XL:L-Alkene@1391|XL:L-Alkene@1392	-0.794031	19.4	8.5e-05	543.292	2	MVEEQLIR	XL:L-Alkene@1409	-0.306372	31	1.1e-05
CSPG4	E1409|D1410	CSPG4	E1427	CSPG4:E1409|D1410-CSPG4:E1427	10745	35.1839	498.492	4	2.17766	420.702	2	EDGPQAR	XL:L-Alkene@1391|XL:L-Alkene@1392	-0.556334	14.2	0.00015	551.29	2	MVEEQLIR	Oxidation@1406;XL:L-Alkene@1409	-1.10493	26.9	9.2e-06
CSPG4	E1409|D1410	CSPG4	E1427	CSPG4:E1409|D1410-CSPG4:E1427	10988	35.7252	498.492	4	1.07347	420.702	2	EDGPQAR	XL:L-Alkene@1391|XL:L-Alkene@1392	-0.794031	12.6	0.0019	567.277	2	MVEEQLIR	Oxidation@1406;XL:L-Thiol@1409	-1.54031	25.8	2.4e-05
CSPG4	E1409|D1410	CSPG4	E1427	CSPG4:E1409|D1410-CSPG4:E1427	11235	36.2334	498.492	4	1.13481	420.702	2	EDGPQAR	XL:L-Alkene@1391|XL:L-Alkene@1392	-0.318636	13.7	0.00022	567.276	2	MVEEQLIR	Oxidation@1406;XL:L-Thiol@1409	-0.835192	25.2	3.3e-05
CSPG4	E1409|D1410	CSPG4	E1427	CSPG4:E1409|D1410-CSPG4:E1427	11481	36.7721	498.492	4	1.74825	420.702	2	EDGPQAR	XL:L-Alkene@1391|XL:L-Alkene@1392	-2.22022	6.1	0.02	567.277	2	MVEEQLIR	Oxidation@1406;XL:L-Thiol@1409	-2.06916	21.4	7.8e-05
CSPG4	E1409|D1410	CSPG4	E1427	CSPG4:E1409|D1410-CSPG4:E1427	12140	38.2961	494.493	4	1.10323	420.702	2	EDGPQAR	XL:L-Alkene@1391|XL:L-Alkene@1392	-0.318636	19.3	5.4e-06	559.279	2	MVEEQLIR	XL:L-Thiol@1409	-0.41321	29.1	1.6e-05
CSPG4	E1409|D1410	CSPG4	E1427	CSPG4:E1409|D1410-CSPG4:E1427	12151	38.3126	658.99	3	3.36716	420.702	2	EDGPQAR	XL:L-Alkene@1391|XL:L-Alkene@1392	-1.74482	17.5	1.7e-05	543.293	2	MVEEQLIR	XL:L-Alkene@1409	-1.04262	33.1	1.1e-05
CSPG4	E1409|D1410	CSPG4	E1427	CSPG4:E1409|D1410-CSPG4:E1427	12594	39.1439	494.494	4	2.7111	420.702	2	EDGPQAR	XL:L-Alkene@1391|XL:L-Alkene@1392	-0.318636	7.3	0.027	559.278	2	MVEEQLIR	XL:L-Thiol@1409	0.301997	28.6	2.4e-05
CSPG4	E1507	CSPG4	D1562|E1564	CSPG4:E1507-CSPG4:D1562|E1564	17885	62.094	1025.96	4	-2.8734	1214.02	2	STDGDSGSEDLVYTIEQPSNGR	XL:L-Thiol@1489	-1.57983	35.8	2.2e-08	827.89	2	LSDGEHTSPGHFFR	XL:L-Alkene@1544|XL:L-Alkene@1546	-0.510197	34.5	4.7e-08
CSPG4	E1507|D1508	CSPG4	D1562|E1564	CSPG4:E1507|D1508-CSPG4:D1562|E1564	16875	62.0463	1025.96	4	-0.253237	1214.03	2	STDGDSGSEDLVYTIEQPSNGR	XL:L-Thiol@1489|XL:L-Thiol@1490	-5.03938	35.6	8.8e-09	843.876	2	LSDGEHTSPGHFFR	XL:L-Thiol@1544|XL:L-Thiol@1546	0.0153613	25.7	4.9e-07
CSPG4	E1507|D1508	CSPG4	D1562|E1564	CSPG4:E1507|D1508-CSPG4:D1562|E1564	16893	62.0794	1025.71	4	-0.983467	1214.02	2	STDGDSGSEDLVYTIEQPSNGR	XL:L-Thiol@1489|XL:L-Thiol@1490	-0.0971572	30.9	5e-08	827.891	2	LSDGEHTSPGHFFR	XL:L-Alkene@1544|XL:L-Alkene@1546	-1.83887	36.7	2.5e-09
CSPG4	E1507|D1508	CSPG4	D1562|E1564	CSPG4:E1507|D1508-CSPG4:D1562|E1564	18909	61.8573	1367.27	3	-2.30552	1214.02	2	STDGDSGSEDLVYTIEQPSNGR	XL:L-Thiol@1489|XL:L-Thiol@1490	-0.756123	22.9	1.2e-06	827.888	2	LSDGEHTSPGHFFR	XL:L-Alkene@1544|XL:L-Alkene@1546	2.02638	32	6.7e-08
CSPG4	E1507|D1508	CSPG4	D1562|E1564	CSPG4:E1507|D1508-CSPG4:D1562|E1564	17993	62.2612	1025.46	4	-0.165017	1198.04	2	STDGDSGSEDLVYTIEQPSNGR	XL:L-Alkene@1489|XL:L-Alkene@1490	-0.37837	37.5	1.2e-08	827.89	2	LSDGEHTSPGHFFR	XL:L-Alkene@1544|XL:L-Alkene@1546	-0.14783	33.4	5.5e-08
CSPG4	E1507|D1508	CSPG4	D1562|E1564	CSPG4:E1507|D1508-CSPG4:D1562|E1564	22195	62.1929	1025.71	4	-2.53213	1198.04	2	STDGDSGSEDLVYTIEQPSNGR	XL:L-Alkene@1489|XL:L-Alkene@1490	-0.21143	42.9	6e-10	827.89	2	LSDGEHTSPGHFFR	XL:L-Alkene@1544|XL:L-Alkene@1546	-0.389408	36.8	5.9e-09
CSPG4	E1507|D1508	CSPG4	D1562|E1564	CSPG4:E1507|D1508-CSPG4:D1562|E1564	25343	61.8458	1025.46	4	-0.0458598	1198.04	2	STDGDSGSEDLVYTIEQPSNGR	XL:L-Alkene@1489|XL:L-Alkene@1490	-0.879189	36.9	3.1e-08	827.889	2	LSDGEHTSPGHFFR	XL:L-Alkene@1544|XL:L-Alkene@1546	0.214537	37.8	4.3e-09
CSPG4	E1507|D1508	CSPG4	D1562|E1564	CSPG4:E1507|D1508-CSPG4:D1562|E1564	19381	62.4693	1025.46	4	3.88631	1214.03	2	STDGDSGSEDLVYTIEQPSNGR	XL:L-Thiol@1489|XL:L-Thiol@1490	-3.8862	25.9	2e-06	843.875	2	LSDGEHTSPGHFFR	XL:L-Thiol@1544|XL:L-Thiol@1546	0.607866	25.6	8.7e-09
CSPG4	E1507|D1508	CSPG4	D1562|E1564	CSPG4:E1507|D1508-CSPG4:D1562|E1564	24027	62.6082	1025.46	4	-0.165017	1198.04	2	STDGDSGSEDLVYTIEQPSNGR	XL:L-Alkene@1489|XL:L-Alkene@1490	-1.9643	42	1.2e-09	843.876	2	LSDGEHTSPGHFFR	XL:L-Thiol@1544|XL:L-Thiol@1546	-0.695643	31.6	3.6e-08
CSPG4	E1507|D1508	CSPG4	D1562|E1564	CSPG4:E1507|D1508-CSPG4:D1562|E1564	24302	63.0116	1025.71	4	-1.93649	1198.03	2	STDGDSGSEDLVYTIEQPSNGR	XL:L-Alkene@1489|XL:L-Alkene@1490	3.12738	28.7	2e-07	827.89	2	LSDGEHTSPGHFFR	XL:L-Alkene@1544|XL:L-Alkene@1546	0.0937479	31.4	2.6e-07
CSPG4	E1507|D1508	CSPG4	D1562|E1564	CSPG4:E1507|D1508-CSPG4:D1562|E1564	28191	62.2377	1025.46	4	2.21812	1214.02	2	STDGDSGSEDLVYTIEQPSNGR	XL:L-Thiol@1489|XL:L-Thiol@1490	-1.25035	31.9	1.2e-07	843.876	2	LSDGEHTSPGHFFR	XL:L-Thiol@1544|XL:L-Thiol@1546	-0.932645	28.7	3.1e-08
CSPG4	E1507|D1508	CSPG4	E1564	CSPG4:E1507|D1508-CSPG4:E1564	16875	62.0463	1025.96	4	-0.253237	1214.03	2	STDGDSGSEDLVYTIEQPSNGR	XL:L-Thiol@1489|XL:L-Thiol@1490	-5.03938	35.6	8.8e-09	827.89	2	LSDGEHTSPGHFFR	XL:L-Alkene@1546	-0.510197	35.4	4.3e-09
CSPG4	E1507|D1508	CSPG4	E1564	CSPG4:E1507|D1508-CSPG4:E1564	25343	61.8458	1025.46	4	-0.0458598	1198.04	2	STDGDSGSEDLVYTIEQPSNGR	XL:L-Alkene@1489|XL:L-Alkene@1490	-0.879189	36.9	3.1e-08	843.876	2	LSDGEHTSPGHFFR	XL:L-Thiol@1546	0.0153613	28.8	1.9e-08
CSPG4	E1507|D1508	CSPG4	E1564	CSPG4:E1507|D1508-CSPG4:E1564	19381	62.4693	1025.46	4	3.88631	1214.03	2	STDGDSGSEDLVYTIEQPSNGR	XL:L-Thiol@1489|XL:L-Thiol@1490	-3.8862	25.9	2e-06	827.89	2	LSDGEHTSPGHFFR	XL:L-Alkene@1546	-0.14783	31	5.4e-09
CSPG4	E1564	CSPG4	E2087	CSPG4:E1564-CSPG4:E2087	13588	44.1609	492.242	5	-3.94904	562.92	3	LSDGEHTSPGHFFR	XL:L-Thiol@1546	-0.590732	26.1	3.1e-07	376.724	2	LLEGPR	XL:L-Alkene@2069	-0.497052	16.8	0.00045
CSPG4	E1564	CSPG4	E2087	CSPG4:E1564-CSPG4:E2087	12961	43.626	492.046	5	3.97875	562.92	3	LSDGEHTSPGHFFR	XL:L-Thiol@1546	-0.413087	26.8	6.9e-08	376.724	2	LLEGPR	XL:L-Alkene@2069	-0.497052	19.2	7.9e-05
CSPG4	E1564	CSPG4	E2087	CSPG4:E1564-CSPG4:E2087	13407	44.413	410.204	6	0.443253	422.441	4	LSDGEHTSPGHFFR	XL:L-Thiol@1546	0.697651	8.6	0.018	376.724	2	LLEGPR	XL:L-Alkene@2069	0.299286	13.6	0.00048
CSPG4	E1717	CSPG4	D1827	CSPG4:E1717-CSPG4:D1827	21314	57.6621	606.715	5	-1.66571	555.297	2	GLWVPEGQR	XL:L-Alkene@1699	-0.603594	16.5	8.3e-05	634.991	3	DVNERPPQPQASVPLR	XL:L-Thiol@1809	0.810093	23.5	1.1e-06
CSPG4	E1717	CSPG4	D1827	CSPG4:E1717-CSPG4:D1827	13690	57.1712	606.715	5	-1.16188	555.299	2	GLWVPEGQR	XL:L-Alkene@1699	-5.10567	20.2	3.8e-05	624.334	3	DVNERPPQPQASVPLR	XL:L-Alkene@1809	-0.22824	25.6	1.8e-06
CSPG4	E1717	CSPG4	D1827	CSPG4:E1717-CSPG4:D1827	18894	56.9978	606.716	5	0.752685	571.281	2	GLWVPEGQR	XL:L-Thiol@1699	1.57571	19.6	0.00017	624.334	3	DVNERPPQPQASVPLR	XL:L-Alkene@1809	-0.0680696	26.4	7.2e-07
CSPG4	E1717	CSPG4	D1827	CSPG4:E1717-CSPG4:D1827	19620	58.1449	606.915	5	-2.55092	555.292	2	GLWVPEGQR	XL:L-Alkene@1699	7.68033	14.1	0.00044	624.335	3	DVNERPPQPQASVPLR	XL:L-Alkene@1809	-0.388411	17	1.5e-05
CSPG4	E1717	CSPG4	D1827	CSPG4:E1717-CSPG4:D1827	19654	58.1922	607.115	5	-2.42855	571.284	2	GLWVPEGQR	XL:L-Thiol@1699	-2.97544	14.9	0.00097	624.333	3	DVNERPPQPQASVPLR	XL:L-Alkene@1809	2.3345	22.4	1.2e-06
CSPG4	E1717	CSPG4	D1827	CSPG4:E1717-CSPG4:D1827	21007	57.8867	606.716	5	1.35728	571.283	2	GLWVPEGQR	XL:L-Thiol@1699	-1.57509	21.1	0.00019	624.334	3	DVNERPPQPQASVPLR	XL:L-Alkene@1809	0.572613	27.6	1.1e-07
CSPG4	E1717	CSPG4	D1827|E1830	CSPG4:E1717-CSPG4:D1827|E1830	15611	59.4465	758.141	4	-2.46746	571.283	2	GLWVPEGQR	XL:L-Thiol@1699	-1.92518	18.9	6.1e-05	634.993	3	DVNERPPQPQASVPLR	XL:L-Thiol@1809|XL:L-Thiol@1812	-1.55214	21.6	2.8e-05
CSPG4	E1717	CSPG4	D1827|E1830	CSPG4:E1717-CSPG4:D1827|E1830	22789	60.0459	606.916	5	-0.737724	571.283	2	GLWVPEGQR	XL:L-Thiol@1699	-1.92518	24	2.2e-05	634.991	3	DVNERPPQPQASVPLR	XL:L-Thiol@1809|XL:L-Thiol@1812	0.180163	23.3	1.7e-06
CSPG4	E1717	CSPG4	D1827|E1830	CSPG4:E1717-CSPG4:D1827|E1830	25563	57.6684	1010.85	3	-2.88464	1109.59	1	GLWVPEGQR	XL:L-Alkene@1699	-1.48417	9	0.00082	935.999	2	DVNERPPQPQASVPLR	XL:L-Alkene@1809|XL:L-Alkene@1812	-1.55126	33.8	3.1e-08
CSPG4	E1717	CSPG4	D1827|E1830	CSPG4:E1717-CSPG4:D1827|E1830	15540	57.7461	758.395	4	2.14763	571.284	2	GLWVPEGQR	XL:L-Thiol@1699	-2.97544	13.9	0.0027	935.997	2	DVNERPPQPQASVPLR	XL:L-Alkene@1809|XL:L-Alkene@1812	1.11968	17.7	7.3e-05
CSPG4	E1717	CSPG4	D1827|E1830	CSPG4:E1717-CSPG4:D1827|E1830	21982	57.2963	1010.86	3	1.22527	1109.59	1	GLWVPEGQR	XL:L-Alkene@1699	-1.93479	13.3	0.00013	936	2	DVNERPPQPQASVPLR	XL:L-Alkene@1809|XL:L-Alkene@1812	-2.94015	36.2	1.2e-08
CSPG4	E1717	CSPG4	D1827|E1830	CSPG4:E1717-CSPG4:D1827|E1830	23670	59.6022	1010.52	3	1.38621	1109.59	1	GLWVPEGQR	XL:L-Alkene@1699	-1.30392	10.3	0.0014	960.991	2	DVNERPPQPQASVPLR	XL:L-Sulfenic@1809|XL:L-Sulfenic@1812	-1.80468	22.8	7e-07
CSPG4	E1717	CSPG4	D1827|E1830	CSPG4:E1717-CSPG4:D1827|E1830	15525	59.9037	606.716	5	1.05498	571.285	2	GLWVPEGQR	XL:L-Thiol@1699	-4.37579	18.4	6.2e-05	624.335	3	DVNERPPQPQASVPLR	XL:L-Alkene@1809|XL:L-Alkene@1812	-1.18926	21.3	1.2e-05
CSPG4	E1717	CSPG4	D1827|E1830	CSPG4:E1717-CSPG4:D1827|E1830	22483	60.3157	606.715	5	-0.859581	571.283	2	GLWVPEGQR	XL:L-Thiol@1699	-1.92518	23.5	4.9e-05	634.991	3	DVNERPPQPQASVPLR	XL:L-Thiol@1809|XL:L-Thiol@1812	1.12506	23.6	2.9e-06
CSPG4	E1717	CSPG4	D1827|E1830	CSPG4:E1717-CSPG4:D1827|E1830	23098	61.2301	758.648	4	4.74567	555.295	2	GLWVPEGQR	XL:L-Alkene@1699	1.37733	11.6	0.002	634.994	3	DVNERPPQPQASVPLR	XL:L-Thiol@1809|XL:L-Thiol@1812	-3.5994	13.8	0.00025
CSPG4	E1717	CSPG4	D1827|E1830	CSPG4:E1717-CSPG4:D1827|E1830	26593	60.1291	1010.52	3	-1.27403	1109.59	1	GLWVPEGQR	XL:L-Alkene@1699	-0.222441	5.1	0.0063	936	2	DVNERPPQPQASVPLR	XL:L-Alkene@1809|XL:L-Alkene@1812	-1.97861	28.5	1.8e-07
CSPG4	E1717	CSPG4	E1830	CSPG4:E1717-CSPG4:E1830	15620	59.4649	606.716	5	0.752685	571.282	2	GLWVPEGQR	XL:L-Thiol@1699	0.700489	22.4	3.6e-05	624.335	3	DVNERPPQPQASVPLR	XL:L-Alkene@1812	-1.82994	21.5	2.3e-06
CSPG4	E1717	CSPG4	E1830	CSPG4:E1717-CSPG4:E1830	22789	60.0459	606.916	5	-0.737724	571.283	2	GLWVPEGQR	XL:L-Thiol@1699	-1.92518	24	2.2e-05	624.334	3	DVNERPPQPQASVPLR	XL:L-Alkene@1812	0.412442	29.3	3.8e-07
CSPG4	E1717	CSPG4	E1830	CSPG4:E1717-CSPG4:E1830	22818	60.0875	606.716	5	1.05498	571.283	2	GLWVPEGQR	XL:L-Thiol@1699	-1.225	22.1	6.9e-05	624.335	3	DVNERPPQPQASVPLR	XL:L-Alkene@1812	-0.868922	25.6	1.3e-06
CSPG4	E1717	CSPG4	E1830	CSPG4:E1717-CSPG4:E1830	20437	59.5017	606.716	5	0.148085	571.284	2	GLWVPEGQR	XL:L-Thiol@1699	-2.45031	23.4	0.00015	634.992	3	DVNERPPQPQASVPLR	XL:L-Thiol@1812	-0.292284	21.8	2.3e-05
CSPG4	E1717	CSPG4	E1830	CSPG4:E1717-CSPG4:E1830	23670	59.6022	1010.52	3	1.38621	1109.59	1	GLWVPEGQR	XL:L-Alkene@1699	-1.30392	10.3	0.0014	936	2	DVNERPPQPQASVPLR	XL:L-Alkene@1812	-1.87178	29.8	9e-08
CSPG4	E1717	CSPG4	E1830	CSPG4:E1717-CSPG4:E1830	22483	60.3157	606.715	5	-0.859581	571.283	2	GLWVPEGQR	XL:L-Thiol@1699	-1.92518	23.5	4.9e-05	624.334	3	DVNERPPQPQASVPLR	XL:L-Alkene@1812	1.05313	24.1	1.8e-06
CSPG4	E1717	CSPG4	E1869	CSPG4:E1717-CSPG4:E1869	35065	78.9027	882.938	4	2.99441	555.297	2	GLWVPEGQR	XL:L-Alkene@1699	-2.22435	23.9	2.5e-06	1185.58	2	AQLSVVDPDSAPGEIEYEVQR	XL:L-Alkene@1851	-1.23503	38	1.5e-09
CSPG4	E1717	CSPG4	E1869	CSPG4:E1717-CSPG4:E1869	32606	78.2435	882.936	4	1.40266	571.283	2	GLWVPEGQR	XL:L-Thiol@1699	-0.524825	19.4	6.2e-05	1185.58	2	AQLSVVDPDSAPGEIEYEVQR	XL:L-Alkene@1851	0.198861	32.3	3.4e-09
CSPG4	E1717	CSPG4	E1869	CSPG4:E1717-CSPG4:E1869	34666	79.0727	882.935	4	0.433771	571.283	2	GLWVPEGQR	XL:L-Thiol@1699	-2.10022	14.6	0.00014	1185.58	2	AQLSVVDPDSAPGEIEYEVQR	XL:L-Alkene@1851	0.0301673	37.7	8.8e-10
CSPG4	E1830	CSPG4	E1867|E1869	CSPG4:E1830-CSPG4:E1867|E1869	33885	73.0377	1073.54	4	0.919449	936	2	DVNERPPQPQASVPLR	XL:L-Alkene@1812	-2.61964	28.2	2.6e-08	1201.57	2	AQLSVVDPDSAPGEIEYEVQR	XL:L-Thiol@1849|XL:L-Thiol@1851	-2.02142	32.2	1.6e-07
CSPG4	E1830	CSPG4	E1867|E1869	CSPG4:E1830-CSPG4:E1867|E1869	22624	73.491	1073.79	4	4.57519	935.998	2	DVNERPPQPQASVPLR	XL:L-Alkene@1812	-0.269212	20.6	5.5e-07	1185.58	2	AQLSVVDPDSAPGEIEYEVQR	XL:L-Alkene@1849|XL:L-Alkene@1851	2.30753	29.5	3.6e-08
CSPG4	E1830	CSPG4	E1867|E1869|E1871	CSPG4:E1830-CSPG4:E1867|E1869|E1871	25748	72.7887	858.831	5	1.1153	935.999	2	DVNERPPQPQASVPLR	XL:L-Alkene@1812	-1.76494	20.9	4.1e-06	1185.58	2	AQLSVVDPDSAPGEIEYEVQR	XL:L-Alkene@1849|XL:L-Alkene@1851|XL:L-Alkene@1853	2.56058	20.9	5.6e-06
CSPG4	E1830	CSPG4	E1867|E1869|E1871	CSPG4:E1830-CSPG4:E1867|E1869|E1871	21021	72.6545	858.832	5	2.60948	624.335	3	DVNERPPQPQASVPLR	XL:L-Alkene@1812	-1.66977	25.7	1.8e-06	1201.58	2	AQLSVVDPDSAPGEIEYEVQR	XL:L-Thiol@1849|XL:L-Thiol@1851|XL:L-Thiol@1853	-7.76386	21.3	1.2e-05
CSPG4	E1830	CSPG4	E1869	CSPG4:E1830-CSPG4:E1869	31202	73.1162	858.831	5	1.54221	624.336	3	DVNERPPQPQASVPLR	XL:L-Alkene@1812	-1.99011	23.2	2.8e-06	1185.58	2	AQLSVVDPDSAPGEIEYEVQR	XL:L-Alkene@1851	-0.222873	32.5	4.6e-09
CSPG4	E1830	CSPG4	E1869	CSPG4:E1830-CSPG4:E1869	21021	72.6545	858.832	5	2.60948	624.335	3	DVNERPPQPQASVPLR	XL:L-Alkene@1812	-1.66977	25.7	1.8e-06	1185.58	2	AQLSVVDPDSAPGEIEYEVQR	XL:L-Alkene@1851	-0.138526	28.9	7.7e-07
CSPG4	E1830	CSPG4	E1869	CSPG4:E1830-CSPG4:E1869	24387	72.8403	1073.29	4	-0.233475	935.999	2	DVNERPPQPQASVPLR	XL:L-Alkene@1812	-1.6581	28.4	3.3e-07	1201.57	2	AQLSVVDPDSAPGEIEYEVQR	XL:L-Thiol@1851	-2.02142	39.2	3.9e-09
CSPG4	E1830	CSPG4	E1869	CSPG4:E1830-CSPG4:E1869	33655	72.7559	1073.29	4	1.92952	936	2	DVNERPPQPQASVPLR	XL:L-Alkene@1812	-2.83331	28.4	4e-08	1185.59	2	AQLSVVDPDSAPGEIEYEVQR	XL:L-Alkene@1851	-3.84977	37.2	1.1e-09
CSPG4	E1830	CSPG4	E1869	CSPG4:E1830-CSPG4:E1869	25673	72.5156	1073.53	4	-3.06409	935.999	2	DVNERPPQPQASVPLR	XL:L-Alkene@1812	-1.55126	30.9	2.4e-08	1185.58	2	AQLSVVDPDSAPGEIEYEVQR	XL:L-Alkene@1851	-1.65676	52.3	2.5e-11
CSPG4	E1830	CSPG4	E1869	CSPG4:E1830-CSPG4:E1869	26108	73.1718	858.831	5	0.688394	935.998	2	DVNERPPQPQASVPLR	XL:L-Alkene@1812	-0.162375	22	2e-06	1185.59	2	AQLSVVDPDSAPGEIEYEVQR	XL:L-Alkene@1851	-7.64533	26.7	1.8e-07
CSPG4	E1830	CSPG4	E1869	CSPG4:E1830-CSPG4:E1869	30929	73.3815	858.831	5	1.32876	624.333	3	DVNERPPQPQASVPLR	XL:L-Alkene@1812	1.85398	26.4	3.4e-07	1201.57	2	AQLSVVDPDSAPGEIEYEVQR	XL:L-Thiol@1851	2.22303	35	5.2e-09
CSPG4	E1830	CSPG4	E1869|E1871	CSPG4:E1830-CSPG4:E1869|E1871	22035	72.2704	858.832	5	2.82293	624.334	3	DVNERPPQPQASVPLR	XL:L-Alkene@1812	0.092101	18.4	1.5e-05	1185.58	2	AQLSVVDPDSAPGEIEYEVQR	XL:L-Alkene@1851|XL:L-Alkene@1853	-0.56026	36.7	1.1e-09
CSPG4	E2087	CSPG4	D2117|E2119|D2120	CSPG4:E2087-CSPG4:D2117|E2119|D2120	28496	76.7511	728.703	6	0.362696	376.724	2	LLEGPR	XL:L-Alkene@2069	-0.497052	16.4	0.0016	900.191	4	TEPGGSQLVEQFTQQDLEDGRLGLEVGRPEGR	XL:L-Thiol@2099|XL:L-Thiol@2101|XL:L-Thiol@2102	-2.2002	16.4	0.0067
CSPG4	E2087	CSPG4	E2103|E2111	CSPG4:E2087-CSPG4:E2103|E2111	21396	71.063	766.564	6	6.02298	392.711	2	LLEGPR	XL:L-Thiol@2069	-0.386803	12.1	0.0021	956.974	4	ARTEPGGSQLVEQFTQQDLEDGRLGLEVGRPEGR	XL:L-Thiol@2085|XL:L-Thiol@2093	-0.0254938	19.7	0.0017
CSPG4	E2087	CSPG4	E2103|E2111	CSPG4:E2087-CSPG4:E2103|E2111	24772	71.2855	919.871	5	1.44171	752.441	1	LLEGPR	XL:L-Alkene@2069	-0.0677436	9.1	0.00011	961.477	4	ARTEPGGSQLVEQFTQQDLEDGRLGLEVGRPEGR	XL:L-Sulfenic@2085|XL:L-Sulfenic@2093	-0.606591	23.8	0.00064
CSPG4	E2087	CSPG4	E2103|E2111	CSPG4:E2087-CSPG4:E2103|E2111	25459	64.1778	858.676	4	0.402226	376.724	2	LLEGPR	XL:L-Alkene@2069	-0.497052	14.8	0.00049	1331.12	2	ARTEPGGSQLVEQFTQQDLEDGR	XL:L-Thiol@2085|XL:L-Thiol@2093	-1.03514	11.6	0.00058
CSPG4	E2087	CSPG4	E2103|E2111	CSPG4:E2087-CSPG4:E2103|E2111	25072	71.5644	766.561	6	3.1528	376.725	2	LLEGPR	XL:L-Alkene@2069	-1.02794	16.8	0.00022	948.983	4	ARTEPGGSQLVEQFTQQDLEDGRLGLEVGRPEGR	XL:L-Alkene@2085|XL:L-Alkene@2093	-2.15185	33.2	5e-06
CSPG4	E2087	CSPG4	E2103|E2111	CSPG4:E2087-CSPG4:E2103|E2111	25263	71.8634	919.869	5	-0.683882	752.441	1	LLEGPR	XL:L-Alkene@2069	0.862562	7.2	0.00043	961.48	4	ARTEPGGSQLVEQFTQQDLEDGRLGLEVGRPEGR	XL:L-Sulfenic@2085|XL:L-Sulfenic@2093	-3.83078	19.3	0.0028
CSPG4	E2087	CSPG4	E2103|E2111|D2117	CSPG4:E2087-CSPG4:E2103|E2111|D2117	25486	64.2237	858.425	4	0.241567	376.725	2	LLEGPR	XL:L-Alkene@2069	-0.762497	14.2	0.00032	1331.12	2	ARTEPGGSQLVEQFTQQDLEDGR	XL:L-Thiol@2085|XL:L-Thiol@2093|XL:L-Thiol@2099	-0.509268	13.1	0.00081
CSPG4	E2087	CSPG4	E2103|E2111|D2117	CSPG4:E2087-CSPG4:E2103|E2111|D2117	28144	71.6103	766.393	6	1.6246	376.724	2	LLEGPR	XL:L-Alkene@2069	1.36107	14.7	0.00024	956.98	4	ARTEPGGSQLVEQFTQQDLEDGRLGLEVGRPEGR	XL:L-Thiol@2085|XL:L-Thiol@2093|XL:L-Thiol@2099	-6.6087	19.9	0.0034
CSPG4	E2087	CSPG4	E2103|E2111|D2117	CSPG4:E2087-CSPG4:E2103|E2111|D2117	28635	76.9471	1092.55	4	-1.53237	752.442	1	LLEGPR	XL:L-Alkene@2069	-0.466446	7.6	0.00024	1205.92	3	TEPGGSQLVEQFTQQDLEDGRLGLEVGRPEGR	XL:L-Sulfenic@2085|XL:L-Sulfenic@2093|XL:L-Sulfenic@2099	-1.61265	11.6	0.018
CSPG4	E2087	CSPG4	E2103|E2111|D2117	CSPG4:E2087-CSPG4:E2103|E2111|D2117	28765	77.1299	1092.81	4	5.74989	752.442	1	LLEGPR	XL:L-Alkene@2069	-0.466446	6.7	0.00034	1189.26	3	TEPGGSQLVEQFTQQDLEDGRLGLEVGRPEGR	XL:L-Alkene@2085|XL:L-Alkene@2093|XL:L-Alkene@2099	-0.94445	16.7	0.00015
CSPG4	E2087	CSPG4	E2103|E2111|D2117|E2119|D2120	CSPG4:E2087-CSPG4:E2103|E2111|D2117|E2119|D2120	17591	64.0265	858.426	4	1.52289	392.71	2	LLEGPR	XL:L-Thiol@2069	-0.132162	16.9	0.00039	1331.12	2	ARTEPGGSQLVEQFTQQDLEDGR	XL:L-Thiol@2085|XL:L-Thiol@2093|XL:L-Thiol@2099|XL:L-Thiol@2101|XL:L-Thiol@2102	-0.734642	9.8	0.0063
CSPG4	E2087	CSPG4	E2111	CSPG4:E2087-CSPG4:E2111	17584	63.5217	686.943	5	2.37324	376.724	2	LLEGPR	XL:L-Alkene@2069	0.299286	15.6	0.001	877.096	3	ARTEPGGSQLVEQFTQQDLEDGR	XL:L-Alkene@2093	-4.61752	27.8	2.2e-07
CSPG4	E2087	CSPG4	E2111	CSPG4:E2087-CSPG4:E2111	17585	63.524	858.423	4	-1.75161	376.724	2	LLEGPR	XL:L-Alkene@2069	0.299286	16.5	8.6e-05	1315.13	2	ARTEPGGSQLVEQFTQQDLEDGR	XL:L-Alkene@2093	1.28257	30.1	2.1e-07
CSPG4	E2087	CSPG4	E2111	CSPG4:E2087-CSPG4:E2111	19870	63.419	686.941	5	0.148712	376.724	2	LLEGPR	XL:L-Alkene@2069	-0.497052	17.1	9.9e-05	887.749	3	ARTEPGGSQLVEQFTQQDLEDGR	XL:L-Thiol@2093	-0.33017	31.4	2.8e-07
CSPG4	E2087	CSPG4	E2111	CSPG4:E2087-CSPG4:E2111	19918	63.4932	858.426	4	1.0246	376.724	2	LLEGPR	XL:L-Alkene@2069	0.299286	16.8	6.5e-05	1315.13	2	ARTEPGGSQLVEQFTQQDLEDGR	XL:L-Alkene@2093	0.674269	25.4	9.9e-07
CSPG4	E2087	CSPG4	E2111	CSPG4:E2087-CSPG4:E2111	24247	70.4594	1068.85	3	1.49565	752.442	1	LLEGPR	XL:L-Alkene@2069	-0.333545	6.6	0.0019	1217.55	2	TEPGGSQLVEQFTQQDLEDGR	XL:L-Thiol@2093	0.0900882	44.3	1.7e-10
CSPG4	E2087	CSPG4	E2111	CSPG4:E2087-CSPG4:E2111	24256	70.471	801.64	4	-0.566994	376.724	2	LLEGPR	XL:L-Alkene@2069	0.0338403	16.2	0.00014	1201.56	2	TEPGGSQLVEQFTQQDLEDGR	XL:L-Alkene@2093	-0.104583	32	3.9e-08
CSPG4	E2087	CSPG4	E2111	CSPG4:E2087-CSPG4:E2111	24278	70.5015	1068.52	3	-0.010151	752.441	1	LLEGPR	XL:L-Alkene@2069	-0.0677436	9.6	0.00029	1201.57	2	TEPGGSQLVEQFTQQDLEDGR	XL:L-Alkene@2093	-0.853606	45.2	1.5e-09
CSPG4	E2087	CSPG4	E2111	CSPG4:E2087-CSPG4:E2111	24616	71.0252	766.727	6	1.17312	376.724	2	LLEGPR	XL:L-Alkene@2069	0.0338403	13.8	0.00056	948.981	4	ARTEPGGSQLVEQFTQQDLEDGRLGLEVGRPEGR	XL:L-Alkene@2093	-0.0443338	28.2	2.9e-05
CSPG4	E2087	CSPG4	E2111	CSPG4:E2087-CSPG4:E2111	25459	64.1778	858.676	4	0.402226	376.724	2	LLEGPR	XL:L-Alkene@2069	-0.497052	14.8	0.00049	1315.13	2	ARTEPGGSQLVEQFTQQDLEDGR	XL:L-Alkene@2093	-0.4663	16	0.00021
CSPG4	E2087	CSPG4	E2111	CSPG4:E2087-CSPG4:E2111	25486	64.2237	858.425	4	0.241567	376.725	2	LLEGPR	XL:L-Alkene@2069	-0.762497	14.2	0.00032	1315.13	2	ARTEPGGSQLVEQFTQQDLEDGR	XL:L-Alkene@2093	-0.618376	26.8	1.8e-07
CSPG4	E2087	CSPG4	E2111	CSPG4:E2087-CSPG4:E2111	25539	64.2998	686.942	5	1.48343	376.725	2	LLEGPR	XL:L-Alkene@2069	-1.29339	18.9	0.00032	877.091	3	ARTEPGGSQLVEQFTQQDLEDGR	XL:L-Alkene@2093	0.285024	32.2	3.3e-07
CSPG4	E2087	CSPG4	E2111	CSPG4:E2087-CSPG4:E2111	30067	71.2542	801.892	4	0.977086	376.724	2	LLEGPR	XL:L-Alkene@2069	-0.497052	21.5	4.4e-05	1201.56	2	TEPGGSQLVEQFTQQDLEDGR	XL:L-Alkene@2093	0.644441	36.8	7.9e-10
CSPG4	E2087	CSPG4	E2111	CSPG4:E2087-CSPG4:E2111	30342	63.9646	686.942	5	1.83935	392.711	2	LLEGPR	XL:L-Thiol@2069	-1.40536	17.3	0.002	887.75	3	ARTEPGGSQLVEQFTQQDLEDGR	XL:L-Thiol@2093	-1.11868	32.2	1e-07
CSPG4	E2087	CSPG4	E2111	CSPG4:E2087-CSPG4:E2111	30506	64.1702	858.426	4	2.02119	376.724	2	LLEGPR	XL:L-Alkene@2069	-0.497052	9.6	0.00043	1315.13	2	ARTEPGGSQLVEQFTQQDLEDGR	XL:L-Alkene@2093	1.51069	14.9	0.00017
CSPG4	E2087	CSPG4	E2111	CSPG4:E2087-CSPG4:E2111	35918	71.0194	801.642	4	2.17742	376.725	2	LLEGPR	XL:L-Alkene@2069	-1.02794	9.6	0.00075	1201.56	2	TEPGGSQLVEQFTQQDLEDGR	XL:L-Alkene@2093	-0.104583	27.9	6.7e-08
CSPG4	E2087	CSPG4	E2111	CSPG4:E2087-CSPG4:E2111	35951	71.0764	801.89	4	-1.00437	392.711	2	LLEGPR	XL:L-Thiol@2069	-0.386803	14.4	0.00027	1201.56	2	TEPGGSQLVEQFTQQDLEDGR	XL:L-Alkene@2093	-0.0213582	29.1	7.6e-08
CSPG4	E2087	CSPG4	E2111	CSPG4:E2087-CSPG4:E2111	36062	71.2615	1068.52	3	2.04816	752.442	1	LLEGPR	XL:L-Alkene@2069	-0.466446	8.6	0.00027	1217.55	2	TEPGGSQLVEQFTQQDLEDGR	XL:L-Thiol@2093	-0.23844	35	2.4e-08
CSPG4	E2087	CSPG4	E2111	CSPG4:E2087-CSPG4:E2111	16534	63.7225	686.944	5	3.61897	376.725	2	LLEGPR	XL:L-Alkene@2069	-1.55883	15.5	7.8e-05	887.753	3	ARTEPGGSQLVEQFTQQDLEDGR	XL:L-Thiol@2093	-5.06121	27.8	1.3e-06
CSPG4	E2087	CSPG4	E2111	CSPG4:E2087-CSPG4:E2111	16545	63.7421	858.427	4	2.66185	376.724	2	LLEGPR	XL:L-Alkene@2069	0.830179	13.9	0.0023	1315.13	2	ARTEPGGSQLVEQFTQQDLEDGR	XL:L-Alkene@2093	1.43465	15.7	0.0002
CSPG4	E2087	CSPG4	E2111	CSPG4:E2087-CSPG4:E2111	18983	63.9708	858.428	4	3.51607	376.725	2	LLEGPR	XL:L-Alkene@2069	-1.55883	21.2	0.00013	1315.13	2	ARTEPGGSQLVEQFTQQDLEDGR	XL:L-Alkene@2093	-0.998565	21.8	4.6e-06
CSPG4	E2087	CSPG4	E2111	CSPG4:E2087-CSPG4:E2111	19685	65.1953	686.943	5	2.90713	376.724	2	LLEGPR	XL:L-Alkene@2069	1.89197	12	9.6e-05	877.085	3	ARTEPGGSQLVEQFTQQDLEDGR	XL:L-Alkene@2093	7.80995	12.4	0.0045
CSPG4	E2087	CSPG4	E2111	CSPG4:E2087-CSPG4:E2111	23218	70.965	801.642	4	2.40612	376.725	2	LLEGPR	XL:L-Alkene@2069	-1.29339	16.7	0.00016	1201.57	2	TEPGGSQLVEQFTQQDLEDGR	XL:L-Alkene@2093	-2.35165	30.4	6.2e-08
CSPG4	E2087	CSPG4	E2111	CSPG4:E2087-CSPG4:E2111	23268	71.0468	1068.52	3	3.87776	752.443	1	LLEGPR	XL:L-Alkene@2069	-1.92835	6.2	0.0014	1217.55	2	TEPGGSQLVEQFTQQDLEDGR	XL:L-Thiol@2093	-0.977628	42	2.7e-10
CSPG4	E2087	CSPG4	E2111	CSPG4:E2087-CSPG4:E2111	23752	71.8118	766.561	6	2.27581	376.725	2	LLEGPR	XL:L-Alkene@2069	-1.55883	16.1	0.0001	948.983	4	ARTEPGGSQLVEQFTQQDLEDGRLGLEVGRPEGR	XL:L-Alkene@2093	-2.15185	37	1.1e-06
CSPG4	E2087	CSPG4	E2111	CSPG4:E2087-CSPG4:E2111	23885	72.0283	919.873	5	2.70378	752.442	1	LLEGPR	XL:L-Alkene@2069	-1.39675	8.5	8.9e-05	956.977	4	ARTEPGGSQLVEQFTQQDLEDGRLGLEVGRPEGR	XL:L-Thiol@2093	-3.47385	21	0.0017
CSPG4	E2087	CSPG4	E2111	CSPG4:E2087-CSPG4:E2111	23036	63.5563	686.941	5	0.326674	376.724	2	LLEGPR	XL:L-Alkene@2069	0.0338403	16.8	8.3e-05	887.745	3	ARTEPGGSQLVEQFTQQDLEDGR	XL:L-Thiol@2093	4.17563	29.9	6.6e-07
CSPG4	E2087	CSPG4	E2111	CSPG4:E2087-CSPG4:E2111	23072	63.6067	858.426	4	1.87882	376.724	2	LLEGPR	XL:L-Alkene@2069	-0.497052	16.8	0.00018	1315.13	2	ARTEPGGSQLVEQFTQQDLEDGR	XL:L-Alkene@2093	-0.922527	23.2	5.9e-07
CSPG4	E2087	CSPG4	E2111	CSPG4:E2087-CSPG4:E2111	27676	70.7403	801.891	4	-0.547109	376.724	2	LLEGPR	XL:L-Alkene@2069	1.09563	16.4	0.00013	1201.57	2	TEPGGSQLVEQFTQQDLEDGR	XL:L-Alkene@2093	-3.84969	28.2	1.2e-07
CSPG4	E2087	CSPG4	E2111	CSPG4:E2087-CSPG4:E2111	28098	71.5459	766.728	6	2.20934	376.724	2	LLEGPR	XL:L-Alkene@2069	-0.497052	21	7.1e-05	948.983	4	ARTEPGGSQLVEQFTQQDLEDGRLGLEVGRPEGR	XL:L-Alkene@2093	-2.67873	43.4	1.1e-07
CSPG4	E2087	CSPG4	E2111	CSPG4:E2087-CSPG4:E2111	28144	71.6103	766.393	6	1.6246	376.724	2	LLEGPR	XL:L-Alkene@2069	1.36107	14.7	0.00024	948.983	4	ARTEPGGSQLVEQFTQQDLEDGRLGLEVGRPEGR	XL:L-Alkene@2093	-2.3626	26.6	0.00024
CSPG4	E2087	CSPG4	E2111	CSPG4:E2087-CSPG4:E2111	26721	63.6745	858.427	4	2.51948	376.725	2	LLEGPR	XL:L-Alkene@2069	-1.55883	22.1	6.8e-05	1315.14	2	ARTEPGGSQLVEQFTQQDLEDGR	XL:L-Alkene@2093	-1.75894	32.5	1.8e-09
CSPG4	E2087	CSPG4	E2111	CSPG4:E2087-CSPG4:E2111	32098	70.7728	801.894	4	3.79685	376.725	2	LLEGPR	XL:L-Alkene@2069	-1.29339	14.6	0.00019	1201.57	2	TEPGGSQLVEQFTQQDLEDGR	XL:L-Alkene@2093	-0.437482	30.2	4.4e-08
CSPG4	E2087	CSPG4	E2111	CSPG4:E2087-CSPG4:E2111	36885	76.8183	874.243	5	1.05072	752.443	1	LLEGPR	XL:L-Alkene@2069	-1.92835	10.7	0.00045	900.191	4	TEPGGSQLVEQFTQQDLEDGRLGLEVGRPEGR	XL:L-Thiol@2093	-2.08912	19.8	0.0021
CSPG4	E2087	CSPG4	E2111	CSPG4:E2087-CSPG4:E2111	17590	64.0242	686.942	5	0.86056	376.724	2	LLEGPR	XL:L-Alkene@2069	0.564733	17.3	0.00016	877.093	3	ARTEPGGSQLVEQFTQQDLEDGR	XL:L-Alkene@2093	-1.31116	32.3	1.3e-07
CSPG4	E2087	CSPG4	E2111	CSPG4:E2087-CSPG4:E2111	17591	64.0265	858.426	4	1.52289	392.71	2	LLEGPR	XL:L-Thiol@2069	-0.132162	16.9	0.00039	1315.13	2	ARTEPGGSQLVEQFTQQDLEDGR	XL:L-Alkene@2093	0.674269	22.2	2.9e-06
CSPG4	E2087	CSPG4	E2111	CSPG4:E2087-CSPG4:E2111	17746	64.3171	858.674	4	-1.59037	392.71	2	LLEGPR	XL:L-Thiol@2069	0.377119	18.1	0.00017	1315.13	2	ARTEPGGSQLVEQFTQQDLEDGR	XL:L-Alkene@2093	1.81484	18.5	1.6e-05
CSPG4	E2087	CSPG4	E2111	CSPG4:E2087-CSPG4:E2111	21288	71.0388	801.64	4	0.0428755	376.724	2	LLEGPR	XL:L-Alkene@2069	0.564733	14.2	0.0014	1201.57	2	TEPGGSQLVEQFTQQDLEDGR	XL:L-Alkene@2093	-1.02005	24.8	3e-07
CSPG4	E2087	CSPG4	E2111	CSPG4:E2087-CSPG4:E2111	21450	71.3338	801.889	4	-1.99509	392.71	2	LLEGPR	XL:L-Thiol@2069	0.886401	14.7	0.0083	1201.56	2	TEPGGSQLVEQFTQQDLEDGR	XL:L-Alkene@2093	1.89282	27.1	1.7e-07
CSPG4	E2087	CSPG4	E2111	CSPG4:E2087-CSPG4:E2111	21747	71.8845	766.726	6	-0.819623	376.725	2	LLEGPR	XL:L-Alkene@2069	-1.55883	15.9	0.00015	948.983	4	ARTEPGGSQLVEQFTQQDLEDGRLGLEVGRPEGR	XL:L-Alkene@2093	-2.25723	34.6	3.4e-06
CSPG4	E2087	CSPG4	E2111	CSPG4:E2087-CSPG4:E2111	20088	63.6385	858.427	4	2.51948	376.725	2	LLEGPR	XL:L-Alkene@2069	-0.762497	14.3	0.00084	1315.14	2	ARTEPGGSQLVEQFTQQDLEDGR	XL:L-Alkene@2093	-1.30272	23.1	1.7e-06
CSPG4	E2087	CSPG4	E2111	CSPG4:E2087-CSPG4:E2111	20134	63.7173	1144.57	3	2.70114	752.442	1	LLEGPR	XL:L-Alkene@2069	-0.998048	7	0.00064	1315.13	2	ARTEPGGSQLVEQFTQQDLEDGR	XL:L-Alkene@2093	0.674269	21.2	2.7e-06
CSPG4	E2087	CSPG4	E2111	CSPG4:E2087-CSPG4:E2111	24525	70.7245	1068.52	3	4.10647	752.442	1	LLEGPR	XL:L-Alkene@2069	-1.39675	8	0.00045	1201.57	2	TEPGGSQLVEQFTQQDLEDGR	XL:L-Alkene@2093	-1.1865	42.5	3.2e-10
CSPG4	E2087	CSPG4	E2111	CSPG4:E2087-CSPG4:E2111	25072	71.5644	766.561	6	3.1528	376.725	2	LLEGPR	XL:L-Alkene@2069	-1.02794	16.8	0.00022	961.478	4	ARTEPGGSQLVEQFTQQDLEDGRLGLEVGRPEGR	XL:L-Sulfenic@2093	-1.64666	27.6	3.5e-05
CSPG4	E2087	CSPG4	E2111	CSPG4:E2087-CSPG4:E2111	25210	64.4554	858.425	4	0.455121	392.71	2	LLEGPR	XL:L-Thiol@2069	-0.132162	14.8	0.0025	1315.13	2	ARTEPGGSQLVEQFTQQDLEDGR	XL:L-Alkene@2093	0.218041	24	3e-06
CSPG4	E2087	CSPG4	E2111	CSPG4:E2087-CSPG4:E2111	25224	64.4756	686.943	5	2.5512	376.724	2	LLEGPR	XL:L-Alkene@2069	-0.497052	20.2	0.00012	877.092	3	ARTEPGGSQLVEQFTQQDLEDGR	XL:L-Alkene@2093	-0.399055	36.4	1.5e-08
CSPG4	E2087	CSPG4	E2111	CSPG4:E2087-CSPG4:E2111	29779	71.5143	801.89	4	-1.00437	392.71	2	LLEGPR	XL:L-Thiol@2069	0.122478	11.9	0.0048	1201.57	2	TEPGGSQLVEQFTQQDLEDGR	XL:L-Alkene@2093	-2.10197	32.6	1.9e-08
CSPG4	E2087	CSPG4	E2111	CSPG4:E2087-CSPG4:E2111	29806	71.5773	801.64	4	-0.185825	376.725	2	LLEGPR	XL:L-Alkene@2069	-1.29339	13.4	0.0014	1217.56	2	TEPGGSQLVEQFTQQDLEDGR	XL:L-Thiol@2093	-4.67355	27.3	9.8e-09
CSPG4	E2087	CSPG4	E2111	CSPG4:E2087-CSPG4:E2111	29564	64.0452	858.425	4	0.882231	376.724	2	LLEGPR	XL:L-Alkene@2069	0.830179	15.3	0.0016	1315.13	2	ARTEPGGSQLVEQFTQQDLEDGR	XL:L-Alkene@2093	1.66276	32.4	2.7e-09
CSPG4	E2087	CSPG4	E2111	CSPG4:E2087-CSPG4:E2111	35046	71.1143	801.892	4	0.900876	376.724	2	LLEGPR	XL:L-Alkene@2069	-0.231606	13.2	0.00048	1201.57	2	TEPGGSQLVEQFTQQDLEDGR	XL:L-Alkene@2093	-0.93683	24.5	5.3e-07
CSPG4	E2087	CSPG4	E2111	CSPG4:E2087-CSPG4:E2111	35145	71.2927	801.641	4	0.576511	376.724	2	LLEGPR	XL:L-Alkene@2069	0.0338403	15.3	0.00034	1201.56	2	TEPGGSQLVEQFTQQDLEDGR	XL:L-Alkene@2093	-0.271033	25.1	4.6e-07
CSPG4	E2087	CSPG4	E2111|D2117	CSPG4:E2087-CSPG4:E2111|D2117	24516	76.9496	728.701	6	-1.73417	392.71	2	LLEGPR	XL:L-Thiol@2069	0.377119	13.3	0.0022	892.198	4	TEPGGSQLVEQFTQQDLEDGRLGLEVGRPEGR	XL:L-Alkene@2093|XL:L-Alkene@2099	-2.46389	16.8	0.0014
CSPG4	E2087	CSPG4	E2111|D2117|D2120	CSPG4:E2087-CSPG4:E2111|D2117|D2120	21810	71.9959	766.559	6	0.442086	376.724	2	LLEGPR	XL:L-Alkene@2069	-0.497052	12.3	0.0013	948.982	4	ARTEPGGSQLVEQFTQQDLEDGRLGLEVGRPEGR	XL:L-Alkene@2093|XL:L-Alkene@2099|XL:L-Alkene@2102	-1.83573	20.3	0.00099
CSPG4	E2087	CSPG4	E2111|D2117|E2119	CSPG4:E2087-CSPG4:E2111|D2117|E2119	28050	76.278	728.874	6	5.49224	376.724	2	LLEGPR	XL:L-Alkene@2069	1.09563	10.9	0.00067	892.197	4	TEPGGSQLVEQFTQQDLEDGRLGLEVGRPEGR	XL:L-Alkene@2093|XL:L-Alkene@2099|XL:L-Alkene@2101	-1.45515	13.6	0.0029
CSPG4	E2087	CSPG4	E2111|D2117|E2119	CSPG4:E2087-CSPG4:E2111|D2117|E2119	33629	77.5984	728.869	6	-0.880761	376.724	2	LLEGPR	XL:L-Alkene@2069	0.299286	16.2	0.00016	900.191	4	TEPGGSQLVEQFTQQDLEDGRLGLEVGRPEGR	XL:L-Thiol@2093|XL:L-Thiol@2099|XL:L-Thiol@2101	-1.64477	22.9	0.00056
CSPG4	E2087	CSPG4	E2111|D2117|E2119|D2120	CSPG4:E2087-CSPG4:E2111|D2117|E2119|D2120	24772	71.2855	919.871	5	1.44171	752.441	1	LLEGPR	XL:L-Alkene@2069	-0.0677436	9.1	0.00011	948.981	4	ARTEPGGSQLVEQFTQQDLEDGRLGLEVGRPEGR	XL:L-Alkene@2093|XL:L-Alkene@2099|XL:L-Alkene@2101|XL:L-Alkene@2102	-0.465838	26.4	0.00015
CSPG4	E2087	CSPG4	E2111|E2119|D2120	CSPG4:E2087-CSPG4:E2111|E2119|D2120	24937	71.5329	919.67	5	0.963204	752.442	1	LLEGPR	XL:L-Alkene@2069	-0.998048	10.5	6e-05	961.479	4	ARTEPGGSQLVEQFTQQDLEDGRLGLEVGRPEGR	XL:L-Sulfenic@2093|XL:L-Sulfenic@2101|XL:L-Sulfenic@2102	-2.16669	21.1	0.00061
CSPG4	E2087	CSPG4	E2126	CSPG4:E2087-CSPG4:E2126	14547	45.9379	513.785	4	2.06144	376.725	2	LLEGPR	XL:L-Alkene@2069	-1.29339	17.7	0.0013	417.571	3	LGLEVGRPEGR	XL:L-Alkene@2108	-1.15948	19.8	7.8e-06
CSPG4	E2087	CSPG4	E2126	CSPG4:E2087-CSPG4:E2126	12388	45.3626	513.785	4	1.82338	376.724	2	LLEGPR	XL:L-Alkene@2069	-0.231606	14.2	0.00056	417.57	3	LGLEVGRPEGR	XL:L-Alkene@2108	-0.441035	20	1.5e-05
CSPG4	E2087	CSPG4	E2126	CSPG4:E2087-CSPG4:E2126	14339	46.1916	513.783	4	-1.62846	376.725	2	LLEGPR	XL:L-Alkene@2069	-1.02794	13.6	0.00045	417.57	3	LGLEVGRPEGR	XL:L-Alkene@2108	-0.201555	17.9	1.8e-05
CSPG4	E2087	CSPG4	E2126	CSPG4:E2087-CSPG4:E2126	14368	46.2461	411.228	5	-0.0429231	376.724	2	LLEGPR	XL:L-Alkene@2069	0.564733	10.8	0.0014	417.57	3	LGLEVGRPEGR	XL:L-Alkene@2108	-0.441035	24.7	8.8e-07
CSPG4	E2087	CSPG4	E2126|E2131	CSPG4:E2087-CSPG4:E2126|E2131	12440	45.4744	411.229	5	0.403435	376.725	2	LLEGPR	XL:L-Alkene@2069	-0.762497	18.8	3e-05	417.571	3	LGLEVGRPEGR	XL:L-Alkene@2108|XL:L-Alkene@2113	-1.15948	14.7	0.00085
CSPG4	E2087	CSPG4	E2126|E2131	CSPG4:E2087-CSPG4:E2126|E2131	14060	45.5211	684.711	3	2.87136	752.442	1	LLEGPR	XL:L-Alkene@2069	-0.200644	10	0.00058	650.843	2	LGLEVGRPEGR	XL:L-Sulfenic@2108|XL:L-Sulfenic@2113	-0.225527	5	0.042
CSPG4	E2087	CSPG4	E2131	CSPG4:E2087-CSPG4:E2131	14604	46.0385	411.229	5	1.51933	376.724	2	LLEGPR	XL:L-Alkene@2069	-0.497052	19.5	7.4e-05	417.571	3	LGLEVGRPEGR	XL:L-Alkene@2113	-1.15948	21.8	9.1e-06
CSPG4	E2087	CSPG4	E2131	CSPG4:E2087-CSPG4:E2131	17207	45.8465	513.784	4	0.871149	376.725	2	LLEGPR	XL:L-Alkene@2069	-1.29339	21.8	9.5e-05	417.571	3	LGLEVGRPEGR	XL:L-Alkene@2113	-1.39896	20.9	1e-05
CSPG4	E2087	CSPG4	E2131	CSPG4:E2087-CSPG4:E2131	17280	45.9634	411.229	5	2.33765	376.725	2	LLEGPR	XL:L-Alkene@2069	-1.02794	18.8	0.00027	417.571	3	LGLEVGRPEGR	XL:L-Alkene@2113	-1.63844	22.6	4.1e-06
CSPG4	E2087	CSPG4	E2131	CSPG4:E2087-CSPG4:E2131	17291	45.9789	684.711	3	3.13917	752.442	1	LLEGPR	XL:L-Alkene@2069	-1.52965	7.5	0.0004	625.852	2	LGLEVGRPEGR	XL:L-Alkene@2113	-0.901938	18.1	3.3e-05
CSPG4	E2087	CSPG4	E2131	CSPG4:E2087-CSPG4:E2131	12440	45.4744	411.229	5	0.403435	376.725	2	LLEGPR	XL:L-Alkene@2069	-0.762497	18.8	3e-05	428.228	3	LGLEVGRPEGR	XL:L-Thiol@2113	-0.764227	17.3	0.00011
CSPG4	E2087	CSPG4	E2131	CSPG4:E2087-CSPG4:E2131	14039	45.4854	513.785	4	2.65658	376.724	2	LLEGPR	XL:L-Alkene@2069	-0.231606	19.5	8.3e-05	625.852	2	LGLEVGRPEGR	XL:L-Alkene@2113	-0.422592	24.9	7.6e-06
CSPG4	E2087	CSPG4	E2131	CSPG4:E2087-CSPG4:E2131	14049	45.5043	411.229	5	1.37054	376.725	2	LLEGPR	XL:L-Alkene@2069	-1.29339	18.6	9.1e-05	428.228	3	LGLEVGRPEGR	XL:L-Thiol@2113	-0.997747	22.5	7.7e-05
CSPG4	E2087	CSPG4	E2131	CSPG4:E2087-CSPG4:E2131	14060	45.5211	684.711	3	2.87136	752.442	1	LLEGPR	XL:L-Alkene@2069	-0.200644	10	0.00058	625.852	2	LGLEVGRPEGR	XL:L-Alkene@2113	-0.103028	24.2	2.3e-06
CSPG4	E2087	CSPG4	E2131	CSPG4:E2087-CSPG4:E2131	11201	45.5781	513.785	4	2.29949	376.725	2	LLEGPR	XL:L-Alkene@2069	-1.29339	14.6	0.0013	417.57	3	LGLEVGRPEGR	XL:L-Alkene@2113	-0.201555	14.9	0.00011
CSPG4	E2087	CSPG4	E2131	CSPG4:E2087-CSPG4:E2131	16551	45.921	411.229	5	0.7754	376.724	2	LLEGPR	XL:L-Alkene@2069	0.0338403	18.9	4.1e-05	428.228	3	LGLEVGRPEGR	XL:L-Thiol@2113	-0.297186	22.9	4.2e-05
CSPG4	E2087	CSPG4	E2131	CSPG4:E2087-CSPG4:E2131	16579	45.9651	513.785	4	1.94241	376.724	2	LLEGPR	XL:L-Alkene@2069	-0.497052	16.9	0.00018	417.571	3	LGLEVGRPEGR	XL:L-Alkene@2113	-0.680516	19.6	2.2e-05
CSPG4	E2087	CSPG4	E2131	CSPG4:E2087-CSPG4:E2131	16599	45.9954	684.711	3	1.97864	752.441	1	LLEGPR	XL:L-Alkene@2069	0.463859	6.1	0.0015	625.851	2	LGLEVGRPEGR	XL:L-Alkene@2113	0.695884	21.2	9.9e-06
CSPG4	E2103	CSPG4	E2126	CSPG4:E2103-CSPG4:E2126	21464	71.1703	926.207	4	3.81939	1217.55	2	TEPGGSQLVEQFTQQDLEDGR	XL:L-Thiol@2085	0.582881	30.1	3e-08	625.852	2	LGLEVGRPEGR	XL:L-Alkene@2108	-0.26281	19.9	6.2e-05
CSPG4	E2103	CSPG4	E2126	CSPG4:E2103-CSPG4:E2126	24704	71.1479	926.207	4	3.22566	1201.57	2	TEPGGSQLVEQFTQQDLEDGR	XL:L-Alkene@2085	-1.76908	29.8	9e-08	625.852	2	LGLEVGRPEGR	XL:L-Alkene@2108	0.0567546	22.5	7.7e-06
CSPG4	E2103	CSPG4	E2126	CSPG4:E2103-CSPG4:E2126	30411	71.9501	926.457	4	2.0547	1217.55	2	TEPGGSQLVEQFTQQDLEDGR	XL:L-Thiol@2085	-0.402704	30.3	1.3e-07	625.852	2	LGLEVGRPEGR	XL:L-Alkene@2108	-0.26281	17.8	4.2e-05
CSPG4	E2103	CSPG4	E2126	CSPG4:E2103-CSPG4:E2126	23624	71.6199	926.207	4	3.3576	1201.57	2	TEPGGSQLVEQFTQQDLEDGR	XL:L-Alkene@2085	-2.35165	37.1	1.5e-09	625.852	2	LGLEVGRPEGR	XL:L-Alkene@2108	-1.06172	17.5	8.5e-05
CSPG4	E2103	CSPG4	E2126	CSPG4:E2103-CSPG4:E2126	27955	71.3432	926.206	4	2.0382	1201.56	2	TEPGGSQLVEQFTQQDLEDGR	XL:L-Alkene@2085	-0.104583	38.8	5.1e-10	625.851	2	LGLEVGRPEGR	XL:L-Alkene@2108	0.855666	13.8	0.00067
CSPG4	E2103	CSPG4	E2126	CSPG4:E2103-CSPG4:E2126	21674	71.7556	926.206	4	1.84029	1201.56	2	TEPGGSQLVEQFTQQDLEDGR	XL:L-Alkene@2085	2.55862	43.5	2.4e-11	625.851	2	LGLEVGRPEGR	XL:L-Alkene@2108	0.695884	21.3	6.2e-06
CSPG4	E2103	CSPG4	E2126	CSPG4:E2103-CSPG4:E2126	24930	71.348	926.206	4	2.23611	1201.57	2	TEPGGSQLVEQFTQQDLEDGR	XL:L-Alkene@2085	-1.10328	29.2	1.9e-08	625.852	2	LGLEVGRPEGR	XL:L-Alkene@2108	-0.901938	17.9	3.6e-05
CSPG4	E2103	CSPG4	E2126	CSPG4:E2103-CSPG4:E2126	30113	72.1909	926.46	4	5.41826	1217.56	2	TEPGGSQLVEQFTQQDLEDGR	XL:L-Thiol@2085	-4.67355	19.7	1e-06	625.851	2	LGLEVGRPEGR	XL:L-Alkene@2108	0.855666	14.5	0.00011
CSPG4	E2103	CSPG4	E2126	CSPG4:E2103-CSPG4:E2126	35410	71.649	926.455	4	-0.187669	1201.57	2	TEPGGSQLVEQFTQQDLEDGR	XL:L-Alkene@2085	-0.437482	21.4	1.1e-06	625.852	2	LGLEVGRPEGR	XL:L-Alkene@2108	-0.582374	19.5	2.4e-05
CSPG4	E2119	CSPG4	E2126	CSPG4:E2119-CSPG4:E2126	19307	67.3136	786.596	5	4.54805	887.746	3	ARTEPGGSQLVEQFTQQDLEDGR	XL:L-Thiol@2101	3.27446	29.7	5.4e-07	625.851	2	LGLEVGRPEGR	XL:L-Alkene@2108	0.536102	19.6	6.1e-05
CSPG4	E2119	CSPG4	E2126	CSPG4:E2119-CSPG4:E2126	22051	66.8631	786.794	5	0.989948	887.751	3	ARTEPGGSQLVEQFTQQDLEDGR	XL:L-Thiol@2101	-1.90719	25	3.6e-06	625.852	2	LGLEVGRPEGR	XL:L-Alkene@2108	-0.901938	15.3	0.00022
CSPG4	E2119	CSPG4	E2126|E2131	CSPG4:E2119-CSPG4:E2126|E2131	20916	67.2293	786.993	5	-1.24621	877.093	3	ARTEPGGSQLVEQFTQQDLEDGR	XL:L-Alkene@2101	-1.19715	26.8	1.2e-06	625.853	2	LGLEVGRPEGR	XL:L-Alkene@2108|XL:L-Alkene@2113	-1.54107	16.6	2.4e-05
CSPG4	E2119|D2120	CSPG4	E2126	CSPG4:E2119|D2120-CSPG4:E2126	22447	73.006	926.71	4	4.90636	1217.55	2	TEPGGSQLVEQFTQQDLEDGR	XL:L-Thiol@2101|XL:L-Thiol@2102	-0.156308	30.5	7.6e-09	625.852	2	LGLEVGRPEGR	XL:L-Alkene@2108	-0.901938	15.6	0.00015
CSPG4	E2119|D2120	CSPG4	E2126	CSPG4:E2119|D2120-CSPG4:E2126	22465	73.041	926.206	4	2.82984	1201.57	2	TEPGGSQLVEQFTQQDLEDGR	XL:L-Alkene@2101|XL:L-Alkene@2102	-2.93422	23.2	6.9e-07	625.852	2	LGLEVGRPEGR	XL:L-Alkene@2108	-0.422592	20.4	2.9e-05
CSPG4	E2119|D2120	CSPG4	E2126|E2131	CSPG4:E2119|D2120-CSPG4:E2126|E2131	22736	73.5766	926.459	4	4.49493	1217.55	2	TEPGGSQLVEQFTQQDLEDGR	XL:L-Thiol@2101|XL:L-Thiol@2102	-1.22402	22.6	2.3e-07	625.852	2	LGLEVGRPEGR	XL:L-Alkene@2108|XL:L-Alkene@2113	-0.103028	14.5	0.00036
CSPG4	E2119|D2120	CSPG4	E2126|E2131	CSPG4:E2119|D2120-CSPG4:E2126|E2131	26237	73.3524	926.455	4	0.208043	1217.55	2	TEPGGSQLVEQFTQQDLEDGR	XL:L-Thiol@2101|XL:L-Thiol@2102	2.38979	11.9	0.00029	625.852	2	LGLEVGRPEGR	XL:L-Alkene@2108|XL:L-Alkene@2113	-0.901938	14.1	0.00017
CSPG4	E2119|D2120	CSPG4	E2131	CSPG4:E2119|D2120-CSPG4:E2131	19477	67.3214	786.377	5	-18.3147	877.095	3	ARTEPGGSQLVEQFTQQDLEDGR	XL:L-Alkene@2101|XL:L-Alkene@2102	-4.04746	15.7	0.00025	625.853	2	LGLEVGRPEGR	XL:L-Alkene@2113	-2.33997	14	0.0002
CSPG4	E330	CSPG4	D975|D976|E978|E981	CSPG4:E330-CSPG4:D975|D976|E978|E981	26761	82.6674	799.789	5	1.87574	713.887	2	GSLLLGGLDAEASR	XL:L-Alkene@312	-1.4396	41.3	1.2e-08	851.052	3	LVYQHDDSETTEDDIPFVATR	XL:L-Thiol@957|XL:L-Thiol@958|XL:L-Thiol@960|XL:L-Thiol@963	-0.465427	25.1	3.3e-06
CSPG4	E330	CSPG4	E337	CSPG4:E330-CSPG4:E337	10017	43.7483	591.557	4	3.37696	729.872	2	GSLLLGGLDAEASR	XL:L-Thiol@312	-0.400566	40.9	3.8e-08	444.233	2	HLQEHR	XL:L-Alkene@319	0.60237	17	1.5e-05
CSPG4	E330	CSPG4	E337	CSPG4:E330-CSPG4:E337	10534	44.838	591.556	4	0.999833	729.873	2	GSLLLGGLDAEASR	XL:L-Thiol@312	-1.77067	28.9	7.4e-07	444.233	2	HLQEHR	XL:L-Alkene@319	0.377262	14.1	0.00014
CSPG4	E330	CSPG4	E337	CSPG4:E330-CSPG4:E337	13724	44.4146	591.556	4	1.20654	729.872	2	GSLLLGGLDAEASR	XL:L-Thiol@312	0.421495	43.2	7.8e-08	444.233	2	HLQEHR	XL:L-Alkene@319	-0.0729515	18.2	3.2e-06
CSPG4	E330	CSPG4	E337	CSPG4:E330-CSPG4:E337	14322	45.5597	591.555	4	-0.240408	729.874	2	GSLLLGGLDAEASR	XL:L-Thiol@312	-2.31871	43.5	4.5e-09	444.233	2	HLQEHR	XL:L-Alkene@319	0.377262	18.4	1.9e-05
CSPG4	E330	CSPG4	E337	CSPG4:E330-CSPG4:E337	15119	47.0134	591.557	4	2.44678	729.873	2	GSLLLGGLDAEASR	XL:L-Thiol@312	-0.674587	31	2.6e-07	444.233	2	HLQEHR	XL:L-Alkene@319	-0.0729515	18.5	8.3e-06
CSPG4	E330	CSPG4	E337	CSPG4:E330-CSPG4:E337	15677	48.0438	591.556	4	0.793126	729.874	2	GSLLLGGLDAEASR	XL:L-Thiol@312	-2.31871	32	1.6e-07	444.233	2	HLQEHR	XL:L-Alkene@319	-0.0729515	20.4	3.9e-06
CSPG4	E330	CSPG4	E337	CSPG4:E330-CSPG4:E337	16420	44.6631	788.406	3	1.13465	1426.77	1	GSLLLGGLDAEASR	XL:L-Alkene@312	-0.372798	8.4	7.9e-05	444.234	2	HLQEHR	XL:L-Alkene@319	-0.748272	21.2	1.5e-05
CSPG4	E330	CSPG4	E337	CSPG4:E330-CSPG4:E337	9943	43.9325	591.557	4	3.17025	713.888	2	GSLLLGGLDAEASR	XL:L-Alkene@312	-2.28007	28.6	2.3e-08	444.233	2	HLQEHR	XL:L-Alkene@319	-0.0729515	18.3	6.4e-05
CSPG4	E330	CSPG4	E337	CSPG4:E330-CSPG4:E337	10537	44.2552	788.406	3	1.21216	1426.77	1	GSLLLGGLDAEASR	XL:L-Alkene@312	-0.442886	9.1	0.00014	444.233	2	HLQEHR	XL:L-Alkene@319	-0.0729515	17.8	5.7e-05
CSPG4	E330	CSPG4	E337	CSPG4:E330-CSPG4:E337	11717	43.9341	591.555	4	-0.137054	729.872	2	GSLLLGGLDAEASR	XL:L-Thiol@312	0.421495	43	2.2e-08	444.233	2	HLQEHR	XL:L-Alkene@319	1.27769	18.4	1.1e-05
CSPG4	E330	CSPG4	E337	CSPG4:E330-CSPG4:E337	12169	44.948	591.556	4	0.999833	729.872	2	GSLLLGGLDAEASR	XL:L-Thiol@312	0.284485	43.6	4.9e-09	444.233	2	HLQEHR	XL:L-Alkene@319	1.27769	17.4	3.4e-05
CSPG4	E330	CSPG4	E337	CSPG4:E330-CSPG4:E337	12848	46.2938	591.557	4	2.03337	729.872	2	GSLLLGGLDAEASR	XL:L-Thiol@312	0.558506	36.2	3.9e-07	444.233	2	HLQEHR	XL:L-Alkene@319	0.827477	19.1	9.8e-06
CSPG4	E330	CSPG4	E337	CSPG4:E330-CSPG4:E337	13351	47.2424	591.806	4	-0.213591	713.884	2	GSLLLGGLDAEASR	XL:L-Alkene@312	3.60323	22.5	5e-06	444.233	2	HLQEHR	XL:L-Alkene@319	0.827477	16	5.7e-05
CSPG4	E330	CSPG4	E337	CSPG4:E330-CSPG4:E337	13391	47.3153	591.557	4	2.65349	729.872	2	GSLLLGGLDAEASR	XL:L-Thiol@312	-0.400566	42.1	2.4e-08	444.233	2	HLQEHR	XL:L-Alkene@319	0.152155	18.3	6.5e-06
CSPG4	E330	CSPG4	E337	CSPG4:E330-CSPG4:E337	13236	44.1321	788.406	3	2.21986	1426.76	1	GSLLLGGLDAEASR	XL:L-Alkene@312	0.187911	6.4	0.0016	444.234	2	HLQEHR	XL:L-Alkene@319	-0.523165	18.5	1.5e-05
CSPG4	E330	CSPG4	E337	CSPG4:E330-CSPG4:E337	13559	44.6788	788.406	3	1.36719	1426.76	1	GSLLLGGLDAEASR	XL:L-Alkene@312	1.44951	7.2	0.00044	444.233	2	HLQEHR	XL:L-Alkene@319	-0.0729515	20.3	4.5e-05
CSPG4	E330	CSPG4	E337	CSPG4:E330-CSPG4:E337	14015	45.4402	788.408	3	4.31277	1426.77	1	GSLLLGGLDAEASR	XL:L-Alkene@312	-0.442886	6.5	0.00056	444.234	2	HLQEHR	XL:L-Alkene@319	-0.523165	18	2.9e-05
CSPG4	E330	CSPG4	E337	CSPG4:E330-CSPG4:E337	10130	44.1253	591.556	4	0.999833	729.871	2	GSLLLGGLDAEASR	XL:L-Thiol@312	0.832527	34.3	1.9e-07	444.233	2	HLQEHR	XL:L-Alkene@319	0.60237	18.8	2.5e-06
CSPG4	E330	CSPG4	E337	CSPG4:E330-CSPG4:E337	10713	43.8127	788.406	3	1.28968	1476.75	1	GSLLLGGLDAEASR	XL:L-Sulfenic@312	0.9504	5.3	0.0037	444.234	2	HLQEHR	XL:L-Alkene@319	-0.523165	16.2	0.00061
CSPG4	E330	CSPG4	E337	CSPG4:E330-CSPG4:E337	13534	44.6673	591.556	4	1.30989	729.871	2	GSLLLGGLDAEASR	XL:L-Thiol@312	0.832527	43.8	3.2e-09	444.233	2	HLQEHR	XL:L-Alkene@319	0.60237	16.2	0.00011
CSPG4	E330	CSPG4	E337	CSPG4:E330-CSPG4:E337	14923	47.3228	591.555	4	-0.343761	729.873	2	GSLLLGGLDAEASR	XL:L-Thiol@312	-1.49665	35.8	3.7e-08	444.233	2	HLQEHR	XL:L-Alkene@319	1.5028	18.9	2.6e-05
CSPG4	E330	CSPG4	E337	CSPG4:E330-CSPG4:E337	15346	48.0428	591.807	4	1.74929	729.872	2	GSLLLGGLDAEASR	XL:L-Thiol@312	0.284485	32.7	1.3e-07	444.233	2	HLQEHR	XL:L-Alkene@319	1.5028	16.1	3.1e-05
CSPG4	E330	CSPG4	E337	CSPG4:E330-CSPG4:E337	15504	48.3329	591.556	4	1.41325	729.872	2	GSLLLGGLDAEASR	XL:L-Thiol@312	0.147475	30.6	6.6e-07	444.233	2	HLQEHR	XL:L-Alkene@319	1.95301	18.9	6.8e-06
CSPG4	E330	CSPG4	E337	CSPG4:E330-CSPG4:E337	15321	43.9953	788.406	3	2.21986	1476.75	1	GSLLLGGLDAEASR	XL:L-Sulfenic@312	-0.607077	5	0.0029	444.233	2	HLQEHR	XL:L-Alkene@319	-0.0729515	19.1	3.2e-05
CSPG4	E330	CSPG4	E337	CSPG4:E330-CSPG4:E337	15661	44.5429	788.407	3	2.45241	1426.76	1	GSLLLGGLDAEASR	XL:L-Alkene@312	0.398177	12	0.00051	444.233	2	HLQEHR	XL:L-Alkene@319	-0.0729515	18	2.1e-05
CSPG4	E330	CSPG4	E337	CSPG4:E330-CSPG4:E337	16100	45.2154	788.74	3	1.62577	1426.77	1	GSLLLGGLDAEASR	XL:L-Alkene@312	-3.87721	7.7	0.00023	444.233	2	HLQEHR	XL:L-Alkene@319	1.05258	18.8	1.8e-05
CSPG4	E330	CSPG4	E981	CSPG4:E330-CSPG4:E981	26761	82.6674	799.789	5	1.87574	713.887	2	GSLLLGGLDAEASR	XL:L-Alkene@312	-1.4396	41.3	1.2e-08	840.393	3	LVYQHDDSETTEDDIPFVATR	XL:L-Alkene@963	2.19778	31.6	8.7e-07
CSPG4	E337	CSPG4	D982|D983	CSPG4:E337-CSPG4:D982|D983	11257	49.8281	864.659	4	3.49445	444.233	2	HLQEHR	XL:L-Alkene@319	0.827477	18.6	3.3e-06	1260.09	2	LVYQHDDSETTEDDIPFVATR	XL:L-Alkene@964|XL:L-Alkene@965	2.12864	37.3	8.7e-09
CSPG4	E337	CSPG4	D982|D983	CSPG4:E337-CSPG4:D982|D983	12056	50.1066	864.657	4	0.738276	460.219	2	HLQEHR	XL:L-Thiol@319	0.658257	16.4	8.9e-05	1260.09	2	LVYQHDDSETTEDDIPFVATR	XL:L-Alkene@964|XL:L-Alkene@965	0.54144	36.7	1.2e-08
CSPG4	E337	CSPG4	D983	CSPG4:E337-CSPG4:D983	16611	49.5535	864.911	4	3.93561	460.22	2	HLQEHR	XL:L-Thiol@319	-1.29733	17.6	8.5e-05	1260.09	2	LVYQHDDSETTEDDIPFVATR	XL:L-Alkene@965	-3.42653	38.7	4e-09
CSPG4	E337	CSPG4	D983	CSPG4:E337-CSPG4:D983	11652	50.0228	864.659	4	2.85841	444.233	2	HLQEHR	XL:L-Alkene@319	-0.298058	19.4	2.2e-05	1260.09	2	LVYQHDDSETTEDDIPFVATR	XL:L-Alkene@965	-2.23614	41.1	2.5e-10
CSPG4	E337	CSPG4	E480	CSPG4:E337-CSPG4:E480	11718	40.1153	628.319	4	4.42443	444.233	2	HLQEHR	XL:L-Alkene@319	0.827477	20.6	3.5e-06	803.394	2	HGELELDIPGAQAR	XL:L-Thiol@462	-0.200972	36.7	1.7e-09
CSPG4	E337	CSPG4	E480	CSPG4:E337-CSPG4:E480	13575	40.0223	628.319	4	3.93795	444.234	2	HLQEHR	XL:L-Alkene@319	-0.748272	19	4.4e-05	803.396	2	HGELELDIPGAQAR	XL:L-Thiol@462	-2.56593	40.2	2.2e-09
CSPG4	E337	CSPG4	E480	CSPG4:E337-CSPG4:E480	10051	39.7452	628.318	4	2.57579	444.233	2	HLQEHR	XL:L-Alkene@319	-0.298058	19	4.6e-05	803.393	2	HGELELDIPGAQAR	XL:L-Thiol@462	0.794805	37.3	9.2e-10
CSPG4	E337	CSPG4	E480	CSPG4:E337-CSPG4:E480	10961	39.6725	628.318	4	3.35417	444.233	2	HLQEHR	XL:L-Alkene@319	-0.298058	20	1.3e-05	803.396	2	HGELELDIPGAQAR	XL:L-Thiol@462	-2.31699	32.2	1.2e-08
CSPG4	E337	CSPG4	E480	CSPG4:E337-CSPG4:E480	11600	40.3532	628.317	4	1.89472	444.233	2	HLQEHR	XL:L-Alkene@319	0.152155	14.3	5.5e-05	803.394	2	HGELELDIPGAQAR	XL:L-Thiol@462	-0.947802	34.3	5e-08
CSPG4	E337	CSPG4	E480	CSPG4:E337-CSPG4:E480	12966	39.8711	628.318	4	2.67309	444.234	2	HLQEHR	XL:L-Alkene@319	-0.973378	19	2.9e-05	803.397	2	HGELELDIPGAQAR	XL:L-Thiol@462	-3.68617	36.8	4.6e-09
CSPG4	E337	CSPG4	E480|E482	CSPG4:E337-CSPG4:E480|E482	13907	40.6187	628.32	4	5.78659	444.233	2	HLQEHR	XL:L-Alkene@319	0.377262	18.8	2.1e-05	812.403	2	HGELELDIPGAQAR	XL:L-Sulfenic@462|XL:L-Sulfenic@464	-4.65177	7.3	0.0097
CSPG4	E337	CSPG4	E482	CSPG4:E337-CSPG4:E482	13907	40.6187	628.32	4	5.78659	444.233	2	HLQEHR	XL:L-Alkene@319	0.377262	18.8	2.1e-05	803.393	2	HGELELDIPGAQAR	XL:L-Thiol@464	1.29269	35.3	6.7e-09
CSPG4	E337	CSPG4	E482	CSPG4:E337-CSPG4:E482	11175	40.2159	628.318	4	3.45147	444.233	2	HLQEHR	XL:L-Alkene@319	0.152155	18.6	3e-05	803.395	2	HGELELDIPGAQAR	XL:L-Thiol@464	-1.69463	35.4	1.7e-09
CSPG4	E337	CSPG4	E482	CSPG4:E337-CSPG4:E482	13250	40.4178	628.318	4	3.35417	444.233	2	HLQEHR	XL:L-Alkene@319	-0.298058	19.9	6.4e-06	803.396	2	HGELELDIPGAQAR	XL:L-Thiol@464	-2.44146	31.9	2.9e-08
CSPG4	E337	CSPG4	E620|E622	CSPG4:E337-CSPG4:E620|E622	10372	36.5697	595.056	4	4.12183	444.234	2	HLQEHR	XL:L-Alkene@319	-0.973378	18.2	7.8e-06	736.87	2	ELEAGSLVYVHR	XL:L-Thiol@602|XL:L-Thiol@604	-1.26484	32.4	1.3e-07
CSPG4	E337	CSPG4	E620|E622	CSPG4:E337-CSPG4:E620|E622	11869	36.6354	595.056	4	3.29988	444.233	2	HLQEHR	XL:L-Alkene@319	-0.298058	19.9	3.7e-05	736.87	2	ELEAGSLVYVHR	XL:L-Thiol@602|XL:L-Thiol@604	-0.586297	35.1	1.5e-08
CSPG4	E337	CSPG4	E620|E622	CSPG4:E337-CSPG4:E620|E622	9153	36.5842	595.056	4	2.99164	444.233	2	HLQEHR	XL:L-Alkene@319	-0.0729515	19.8	2.1e-05	736.87	2	ELEAGSLVYVHR	XL:L-Thiol@602|XL:L-Thiol@604	-1.40055	34.9	1.3e-08
CSPG4	E337	CSPG4	E620|E622	CSPG4:E337-CSPG4:E620|E622	9857	36.6162	595.057	4	4.63556	444.234	2	HLQEHR	XL:L-Alkene@319	-0.748272	18.4	2.1e-05	720.885	2	ELEAGSLVYVHR	XL:L-Alkene@602|XL:L-Alkene@604	-2.17424	40.8	3.8e-09
CSPG4	E337	CSPG4	E620|E622	CSPG4:E337-CSPG4:E620|E622	10335	36.8268	595.052	4	-3.37853	444.233	2	HLQEHR	XL:L-Alkene@319	1.27769	16.7	0.00014	736.869	2	ELEAGSLVYVHR	XL:L-Thiol@602|XL:L-Thiol@604	0.499377	33.1	1e-08
CSPG4	E337	CSPG4	E620|E622	CSPG4:E337-CSPG4:E620|E622	11362	36.5188	595.056	4	2.8889	444.233	2	HLQEHR	XL:L-Alkene@319	0.60237	15.5	0.00021	736.869	2	ELEAGSLVYVHR	XL:L-Thiol@602|XL:L-Thiol@604	0.499377	32.6	4.8e-08
CSPG4	E337	CSPG4	E622	CSPG4:E337-CSPG4:E622	9153	36.5842	595.056	4	2.99164	444.233	2	HLQEHR	XL:L-Alkene@319	-0.0729515	19.8	2.1e-05	720.881	2	ELEAGSLVYVHR	XL:L-Alkene@604	3.2358	34.5	5.4e-08
CSPG4	E337	CSPG4	E978|E981|D982	CSPG4:E337-CSPG4:E978|E981|D982	11652	50.0228	864.659	4	2.85841	444.233	2	HLQEHR	XL:L-Alkene@319	-0.298058	19.4	2.2e-05	1276.08	2	LVYQHDDSETTEDDIPFVATR	XL:L-Thiol@960|XL:L-Thiol@963|XL:L-Thiol@964	-2.18042	35.4	9.8e-09
CSPG4	E337	CSPG4	E978|E981|D982|D983	CSPG4:E337-CSPG4:E978|E981|D982|D983	12056	50.1066	864.657	4	0.738276	460.219	2	HLQEHR	XL:L-Thiol@319	0.658257	16.4	8.9e-05	1276.08	2	LVYQHDDSETTEDDIPFVATR	XL:L-Thiol@960|XL:L-Thiol@963|XL:L-Thiol@964|XL:L-Thiol@965	-2.72898	21.9	2.9e-05
CSPG4	E337	CSPG4	E981|D982|D983	CSPG4:E337-CSPG4:E981|D982|D983	11555	49.5968	864.656	4	-0.816492	444.233	2	HLQEHR	XL:L-Alkene@319	0.377262	17.5	2.9e-05	1260.09	2	LVYQHDDSETTEDDIPFVATR	XL:L-Alkene@963|XL:L-Alkene@964|XL:L-Alkene@965	-2.55358	38.2	1.2e-09
CSPG4	E337	CSPG4	E981|D982|D983	CSPG4:E337-CSPG4:E981|D982|D983	11569	49.6428	864.908	4	0.68568	460.22	2	HLQEHR	XL:L-Thiol@319	-1.29733	20.2	2.4e-05	1260.09	2	LVYQHDDSETTEDDIPFVATR	XL:L-Alkene@963|XL:L-Alkene@964|XL:L-Alkene@965	-1.52191	36.7	1.2e-08
CSPG4	E337	CSPG4	E981|D982|D983	CSPG4:E337-CSPG4:E981|D982|D983	12175	49.6229	864.66	4	3.84781	444.233	2	HLQEHR	XL:L-Alkene@319	-0.298058	19.1	1.4e-05	1276.07	2	LVYQHDDSETTEDDIPFVATR	XL:L-Thiol@963|XL:L-Thiol@964|XL:L-Thiol@965	2.7566	32.5	7.1e-08
CSPG4	E337	CSPG4	E981|D982|D983	CSPG4:E337-CSPG4:E981|D982|D983	11257	49.8281	864.659	4	3.49445	444.233	2	HLQEHR	XL:L-Alkene@319	0.827477	18.6	3.3e-06	1276.08	2	LVYQHDDSETTEDDIPFVATR	XL:L-Thiol@963|XL:L-Thiol@964|XL:L-Thiol@965	-3.04244	30.3	4.1e-07
CSPG4	E337	CSPG4	E981|D983	CSPG4:E337-CSPG4:E981|D983	12596	49.6948	864.656	4	-0.321793	460.221	2	HLQEHR	XL:L-Thiol@319	-3.4702	18.8	8.2e-05	1276.07	2	LVYQHDDSETTEDDIPFVATR	XL:L-Thiol@963|XL:L-Thiol@965	4.16718	26.2	4.3e-07
CSPG4	E711	CSPG4	D843	CSPG4:E711-CSPG4:D843	26291	65.4661	796.644	4	2.21723	679.875	2	VTGALQFGELQK	XL:L-Alkene@693	0.112187	40.4	9.4e-08	888.421	2	LSDGQGFTQDDIQAGR	XL:L-Alkene@825	-1.91781	33.6	1.7e-08
CSPG4	E711	CSPG4	D843	CSPG4:E711-CSPG4:D843	23888	64.846	796.638	4	-6.14443	679.875	2	VTGALQFGELQK	XL:L-Alkene@693	0.700531	46.1	8.5e-08	888.419	2	LSDGQGFTQDDIQAGR	XL:L-Alkene@825	0.220822	41	1.2e-09
CSPG4	E711	CSPG4	D843	CSPG4:E711-CSPG4:D843	27653	64.9219	796.64	4	-2.92251	679.877	2	VTGALQFGELQK	XL:L-Alkene@693	-3.41786	27.8	4.9e-06	904.409	2	LSDGQGFTQDDIQAGR	XL:L-Thiol@825	-3.94564	20.7	9.5e-06
CSPG4	E711	CSPG4	D843	CSPG4:E711-CSPG4:D843	26038	65.7032	796.644	4	1.14325	679.875	2	VTGALQFGELQK	XL:L-Alkene@693	-0.770328	39	9.3e-07	888.42	2	LSDGQGFTQDDIQAGR	XL:L-Alkene@825	-1.01733	35.1	2.9e-09
CSPG4	E711	CSPG4	D976|E978|E981	CSPG4:E711-CSPG4:D976|E978|E981	24230	76.4625	982.726	4	-1.8871	679.874	2	VTGALQFGELQK	XL:L-Alkene@693	1.43596	32.3	4.7e-06	1276.08	2	LVYQHDDSETTEDDIPFVATR	XL:L-Thiol@958|XL:L-Thiol@960|XL:L-Thiol@963	-0.848217	20.8	1.2e-05
CSPG4	E711	CSPG4	E721	CSPG4:E711-CSPG4:E721	35423	79.3825	733.563	5	2.02509	679.876	2	VTGALQFGELQK	XL:L-Alkene@693	-1.79993	30.7	2.1e-06	752.023	3	QGAGGVEGAEWWATQAFHQR	XL:L-Alkene@703	-0.874822	30.1	1.1e-07
CSPG4	E711	CSPG4	E721	CSPG4:E711-CSPG4:E721	24377	78.7329	916.456	4	7.06251	679.876	2	VTGALQFGELQK	XL:L-Alkene@693	-2.24118	20.1	2.5e-05	762.681	3	QGAGGVEGAEWWATQAFHQR	XL:L-Thiol@703	-0.919109	19	3.1e-05
CSPG4	E711	CSPG4	E721	CSPG4:E711-CSPG4:E721	30112	87.9862	912.194	4	1.38476	679.875	2	VTGALQFGELQK	XL:L-Alkene@693	-0.181985	29.9	1.2e-06	1119.02	2	QGAGGVEGAEWWATQAFHQR	Gln->pyro-Glu@697;XL:L-Alkene@703	1.07271	30.8	1.6e-07
CSPG4	E711	CSPG4	E721	CSPG4:E711-CSPG4:E721	28392	78.9445	733.361	5	-0.241803	679.875	2	VTGALQFGELQK	XL:L-Alkene@693	-0.770328	37	6.8e-07	752.023	3	QGAGGVEGAEWWATQAFHQR	XL:L-Alkene@703	-0.874822	26	2.5e-06
CSPG4	E711	CSPG4	E721	CSPG4:E711-CSPG4:E721	32867	78.6415	733.161	5	0.491161	679.876	2	VTGALQFGELQK	XL:L-Alkene@693	-1.21158	33.8	1.7e-07	762.682	3	QGAGGVEGAEWWATQAFHQR	XL:L-Thiol@703	-2.36139	19.8	1.6e-05
CSPG4	E711	CSPG4	E721	CSPG4:E711-CSPG4:E721	38973	87.913	911.947	4	6.12501	679.876	2	VTGALQFGELQK	XL:L-Alkene@693	-1.35867	43.3	1.9e-07	1119.02	2	QGAGGVEGAEWWATQAFHQR	Gln->pyro-Glu@697;XL:L-Alkene@703	-0.0890206	37.7	4.2e-09
CSPG4	E711	CSPG4	E721	CSPG4:E711-CSPG4:E721	25703	78.8729	733.162	5	2.32517	695.86	2	VTGALQFGELQK	XL:L-Thiol@693	1.59748	26.1	9.5e-07	762.681	3	QGAGGVEGAEWWATQAFHQR	XL:L-Thiol@703	-0.787992	21.7	1.2e-05
CSPG4	E711	CSPG4	E721	CSPG4:E711-CSPG4:E721	31582	88.2862	912.195	4	2.9254	679.874	2	VTGALQFGELQK	XL:L-Alkene@693	1.87722	41.1	1.7e-07	1119.02	2	QGAGGVEGAEWWATQAFHQR	Gln->pyro-Glu@697;XL:L-Alkene@703	-1.34012	42	2.9e-10
CSPG4	E711	CSPG4	E721	CSPG4:E711-CSPG4:E721	31604	88.3178	911.943	4	1.23381	679.875	2	VTGALQFGELQK	XL:L-Alkene@693	0.259273	37.1	3.1e-07	1119.02	2	QGAGGVEGAEWWATQAFHQR	Gln->pyro-Glu@697;XL:L-Alkene@703	-0.267749	36.2	6.3e-11
CSPG4	E711	CSPG4	E721	CSPG4:E711-CSPG4:E721	29822	78.647	733.161	5	0.991344	679.875	2	VTGALQFGELQK	XL:L-Alkene@693	-0.623242	42.2	3.2e-07	752.023	3	QGAGGVEGAEWWATQAFHQR	XL:L-Alkene@703	-0.874822	35.4	7.2e-09
CSPG4	E711	CSPG4	E721	CSPG4:E711-CSPG4:E721	34911	79.4022	733.158	5	-3.51031	695.861	2	VTGALQFGELQK	XL:L-Thiol@693	-0.127003	41.1	5.2e-07	752.023	3	QGAGGVEGAEWWATQAFHQR	XL:L-Alkene@703	-0.475898	26.6	1.2e-06
CSPG4	E711	CSPG4	E721	CSPG4:E711-CSPG4:E721	34946	79.4492	916.454	4	5.06232	1390.71	1	VTGALQFGELQK	XL:L-Thiol@693	1.83128	10.3	0.00037	752.024	3	QGAGGVEGAEWWATQAFHQR	XL:L-Alkene@703	-1.14077	25.6	1.2e-06
CSPG4	E711	CSPG4	E721|E724	CSPG4:E711-CSPG4:E721|E724	35287	79.1926	733.16	5	0.324433	679.876	2	VTGALQFGELQK	XL:L-Alkene@693	-2.24118	40.4	1.4e-06	752.023	3	QGAGGVEGAEWWATQAFHQR	XL:L-Alkene@703|XL:L-Alkene@706	-0.741847	29.9	9.5e-08
CSPG4	E711	CSPG4	E721|E724	CSPG4:E711-CSPG4:E721|E724	42442	78.9738	733.161	5	0.741253	679.876	2	VTGALQFGELQK	XL:L-Alkene@693	-1.94701	33.7	2e-06	752.024	3	QGAGGVEGAEWWATQAFHQR	XL:L-Alkene@703|XL:L-Alkene@706	-1.0078	28	3.7e-07
CSPG4	E711	CSPG4	E721|E724	CSPG4:E711-CSPG4:E721|E724	42483	79.0192	916.199	4	0.178007	1358.75	1	VTGALQFGELQK	XL:L-Alkene@693	-2.66711	5.1	0.014	762.681	3	QGAGGVEGAEWWATQAFHQR	XL:L-Thiol@703|XL:L-Thiol@706	-1.44357	14.3	0.00022
CSPG4	E711	CSPG4	E721|E724	CSPG4:E711-CSPG4:E721|E724	24397	78.7666	733.163	5	3.24217	679.876	2	VTGALQFGELQK	XL:L-Alkene@693	-2.24118	37.4	8.3e-07	762.683	3	QGAGGVEGAEWWATQAFHQR	XL:L-Thiol@703|XL:L-Thiol@706	-3.54143	24.4	4.3e-06
CSPG4	E711	CSPG4	E721|E724	CSPG4:E711-CSPG4:E721|E724	28439	79.0071	916.199	4	1.04499	679.876	2	VTGALQFGELQK	XL:L-Alkene@693	-1.94701	14.7	8.3e-05	762.68	3	QGAGGVEGAEWWATQAFHQR	XL:L-Thiol@703|XL:L-Thiol@706	-0.394643	9.2	0.024
CSPG4	E711	CSPG4	E721|E724	CSPG4:E711-CSPG4:E721|E724	24564	77.0273	733.365	5	5.59207	679.877	2	VTGALQFGELQK	XL:L-Alkene@693	-2.97661	32.8	2.8e-06	762.681	3	QGAGGVEGAEWWATQAFHQR	XL:L-Thiol@703|XL:L-Thiol@706	-0.525759	25.4	1.1e-06
CSPG4	E711	CSPG4	E721|E724	CSPG4:E711-CSPG4:E721|E724	25735	78.9311	916.453	4	4.19557	679.874	2	VTGALQFGELQK	XL:L-Alkene@693	1.14179	21.3	7.4e-05	762.681	3	QGAGGVEGAEWWATQAFHQR	XL:L-Thiol@703|XL:L-Thiol@706	-1.57469	17.2	0.00039
CSPG4	E711	CSPG4	E721|E724	CSPG4:E711-CSPG4:E721|E724	28448	76.6803	733.161	5	0.491161	679.875	2	VTGALQFGELQK	XL:L-Alkene@693	0.553445	24.3	5.2e-05	752.023	3	QGAGGVEGAEWWATQAFHQR	XL:L-Alkene@703|XL:L-Alkene@706	-0.475898	18.2	0.00047
CSPG4	E711	CSPG4	E721|E724	CSPG4:E711-CSPG4:E721|E724	41340	78.8727	733.161	5	1.07471	679.875	2	VTGALQFGELQK	XL:L-Alkene@693	-0.770328	31.3	1.1e-06	762.681	3	QGAGGVEGAEWWATQAFHQR	XL:L-Thiol@703|XL:L-Thiol@706	-0.787992	25.2	8.9e-07
CSPG4	E711	CSPG4	E724	CSPG4:E711-CSPG4:E724	24131	76.2177	733.158	5	-2.8434	679.875	2	VTGALQFGELQK	XL:L-Alkene@693	-0.623242	42.3	1.6e-07	762.68	3	QGAGGVEGAEWWATQAFHQR	XL:L-Thiol@706	-0.394643	32.5	9e-08
CSPG4	E711	CSPG4	E724	CSPG4:E711-CSPG4:E724	24132	76.22	916.454	4	4.8623	679.877	2	VTGALQFGELQK	XL:L-Alkene@693	-2.38827	22.6	1.9e-05	752.023	3	QGAGGVEGAEWWATQAFHQR	XL:L-Alkene@706	-0.342924	28	2.2e-07
CSPG4	E711	CSPG4	E724	CSPG4:E711-CSPG4:E724	24191	76.3209	733.365	5	5.34205	679.874	2	VTGALQFGELQK	XL:L-Alkene@693	0.994703	37.8	8.7e-08	762.68	3	QGAGGVEGAEWWATQAFHQR	XL:L-Thiol@706	0.523173	24.3	4.9e-06
CSPG4	E711	CSPG4	E724	CSPG4:E711-CSPG4:E724	27950	76.1369	733.162	5	2.65862	695.861	2	VTGALQFGELQK	XL:L-Thiol@693	-0.127003	40.3	1.3e-07	762.682	3	QGAGGVEGAEWWATQAFHQR	XL:L-Thiol@706	-1.96804	30	5.7e-07
CSPG4	E711	CSPG4	E724	CSPG4:E711-CSPG4:E724	28004	76.2153	916.197	4	-1.35589	1358.74	1	VTGALQFGELQK	XL:L-Alkene@693	0.718368	16.4	1.6e-05	752.022	3	QGAGGVEGAEWWATQAFHQR	XL:L-Alkene@706	0.720874	24.6	3e-06
CSPG4	E711	CSPG4	E724	CSPG4:E711-CSPG4:E724	33729	77.0288	733.162	5	2.15844	679.876	2	VTGALQFGELQK	XL:L-Alkene@693	-1.0645	42.3	6.3e-07	752.024	3	QGAGGVEGAEWWATQAFHQR	XL:L-Alkene@706	-2.20456	27.7	2e-07
CSPG4	E711	CSPG4	E724	CSPG4:E711-CSPG4:E724	33751	77.0612	916.201	4	2.5122	1358.74	1	VTGALQFGELQK	XL:L-Alkene@693	0.0559902	20.1	1.7e-05	752.023	3	QGAGGVEGAEWWATQAFHQR	XL:L-Alkene@706	-0.342924	33.1	1.3e-07
CSPG4	E711	CSPG4	E724	CSPG4:E711-CSPG4:E724	40554	76.7316	916.452	4	2.79544	1358.74	1	VTGALQFGELQK	XL:L-Alkene@693	-0.385594	16.6	1.5e-05	762.681	3	QGAGGVEGAEWWATQAFHQR	XL:L-Thiol@706	-0.919109	33.3	5e-08
CSPG4	E711	CSPG4	E724	CSPG4:E711-CSPG4:E724	40661	76.8599	733.161	5	1.74162	679.876	2	VTGALQFGELQK	XL:L-Alkene@693	-2.24118	30.1	1.2e-06	762.676	3	QGAGGVEGAEWWATQAFHQR	XL:L-Thiol@706	6.03011	21.1	2.8e-05
CSPG4	E711	CSPG4	E724	CSPG4:E711-CSPG4:E724	23083	76.5164	733.16	5	0.0743409	695.862	2	VTGALQFGELQK	XL:L-Thiol@693	-1.42036	39.2	1e-07	762.681	3	QGAGGVEGAEWWATQAFHQR	XL:L-Thiol@706	-1.70581	29.5	2.1e-07
CSPG4	E711	CSPG4	E724	CSPG4:E711-CSPG4:E724	23166	76.6631	733.36	5	-1.2419	695.862	2	VTGALQFGELQK	XL:L-Thiol@693	-1.70778	38.6	4e-08	762.681	3	QGAGGVEGAEWWATQAFHQR	XL:L-Thiol@706	-1.31246	30.4	3.6e-07
CSPG4	E711	CSPG4	E724	CSPG4:E711-CSPG4:E724	23202	76.7156	916.45	4	0.928601	679.876	2	VTGALQFGELQK	XL:L-Alkene@693	-2.24118	15	1.3e-05	752.023	3	QGAGGVEGAEWWATQAFHQR	XL:L-Alkene@706	0.0560003	19.3	9.8e-05
CSPG4	E711	CSPG4	E724	CSPG4:E711-CSPG4:E724	26770	76.6104	733.162	5	3.07544	679.876	2	VTGALQFGELQK	XL:L-Alkene@693	-1.50576	40.4	7.8e-07	762.681	3	QGAGGVEGAEWWATQAFHQR	XL:L-Thiol@706	-1.57469	32.1	4.4e-08
CSPG4	E711	CSPG4	E724	CSPG4:E711-CSPG4:E724	26883	76.7742	916.45	4	1.12862	1358.74	1	VTGALQFGELQK	XL:L-Alkene@693	2.19032	10.9	0.00067	752.024	3	QGAGGVEGAEWWATQAFHQR	XL:L-Alkene@706	-2.33754	25.7	1.3e-06
CSPG4	E711	CSPG4	E724	CSPG4:E711-CSPG4:E724	33166	85.4777	912.193	4	0.246022	679.875	2	VTGALQFGELQK	XL:L-Alkene@693	-0.623242	30.3	3.5e-06	1119.02	2	QGAGGVEGAEWWATQAFHQR	Gln->pyro-Glu@697;XL:L-Alkene@706	-0.267749	42.2	6.2e-11
CSPG4	E711	CSPG4	E724	CSPG4:E711-CSPG4:E724	31275	76.3667	733.162	5	2.15844	679.875	2	VTGALQFGELQK	XL:L-Alkene@693	0.553445	36.1	7.5e-07	762.681	3	QGAGGVEGAEWWATQAFHQR	XL:L-Thiol@706	-0.525759	30.8	3.4e-07
CSPG4	E711	CSPG4	E724	CSPG4:E711-CSPG4:E724	36493	76.3357	733.162	5	2.65862	679.876	2	VTGALQFGELQK	XL:L-Alkene@693	-1.79993	43.5	1.3e-06	762.682	3	QGAGGVEGAEWWATQAFHQR	XL:L-Thiol@706	-1.83692	30.5	3.7e-07
CSPG4	E711	CSPG4	E724	CSPG4:E711-CSPG4:E724	36530	76.3816	916.451	4	1.52866	1358.74	1	VTGALQFGELQK	XL:L-Alkene@693	-0.385594	13.5	3.2e-05	762.681	3	QGAGGVEGAEWWATQAFHQR	XL:L-Thiol@706	-1.31246	30	2.5e-07
CSPG4	E711	CSPG4	E724	CSPG4:E711-CSPG4:E724	36668	76.5493	733.361	5	0.841631	679.876	2	VTGALQFGELQK	XL:L-Alkene@693	-1.21158	21.7	2e-05	762.681	3	QGAGGVEGAEWWATQAFHQR	XL:L-Thiol@706	-1.18134	18.6	6.2e-05
CSPG4	E711	CSPG4	E724	CSPG4:E711-CSPG4:E724	24360	76.6939	733.159	5	-1.6763	679.875	2	VTGALQFGELQK	XL:L-Alkene@693	-0.770328	36.1	2.6e-07	752.024	3	QGAGGVEGAEWWATQAFHQR	XL:L-Alkene@706	-1.14077	25.6	3.1e-06
CSPG4	E711	CSPG4	E724	CSPG4:E711-CSPG4:E724	24416	76.7849	916.2	4	2.24543	1358.74	1	VTGALQFGELQK	XL:L-Alkene@693	0.276783	20.9	3.3e-05	752.024	3	QGAGGVEGAEWWATQAFHQR	XL:L-Alkene@706	-1.40672	31.5	4.5e-08
CSPG4	E711	CSPG4	E724	CSPG4:E711-CSPG4:E724	24444	76.8248	1221.26	3	-2.0025	1358.74	1	VTGALQFGELQK	XL:L-Alkene@693	0.35038	21.1	3.1e-05	1127.53	2	QGAGGVEGAEWWATQAFHQR	XL:L-Alkene@706	-2.59422	33.8	3e-09
CSPG4	E711	CSPG4	E724	CSPG4:E711-CSPG4:E724	24564	77.0273	733.365	5	5.59207	679.877	2	VTGALQFGELQK	XL:L-Alkene@693	-2.97661	32.8	2.8e-06	752.022	3	QGAGGVEGAEWWATQAFHQR	XL:L-Alkene@706	0.587899	18.5	0.00011
CSPG4	E711	CSPG4	E724	CSPG4:E711-CSPG4:E724	29909	85.5461	911.942	4	-0.10625	679.874	2	VTGALQFGELQK	XL:L-Alkene@693	0.847617	41.2	5.8e-07	1119.02	2	QGAGGVEGAEWWATQAFHQR	Gln->pyro-Glu@697;XL:L-Alkene@706	-0.625205	46.6	8.1e-13
CSPG4	E711	CSPG4	E724	CSPG4:E711-CSPG4:E724	28307	76.4838	916.449	4	0.128526	1358.74	1	VTGALQFGELQK	XL:L-Alkene@693	-0.0912047	24.5	5.6e-06	762.681	3	QGAGGVEGAEWWATQAFHQR	XL:L-Thiol@706	-1.57469	28.2	3.6e-07
CSPG4	E711	CSPG4	E724	CSPG4:E711-CSPG4:E724	28341	76.5342	916.202	4	3.51257	1358.74	1	VTGALQFGELQK	XL:L-Alkene@693	-0.2384	19.8	3.5e-05	752.023	3	QGAGGVEGAEWWATQAFHQR	XL:L-Alkene@706	-0.741847	26.3	1.4e-06
CSPG4	E711	CSPG4	E724	CSPG4:E711-CSPG4:E724	28448	76.6803	733.161	5	0.491161	679.875	2	VTGALQFGELQK	XL:L-Alkene@693	0.553445	24.3	5.2e-05	762.681	3	QGAGGVEGAEWWATQAFHQR	XL:L-Thiol@706	-1.44357	19.1	8.5e-05
CSPG4	E711	CSPG4	E724	CSPG4:E711-CSPG4:E724	33333	77.1729	733.16	5	-0.00902301	679.874	2	VTGALQFGELQK	XL:L-Alkene@693	0.994703	39.5	1.5e-06	752.023	3	QGAGGVEGAEWWATQAFHQR	XL:L-Alkene@706	-0.475898	35.1	6.6e-08
CSPG4	E711	CSPG4	E724	CSPG4:E711-CSPG4:E724	33355	77.2058	916.451	4	1.72868	1358.74	1	VTGALQFGELQK	XL:L-Alkene@693	-0.532789	18.5	0.00018	752.023	3	QGAGGVEGAEWWATQAFHQR	XL:L-Alkene@706	-0.0769744	29.6	1.5e-07
CSPG4	E711	CSPG4	E724	CSPG4:E711-CSPG4:E724	33373	77.232	916.199	4	0.444772	1358.74	1	VTGALQFGELQK	XL:L-Alkene@693	0.718368	24.4	2.7e-05	762.681	3	QGAGGVEGAEWWATQAFHQR	XL:L-Thiol@706	-0.525759	32.4	1.5e-07
CSPG4	E711	CSPG4	E724	CSPG4:E711-CSPG4:E724	33522	77.4535	733.358	5	-4.15884	679.875	2	VTGALQFGELQK	XL:L-Alkene@693	-0.623242	24.7	1.4e-05	752.021	3	QGAGGVEGAEWWATQAFHQR	XL:L-Alkene@706	2.58253	23.5	2e-06
CSPG4	E711	CSPG4	E724	CSPG4:E711-CSPG4:E724	39501	76.6945	733.162	5	2.82535	679.876	2	VTGALQFGELQK	XL:L-Alkene@693	-1.35867	42.3	3.6e-07	752.024	3	QGAGGVEGAEWWATQAFHQR	XL:L-Alkene@706	-1.80564	26.6	2.7e-06
CSPG4	E711	CSPG4	E724	CSPG4:E711-CSPG4:E724	39631	76.8463	916.453	4	3.92888	1358.75	1	VTGALQFGELQK	XL:L-Alkene@693	-2.15193	5.8	0.067	762.68	3	QGAGGVEGAEWWATQAFHQR	XL:L-Thiol@706	0.392056	20	4.6e-05
CSPG4	E711	CSPG4	E978|E981	CSPG4:E711-CSPG4:E978|E981	24192	76.3936	982.979	4	0.0562806	679.874	2	VTGALQFGELQK	XL:L-Alkene@693	0.847617	34.5	1.2e-06	1276.07	2	LVYQHDDSETTEDDIPFVATR	XL:L-Thiol@960|XL:L-Thiol@963	-0.142929	33.3	1.5e-08
CSPG4	E711	CSPG4	E978|E981	CSPG4:E711-CSPG4:E978|E981	24219	76.4391	982.475	4	-1.90366	695.862	2	VTGALQFGELQK	XL:L-Thiol@693	-1.27666	39.3	2.1e-07	1276.07	2	LVYQHDDSETTEDDIPFVATR	XL:L-Thiol@960|XL:L-Thiol@963	0.875821	28.8	1.5e-06
CSPG4	E711	CSPG4	E981	CSPG4:E711-CSPG4:E981	23959	75.8975	982.731	4	2.83794	679.876	2	VTGALQFGELQK	XL:L-Alkene@693	-1.79993	39.2	2.6e-07	1276.07	2	LVYQHDDSETTEDDIPFVATR	XL:L-Thiol@963	-0.691486	39.5	1.9e-09
CSPG4	E711	CSPG4	E981	CSPG4:E711-CSPG4:E981	27760	75.8611	982.726	4	-1.70059	679.876	2	VTGALQFGELQK	XL:L-Alkene@693	-1.50576	21.4	0.00012	1260.09	2	LVYQHDDSETTEDDIPFVATR	XL:L-Alkene@963	-0.172796	32.5	1.3e-08
CSPG4	E711	CSPG4	E981	CSPG4:E711-CSPG4:E981	24219	76.4391	982.475	4	-1.90366	695.862	2	VTGALQFGELQK	XL:L-Thiol@693	-1.27666	39.3	2.1e-07	1260.09	2	LVYQHDDSETTEDDIPFVATR	XL:L-Alkene@963	1.33504	47	3.6e-11
CSPG4	E711	CSPG4	E981	CSPG4:E711-CSPG4:E981	28068	76.136	982.477	4	0.272898	679.875	2	VTGALQFGELQK	XL:L-Alkene@693	0.259273	40.9	2e-07	1260.09	2	LVYQHDDSETTEDDIPFVATR	XL:L-Alkene@963	-4.53755	45.4	1.9e-10
CSPG4	E711	CSPG4	E981|D982	CSPG4:E711-CSPG4:E981|D982	22949	76.2627	982.725	4	-2.63316	695.862	2	VTGALQFGELQK	XL:L-Thiol@693	-2.13889	27.4	1.6e-06	1276.08	2	LVYQHDDSETTEDDIPFVATR	XL:L-Thiol@963|XL:L-Thiol@964	-5.86357	38.2	4.7e-09
CSPG4	E711	CSPG4	E981|D982	CSPG4:E711-CSPG4:E981|D982	24230	76.4625	982.726	4	-1.8871	679.874	2	VTGALQFGELQK	XL:L-Alkene@693	1.43596	32.3	4.7e-06	1260.09	2	LVYQHDDSETTEDDIPFVATR	XL:L-Alkene@963|XL:L-Alkene@964	-2.71229	38.4	4.2e-09
CSPG4	E711	CSPG4	E981|D982|D983	CSPG4:E711-CSPG4:E981|D982|D983	23986	75.936	786.185	5	1.83975	679.875	2	VTGALQFGELQK	XL:L-Alkene@693	-0.32907	33.4	5.6e-07	840.394	3	LVYQHDDSETTEDDIPFVATR	XL:L-Alkene@963|XL:L-Alkene@964|XL:L-Alkene@965	0.769875	17	0.00038
CSPG4	E711	CSPG4	E981|D982|D983	CSPG4:E711-CSPG4:E981|D982|D983	22967	76.2902	982.477	4	-0.473352	679.876	2	VTGALQFGELQK	XL:L-Alkene@693	-1.35867	35	5.5e-07	1276.08	2	LVYQHDDSETTEDDIPFVATR	XL:L-Thiol@963|XL:L-Thiol@964|XL:L-Thiol@965	-1.63187	24.7	3.2e-06
CSPG4	E721	CSPG4	D843	CSPG4:E721-CSPG4:D843	21625	73.7572	816.782	5	4.19059	752.024	3	QGAGGVEGAEWWATQAFHQR	XL:L-Alkene@703	-1.14077	37.2	9.1e-09	888.419	2	LSDGQGFTQDDIQAGR	XL:L-Alkene@825	-0.567095	37.7	2.2e-09
CSPG4	E724	CSPG4	D843	CSPG4:E724-CSPG4:D843	21449	71.1457	816.781	5	2.76903	762.682	3	QGAGGVEGAEWWATQAFHQR	XL:L-Thiol@706	-2.09915	23.1	9.6e-06	888.418	2	LSDGQGFTQDDIQAGR	XL:L-Alkene@825	1.57154	23.8	7.4e-08
CSPG4	E724	CSPG4	D843	CSPG4:E724-CSPG4:D843	36284	80.7754	1016.46	4	-4.20371	1119.02	2	QGAGGVEGAEWWATQAFHQR	Gln->pyro-Glu@697;XL:L-Alkene@706	-0.535841	47.7	6e-12	888.418	2	LSDGQGFTQDDIQAGR	XL:L-Alkene@825	1.00874	36.1	4.2e-08
CSPG4	E724	CSPG4	D843	CSPG4:E724-CSPG4:D843	36265	71.5204	816.779	5	0.599282	752.024	3	QGAGGVEGAEWWATQAFHQR	XL:L-Alkene@706	-1.40672	26.3	3.3e-06	904.406	2	LSDGQGFTQDDIQAGR	XL:L-Thiol@825	-1.51311	31.2	8.6e-07
CSPG4	E724	CSPG4	D843	CSPG4:E724-CSPG4:D843	20376	71.4001	816.979	5	0.465007	762.68	3	QGAGGVEGAEWWATQAFHQR	XL:L-Thiol@706	-0.263526	28.3	3.7e-07	904.406	2	LSDGQGFTQDDIQAGR	XL:L-Thiol@825	-0.960263	34.4	3.2e-07
CSPG4	E724	CSPG4	D843	CSPG4:E724-CSPG4:D843	20407	71.4556	816.582	5	4.62517	752.024	3	QGAGGVEGAEWWATQAFHQR	XL:L-Alkene@706	-1.53969	31.6	1e-07	888.42	2	LSDGQGFTQDDIQAGR	XL:L-Alkene@825	-1.12989	33.2	7.2e-09
CSPG4	E724	CSPG4	D843	CSPG4:E724-CSPG4:D843	25196	80.1636	1016.71	4	-1.48303	1119.02	2	QGAGGVEGAEWWATQAFHQR	Gln->pyro-Glu@697;XL:L-Alkene@706	-1.60821	39.7	3.1e-11	888.42	2	LSDGQGFTQDDIQAGR	XL:L-Alkene@825	-1.58013	40.7	5.1e-10
CSPG4	E724	CSPG4	D843	CSPG4:E724-CSPG4:D843	25224	80.2102	1016.46	4	-1.49894	1135	2	QGAGGVEGAEWWATQAFHQR	Gln->pyro-Glu@697;XL:L-Thiol@706	-1.3782	40.9	3.2e-11	888.421	2	LSDGQGFTQDDIQAGR	XL:L-Alkene@825	-2.59316	35.4	9.8e-09
CSPG4	E724	CSPG4	D843	CSPG4:E724-CSPG4:D843	25265	80.2804	1015.98	4	15.9687	1119.02	2	QGAGGVEGAEWWATQAFHQR	Gln->pyro-Glu@697;XL:L-Alkene@706	-0.893297	28.6	6.6e-09	904.406	2	LSDGQGFTQDDIQAGR	XL:L-Thiol@825	-1.40254	19.2	1.3e-05
CSPG4	E724	CSPG4	D843	CSPG4:E724-CSPG4:D843	23588	71.563	816.779	5	1.19783	752.023	3	QGAGGVEGAEWWATQAFHQR	XL:L-Alkene@706	-0.475898	35.4	5e-09	888.42	2	LSDGQGFTQDDIQAGR	XL:L-Alkene@825	-1.01733	36.8	8.5e-10
CSPG4	E724	CSPG4	D843	CSPG4:E724-CSPG4:D843	23614	71.6058	816.58	5	2.60456	752.024	3	QGAGGVEGAEWWATQAFHQR	XL:L-Alkene@706	-1.53969	34	1.7e-08	904.406	2	LSDGQGFTQDDIQAGR	XL:L-Thiol@825	-1.29197	32.7	2.2e-07
CSPG4	E724	CSPG4	D843	CSPG4:E724-CSPG4:D843	29412	80.3837	1016.47	4	1.38615	1119.02	2	QGAGGVEGAEWWATQAFHQR	Gln->pyro-Glu@697;XL:L-Alkene@706	-1.51884	32.7	4.3e-09	888.418	2	LSDGQGFTQDDIQAGR	XL:L-Alkene@825	1.45898	24.7	2.6e-06
CSPG4	E724	CSPG4	D843	CSPG4:E724-CSPG4:D843	21610	71.6552	816.574	5	-4.28048	752.023	3	QGAGGVEGAEWWATQAFHQR	XL:L-Alkene@706	0.0560003	32.8	1.4e-08	888.42	2	LSDGQGFTQDDIQAGR	XL:L-Alkene@825	-1.01733	43.2	2.8e-09
CSPG4	E724	CSPG4	D843	CSPG4:E724-CSPG4:D843	21722	71.8352	1020.97	4	-6.06931	1127.53	2	QGAGGVEGAEWWATQAFHQR	XL:L-Alkene@706	-0.110919	27.7	2e-07	888.418	2	LSDGQGFTQDDIQAGR	XL:L-Alkene@825	0.78362	37.2	7e-09
CSPG4	E724	CSPG4	D843	CSPG4:E724-CSPG4:D843	26602	80.4254	1016.46	4	-5.76647	1119.02	2	QGAGGVEGAEWWATQAFHQR	Gln->pyro-Glu@697;XL:L-Alkene@706	0.715257	48.8	4.4e-12	888.42	2	LSDGQGFTQDDIQAGR	XL:L-Alkene@825	-0.679654	43.9	8.2e-10
CSPG4	E724	CSPG4	D843	CSPG4:E724-CSPG4:D843	24857	71.2403	816.779	5	0.524463	752.024	3	QGAGGVEGAEWWATQAFHQR	XL:L-Alkene@706	-1.0078	33.9	1e-07	888.421	2	LSDGQGFTQDDIQAGR	XL:L-Alkene@825	-2.36804	39.7	1.1e-09
CSPG4	E724	CSPG4	D843	CSPG4:E724-CSPG4:D843	24978	71.4158	816.579	5	2.0807	752.024	3	QGAGGVEGAEWWATQAFHQR	XL:L-Alkene@706	-1.27375	28	5e-07	904.409	2	LSDGQGFTQDDIQAGR	XL:L-Thiol@825	-4.83019	32	4.2e-07
CSPG4	E724	CSPG4	D843	CSPG4:E724-CSPG4:D843	30900	80.1572	1016.47	4	1.80689	1119.02	2	QGAGGVEGAEWWATQAFHQR	Gln->pyro-Glu@697;XL:L-Alkene@706	-1.42948	47.1	1.2e-12	888.42	2	LSDGQGFTQDDIQAGR	XL:L-Alkene@825	-1.46757	41.7	8.8e-10
CSPG4	E724	CSPG4	D843	CSPG4:E724-CSPG4:D843	35839	80.9415	1016.22	4	6.60147	1119.02	2	QGAGGVEGAEWWATQAFHQR	Gln->pyro-Glu@697;XL:L-Alkene@706	-1.42948	49.8	2.5e-12	888.419	2	LSDGQGFTQDDIQAGR	XL:L-Alkene@825	0.333381	44	9.4e-11
CSPG4	E867	CSPG4	D975|E978|E981|D982	CSPG4:E867-CSPG4:D975|E978|E981|D982	20208	68.7571	752.948	5	2.22245	596.783	2	ASEAVEDTFR	XL:L-Alkene@849	-0.19399	27.8	5.9e-07	851.055	3	LVYQHDDSETTEDDIPFVATR	XL:L-Thiol@957|XL:L-Thiol@960|XL:L-Thiol@963|XL:L-Thiol@964	-3.87296	15.5	0.00016
CSPG4	E867	CSPG4	D997	CSPG4:E867-CSPG4:D997	25620	58.8016	723.568	4	3.33513	612.771	2	ASEAVEDTFR	XL:L-Thiol@849	-2.08956	27.8	2.9e-07	824.856	2	QGESSGDMAWEEVR	XL:L-Alkene@979	-1.28121	19.3	7.7e-05
CSPG4	E867	CSPG4	D997|E1001	CSPG4:E867-CSPG4:D997|E1001	20171	55.8631	727.316	4	3.28188	596.784	2	ASEAVEDTFR	XL:L-Alkene@849	-1.86964	27.1	1.4e-07	832.851	2	QGESSGDMAWEEVR	Oxidation@980;XL:L-Alkene@979|XL:L-Alkene@983	1.32137	14.1	0.00019
CSPG4	E867	CSPG4	D997|E1001	CSPG4:E867-CSPG4:D997|E1001	17923	55.3911	727.313	4	-1.08794	612.77	2	ASEAVEDTFR	XL:L-Thiol@849	-0.620821	24.5	1.5e-07	832.852	2	QGESSGDMAWEEVR	Oxidation@980;XL:L-Alkene@979|XL:L-Alkene@983	0.000601127	11.3	0.00053
CSPG4	E867	CSPG4	D997|E1001|E1002	CSPG4:E867-CSPG4:D997|E1001|E1002	26218	58.5818	723.314	4	-0.48807	596.783	2	ASEAVEDTFR	XL:L-Alkene@849	1.3141	25.5	4e-07	840.839	2	QGESSGDMAWEEVR	XL:L-Thiol@979|XL:L-Thiol@983|XL:L-Thiol@984	2.35305	10.1	0.0013
CSPG4	E867	CSPG4	E1001|E1002	CSPG4:E867-CSPG4:E1001|E1002	20050	55.6758	727.562	4	-2.91398	612.769	2	ASEAVEDTFR	XL:L-Thiol@849	0.847922	23.8	3.3e-07	832.851	2	QGESSGDMAWEEVR	Oxidation@980;XL:L-Alkene@983|XL:L-Alkene@984	1.5615	22.5	1.1e-06
CSPG4	E867	CSPG4	E1001|E1002	CSPG4:E867-CSPG4:E1001|E1002	20171	55.8631	727.316	4	3.28188	596.784	2	ASEAVEDTFR	XL:L-Alkene@849	-1.86964	27.1	1.4e-07	848.839	2	QGESSGDMAWEEVR	Oxidation@980;XL:L-Thiol@983|XL:L-Thiol@984	-0.546805	21.5	4.9e-06
CSPG4	E867	CSPG4	E1001|E1002	CSPG4:E867-CSPG4:E1001|E1002	22491	59.5526	723.318	4	4.91995	612.769	2	ASEAVEDTFR	XL:L-Thiol@849	1.01112	34.5	2.2e-08	840.841	2	QGESSGDMAWEEVR	XL:L-Thiol@983|XL:L-Thiol@984	-0.144456	25.7	1.8e-07
CSPG4	E867	CSPG4	E1001|E1002	CSPG4:E867-CSPG4:E1001|E1002	26833	59.4045	723.315	4	0.779433	596.784	2	ASEAVEDTFR	XL:L-Alkene@849	-1.03181	27.6	2.7e-07	824.854	2	QGESSGDMAWEEVR	XL:L-Alkene@983|XL:L-Alkene@984	0.53729	24.9	2.4e-07
CSPG4	E867	CSPG4	E1001|E1002	CSPG4:E867-CSPG4:E1001|E1002	17750	55.1071	727.566	4	2.04238	612.769	2	ASEAVEDTFR	XL:L-Thiol@849	-0.294434	25.8	1.2e-06	848.837	2	QGESSGDMAWEEVR	Oxidation@980;XL:L-Thiol@983|XL:L-Thiol@984	0.749084	27	1.2e-07
CSPG4	E867	CSPG4	E1001|E1002	CSPG4:E867-CSPG4:E1001|E1002	17923	55.3911	727.313	4	-1.08794	612.77	2	ASEAVEDTFR	XL:L-Thiol@849	-0.620821	24.5	1.5e-07	848.835	2	QGESSGDMAWEEVR	Oxidation@980;XL:L-Thiol@983|XL:L-Thiol@984	3.34087	12.2	0.00057
CSPG4	E867	CSPG4	E1001|E1002	CSPG4:E867-CSPG4:E1001|E1002	19692	55.7651	727.563	4	-1.8219	596.783	2	ASEAVEDTFR	XL:L-Alkene@849	0.47627	28.6	6.6e-08	832.856	2	QGESSGDMAWEEVR	Oxidation@980;XL:L-Alkene@983|XL:L-Alkene@984	-5.28242	13.8	0.00014
CSPG4	E867	CSPG4	E1001|E1002	CSPG4:E867-CSPG4:E1001|E1002	22249	59.9555	723.314	4	-1.07957	596.783	2	ASEAVEDTFR	XL:L-Alkene@849	0.47627	29.3	4.9e-07	840.84	2	QGESSGDMAWEEVR	XL:L-Thiol@983|XL:L-Thiol@984	0.450187	21.6	1.2e-06
CSPG4	E867	CSPG4	E1001|E1002	CSPG4:E867-CSPG4:E1001|E1002	23088	55.4003	727.563	4	-1.31786	596.784	2	ASEAVEDTFR	XL:L-Alkene@849	-0.361555	29.2	1.6e-07	832.852	2	QGESSGDMAWEEVR	Oxidation@980;XL:L-Alkene@983|XL:L-Alkene@984	-0.479676	22.9	2.1e-07
CSPG4	E867	CSPG4	E1001|E1002	CSPG4:E867-CSPG4:E1001|E1002	26096	59.4688	723.318	4	5.17345	612.77	2	ASEAVEDTFR	XL:L-Thiol@849	-1.59998	25.2	8.4e-07	840.841	2	QGESSGDMAWEEVR	XL:L-Thiol@983|XL:L-Thiol@984	-0.0255271	22.6	5.9e-07
CSPG4	E867	CSPG4	E1002	CSPG4:E867-CSPG4:E1002	19692	55.7651	727.563	4	-1.8219	596.783	2	ASEAVEDTFR	XL:L-Alkene@849	0.47627	28.6	6.6e-08	848.837	2	QGESSGDMAWEEVR	Oxidation@980;XL:L-Thiol@984	1.92717	10	0.0018
CSPG4	E867	CSPG4	E1002	CSPG4:E867-CSPG4:E1002	22249	59.9555	723.314	4	-1.07957	596.783	2	ASEAVEDTFR	XL:L-Alkene@849	0.47627	29.3	4.9e-07	824.854	2	QGESSGDMAWEEVR	XL:L-Alkene@984	0.779757	34.6	3.8e-08
CSPG4	E867	CSPG4	E981	CSPG4:E867-CSPG4:E981	20208	68.7571	752.948	5	2.22245	596.783	2	ASEAVEDTFR	XL:L-Alkene@849	-0.19399	27.8	5.9e-07	840.394	3	LVYQHDDSETTEDDIPFVATR	XL:L-Alkene@963	0.293907	27.8	5.2e-06
CSPG4	E867	CSPG4	E981	CSPG4:E867-CSPG4:E981	19100	68.9525	752.949	5	3.19649	612.77	2	ASEAVEDTFR	XL:L-Thiol@849	-1.1104	27.1	3.4e-07	840.396	3	LVYQHDDSETTEDDIPFVATR	XL:L-Alkene@963	-2.4429	20.8	4.9e-05
CSPG4	E867	CSPG4	E981	CSPG4:E867-CSPG4:E981	19132	69.0232	941.182	4	-0.598026	612.768	2	ASEAVEDTFR	XL:L-Thiol@849	2.96945	26.1	1.6e-07	1260.09	2	LVYQHDDSETTEDDIPFVATR	XL:L-Alkene@963	-0.490234	46.8	1.6e-11
CSPG4	E867	CSPG4	E981	CSPG4:E867-CSPG4:E981	20269	69.1911	940.925	4	-6.78392	596.784	2	ASEAVEDTFR	XL:L-Alkene@849	-2.0372	28.8	2.9e-08	1260.09	2	LVYQHDDSETTEDDIPFVATR	XL:L-Alkene@963	-0.172796	45.1	1.2e-10
CSPG4	E867	CSPG4	E993|E1001|E1002	CSPG4:E867-CSPG4:E993|E1001|E1002	20050	55.6758	727.562	4	-2.91398	612.769	2	ASEAVEDTFR	XL:L-Thiol@849	0.847922	23.8	3.3e-07	848.835	2	QGESSGDMAWEEVR	Oxidation@980;XL:L-Thiol@975|XL:L-Thiol@983|XL:L-Thiol@984	3.45868	9.6	0.0059
CSPG4	E867|E870	CSPG4	D997|E1001|E1002	CSPG4:E867|E870-CSPG4:D997|E1001|E1002	19365	54.4838	727.316	4	3.70206	596.784	2	ASEAVEDTFR	XL:L-Alkene@849|XL:L-Alkene@852	-0.86425	30.1	7.8e-07	832.854	2	QGESSGDMAWEEVR	Oxidation@980;XL:L-Alkene@979|XL:L-Alkene@983|XL:L-Alkene@984	-1.80044	19.1	2.1e-05
CSPG4	E867|E870	CSPG4	E1001	CSPG4:E867|E870-CSPG4:E1001	23979	55.5356	727.564	4	-0.141777	596.782	2	ASEAVEDTFR	XL:L-Alkene@849|XL:L-Alkene@852	1.81679	24.3	2.2e-07	832.854	2	QGESSGDMAWEEVR	Oxidation@980;XL:L-Alkene@983	-2.52085	19.9	3e-06
CSPG4	E867|E870	CSPG4	E1001	CSPG4:E867|E870-CSPG4:E1001	19729	54.1232	727.318	4	6.13907	596.783	2	ASEAVEDTFR	XL:L-Alkene@849|XL:L-Alkene@852	-0.0264253	28.4	4.7e-07	832.852	2	QGESSGDMAWEEVR	Oxidation@980;XL:L-Alkene@983	-0.359607	22.7	1.2e-06
CSPG4	E867|E870	CSPG4	E1001|E1002	CSPG4:E867|E870-CSPG4:E1001|E1002	17196	54.1531	727.313	4	-0.247591	596.784	2	ASEAVEDTFR	XL:L-Alkene@849|XL:L-Alkene@852	-1.19938	25.1	1.3e-06	832.852	2	QGESSGDMAWEEVR	Oxidation@980;XL:L-Alkene@983|XL:L-Alkene@984	0.600948	24.9	2.6e-06
CSPG4	E867|E870	CSPG4	E1001|E1002	CSPG4:E867|E870-CSPG4:E1001|E1002	19293	55.082	727.314	4	0.592759	596.784	2	ASEAVEDTFR	XL:L-Alkene@849|XL:L-Alkene@852	-0.52912	28.2	3.7e-07	832.852	2	QGESSGDMAWEEVR	Oxidation@980;XL:L-Alkene@983|XL:L-Alkene@984	-0.359607	28.7	2.7e-08
CSPG4	E867|E870	CSPG4	E1001|E1002	CSPG4:E867|E870-CSPG4:E1001|E1002	22600	54.7288	727.314	4	0.844864	596.784	2	ASEAVEDTFR	XL:L-Alkene@849|XL:L-Alkene@852	-1.03181	32.5	1.2e-07	848.838	2	QGESSGDMAWEEVR	Oxidation@980;XL:L-Thiol@983|XL:L-Thiol@984	0.39566	30	1.9e-07
CSPG4	E867|E870	CSPG4	E1002	CSPG4:E867|E870-CSPG4:E1002	19365	54.4838	727.316	4	3.70206	596.784	2	ASEAVEDTFR	XL:L-Alkene@849|XL:L-Alkene@852	-0.86425	30.1	7.8e-07	848.84	2	QGESSGDMAWEEVR	Oxidation@980;XL:L-Thiol@984	-1.60708	14.3	0.00013
CSPG4	E867|E870|D871	CSPG4	D997|E1001|E1002	CSPG4:E867|E870|D871-CSPG4:D997|E1001|E1002	20345	56.1354	727.816	4	1.22362	596.781	2	ASEAVEDTFR	XL:L-Alkene@849|XL:L-Alkene@852|XL:L-Alkene@853	4.16272	23.3	3.5e-06	848.841	2	QGESSGDMAWEEVR	Oxidation@980;XL:L-Thiol@979|XL:L-Thiol@983|XL:L-Thiol@984	-3.25638	11.8	0.00041
CSPG4	E867|E870|D871	CSPG4	E1001|E1002	CSPG4:E867|E870|D871-CSPG4:E1001|E1002	20345	56.1354	727.816	4	1.22362	596.781	2	ASEAVEDTFR	XL:L-Alkene@849|XL:L-Alkene@852|XL:L-Alkene@853	4.16272	23.3	3.5e-06	832.853	2	QGESSGDMAWEEVR	Oxidation@980;XL:L-Alkene@983|XL:L-Alkene@984	-1.44023	19.5	1.1e-05
CSPG4	E870	CSPG4	D997|E1002	CSPG4:E870-CSPG4:D997|E1002	22577	58.1132	723.317	4	2.97644	596.785	2	ASEAVEDTFR	XL:L-Alkene@852	-3.54528	24.9	2.3e-07	824.855	2	QGESSGDMAWEEVR	XL:L-Alkene@979|XL:L-Alkene@984	0.0523555	18.3	2e-05
CSPG4	E870	CSPG4	E1001	CSPG4:E870-CSPG4:E1001	25368	58.4581	723.316	4	2.46944	596.783	2	ASEAVEDTFR	XL:L-Alkene@852	0.47627	36.7	4.3e-07	824.855	2	QGESSGDMAWEEVR	XL:L-Alkene@983	-0.311345	32.6	1.7e-08
CSPG4	E870	CSPG4	E1001|E1002	CSPG4:E870-CSPG4:E1001|E1002	21639	58.9157	723.317	4	2.80744	612.767	2	ASEAVEDTFR	XL:L-Thiol@852	3.62222	31.4	5.5e-07	824.853	2	QGESSGDMAWEEVR	XL:L-Alkene@983|XL:L-Alkene@984	1.62839	28.1	1.8e-07
CSPG4	E870	CSPG4	E1002	CSPG4:E870-CSPG4:E1002	21639	58.9157	723.317	4	2.80744	612.767	2	ASEAVEDTFR	XL:L-Thiol@852	3.62222	31.4	5.5e-07	840.84	2	QGESSGDMAWEEVR	XL:L-Thiol@984	0.925902	26.9	3.5e-08
CSPG4	E870	CSPG4	E1002	CSPG4:E870-CSPG4:E1002	25368	58.4581	723.316	4	2.46944	596.783	2	ASEAVEDTFR	XL:L-Alkene@852	0.47627	36.7	4.3e-07	840.84	2	QGESSGDMAWEEVR	XL:L-Thiol@984	0.925902	28.7	1.4e-08
CSPG4	E92	CSPG4	D850	CSPG4:E92-CSPG4:D850	21819	61.6378	738.12	4	3.0898	562.826	2	LVLGQEELR	XL:L-Alkene@74	-2.38955	36.9	4.1e-07	904.407	2	LSDGQGFTQDDIQAGR	XL:L-Thiol@832	-2.39767	46	9.2e-09
CSPG4	E92	CSPG4	D850	CSPG4:E92-CSPG4:D850	23934	62.4658	738.121	4	4.33185	562.825	2	LVLGQEELR	XL:L-Alkene@74	-1.14583	36.8	2.5e-06	888.42	2	LSDGQGFTQDDIQAGR	XL:L-Alkene@832	-1.58013	44	8.9e-09
CSPG4	E92	CSPG4	D850	CSPG4:E92-CSPG4:D850	28070	62.086	738.117	4	-1.38158	562.826	2	LVLGQEELR	XL:L-Alkene@74	-1.67885	32.2	9.9e-06	888.418	2	LSDGQGFTQDDIQAGR	XL:L-Alkene@832	0.67106	36.1	1.7e-08
CSPG4	E92	CSPG4	E867	CSPG4:E92-CSPG4:E867	26029	58.3373	592.552	4	1.68449	562.826	2	LVLGQEELR	XL:L-Alkene@74	-2.0342	32	4.5e-06	612.77	2	ASEAVEDTFR	XL:L-Thiol@849	-0.784014	24.6	3.4e-07
CSPG4	E92	CSPG4	E867	CSPG4:E92-CSPG4:E867	26047	58.3613	592.302	4	4.2391	562.825	2	LVLGQEELR	XL:L-Alkene@74	-1.14583	31.3	3.7e-06	612.769	2	ASEAVEDTFR	XL:L-Thiol@849	0.521534	23.4	1.2e-06
CSPG4	E92	CSPG4	E867	CSPG4:E92-CSPG4:E867	19441	57.8486	592.301	4	2.79397	562.826	2	LVLGQEELR	XL:L-Alkene@74	-1.67885	31.4	3.4e-07	612.769	2	ASEAVEDTFR	XL:L-Thiol@849	0.195147	30.3	1.2e-07
CSPG4	E92	CSPG4	E867	CSPG4:E92-CSPG4:E867	19500	57.9369	789.398	3	1.40607	562.826	2	LVLGQEELR	XL:L-Alkene@74	-2.0342	27.5	1.8e-07	612.769	2	ASEAVEDTFR	XL:L-Thiol@849	0.0319532	22.5	1.6e-06
CSPG4	E92	CSPG4	E867	CSPG4:E92-CSPG4:E867	25327	58.4038	592.3	4	0.316612	562.826	2	LVLGQEELR	XL:L-Alkene@74	-1.50118	27.1	1.7e-06	612.77	2	ASEAVEDTFR	XL:L-Thiol@849	-0.784014	26.8	4e-07
CSPG4	E92	CSPG4	E978	CSPG4:E92-CSPG4:E978	22988	74.0987	924.458	4	4.25105	562.826	2	LVLGQEELR	XL:L-Alkene@74	-2.21188	20.8	2.9e-05	1260.09	2	LVYQHDDSETTEDDIPFVATR	XL:L-Alkene@960	1.96992	28.9	1.9e-07
CSPG4	E92|E93	CSPG4	D850	CSPG4:E92|E93-CSPG4:D850	28850	62.0312	738.371	4	3.6068	562.826	2	LVLGQEELR	XL:L-Alkene@74|XL:L-Alkene@75	-2.0342	29.1	1.4e-06	888.419	2	LSDGQGFTQDDIQAGR	XL:L-Alkene@832	0.333381	39	3.8e-09
CSPG4	E92|E93	CSPG4	D850	CSPG4:E92|E93-CSPG4:D850	25216	61.6771	738.12	4	2.92419	562.826	2	LVLGQEELR	XL:L-Alkene@74|XL:L-Alkene@75	-1.3235	29.5	1.9e-06	904.406	2	LSDGQGFTQDDIQAGR	XL:L-Thiol@832	-1.07083	37.7	3.8e-09
CSPG4	E92|E93	CSPG4	D850	CSPG4:E92|E93-CSPG4:D850	23909	62.4287	738.371	4	2.9446	562.825	2	LVLGQEELR	XL:L-Alkene@74|XL:L-Alkene@75	-0.790479	28.1	2.1e-05	888.419	2	LSDGQGFTQDDIQAGR	XL:L-Alkene@832	-0.116857	39	7e-09
CSPG4	E92|E93	CSPG4	D850|D851	CSPG4:E92|E93-CSPG4:D850|D851	24271	62.3443	738.12	4	3.0898	562.825	2	LVLGQEELR	XL:L-Alkene@74|XL:L-Alkene@75	-0.968154	33.1	8.3e-06	888.419	2	LSDGQGFTQDDIQAGR	XL:L-Alkene@832|XL:L-Alkene@833	0.333381	28	1e-07
CSPG4	E92|E93	CSPG4	E1001|E1002	CSPG4:E92|E93-CSPG4:E1001|E1002	26421	65.6693	706.837	4	0.173971	562.825	2	LVLGQEELR	XL:L-Alkene@74|XL:L-Alkene@75	-1.14583	27.7	4.6e-06	824.856	2	QGESSGDMAWEEVR	XL:L-Alkene@983|XL:L-Alkene@984	-2.00861	19.2	1.1e-05
CSPG4	E92|E93	CSPG4	E1001|E1002	CSPG4:E92|E93-CSPG4:E1001|E1002	23957	64.9478	706.339	4	4.45606	562.824	2	LVLGQEELR	XL:L-Alkene@74|XL:L-Alkene@75	0.453247	26.3	5.7e-06	824.855	2	QGESSGDMAWEEVR	XL:L-Alkene@983|XL:L-Alkene@984	-0.311345	13.8	0.00022
CSPG4	E92|E93	CSPG4	E1002	CSPG4:E92|E93-CSPG4:E1002	26381	65.6066	706.338	4	3.41765	562.825	2	LVLGQEELR	XL:L-Alkene@74|XL:L-Alkene@75	-0.612804	24.9	2.6e-06	824.854	2	QGESSGDMAWEEVR	XL:L-Alkene@984	0.658523	21.9	4.3e-07
CSPG4	E92|E93	CSPG4	E1002	CSPG4:E92|E93-CSPG4:E1002	26421	65.6693	706.837	4	0.173971	562.825	2	LVLGQEELR	XL:L-Alkene@74|XL:L-Alkene@75	-1.14583	27.7	4.6e-06	840.842	2	QGESSGDMAWEEVR	XL:L-Thiol@984	-1.92838	16.4	1.4e-06
CSPG4	E92|E93	CSPG4	E1002	CSPG4:E92|E93-CSPG4:E1002	31394	65.3207	706.335	4	-0.0437273	562.826	2	LVLGQEELR	XL:L-Alkene@74|XL:L-Alkene@75	-1.67885	27.4	7.7e-06	840.841	2	QGESSGDMAWEEVR	XL:L-Thiol@984	-0.501241	22.8	7.9e-07
CSPG4	E92|E93	CSPG4	E1002	CSPG4:E92|E93-CSPG4:E1002	23928	64.9037	706.589	4	4.13083	578.812	2	LVLGQEELR	XL:L-Thiol@74|XL:L-Thiol@75	-1.22588	20.1	0.00016	840.841	2	QGESSGDMAWEEVR	XL:L-Thiol@984	-0.0255271	24.5	1.3e-07
CSPG4	E92|E93	CSPG4	E1002	CSPG4:E92|E93-CSPG4:E1002	23957	64.9478	706.339	4	4.45606	562.824	2	LVLGQEELR	XL:L-Alkene@74|XL:L-Alkene@75	0.453247	26.3	5.7e-06	840.842	2	QGESSGDMAWEEVR	XL:L-Thiol@984	-1.09588	25.2	2e-07
CSPG4	E92|E93	CSPG4	E1002	CSPG4:E92|E93-CSPG4:E1002	30439	65.1565	706.335	4	-1.08214	562.825	2	LVLGQEELR	XL:L-Alkene@74|XL:L-Alkene@75	-0.0797793	23.2	2.9e-05	840.839	2	QGESSGDMAWEEVR	XL:L-Thiol@984	1.87733	23.2	8.5e-07
CSPG4	E92|E93	CSPG4	E480	CSPG4:E92|E93-CSPG4:E480	27666	67.6226	687.614	4	3.62929	562.826	2	LVLGQEELR	XL:L-Alkene@74|XL:L-Alkene@75	-1.3235	29.1	2.9e-06	803.397	2	HGELELDIPGAQAR	XL:L-Thiol@462	-3.93512	29.4	6.2e-09
CSPG4	E92|E93	CSPG4	E480	CSPG4:E92|E93-CSPG4:E480	29236	67.0408	687.613	4	2.29588	562.825	2	LVLGQEELR	XL:L-Alkene@74|XL:L-Alkene@75	-0.968154	19.8	0.0001	803.394	2	HGELELDIPGAQAR	XL:L-Thiol@462	-0.698859	27.9	6.1e-08
CSPG4	E92|E93	CSPG4	E480|E482	CSPG4:E92|E93-CSPG4:E480|E482	19605	67.5621	687.613	4	1.22915	562.828	2	LVLGQEELR	XL:L-Alkene@74|XL:L-Alkene@75	-5.94303	17.5	0.00011	803.393	2	HGELELDIPGAQAR	XL:L-Thiol@462|XL:L-Thiol@464	0.545861	18.4	9.4e-06
CSPG4	E92|E93	CSPG4	E480|E482	CSPG4:E92|E93-CSPG4:E480|E482	32215	67.4775	687.613	4	1.05136	562.826	2	LVLGQEELR	XL:L-Alkene@74|XL:L-Alkene@75	-1.3235	11.7	0.0004	803.394	2	HGELELDIPGAQAR	XL:L-Thiol@462|XL:L-Thiol@464	-0.449915	11.8	0.0003
CSPG4	E92|E93	CSPG4	E482	CSPG4:E92|E93-CSPG4:E482	19605	67.5621	687.613	4	1.22915	562.828	2	LVLGQEELR	XL:L-Alkene@74|XL:L-Alkene@75	-5.94303	17.5	0.00011	787.409	2	HGELELDIPGAQAR	XL:L-Alkene@464	-2.28192	18.1	2.2e-05
CSPG4	E92|E93	CSPG4	E482	CSPG4:E92|E93-CSPG4:E482	33412	67.9302	687.614	4	3.62929	562.825	2	LVLGQEELR	XL:L-Alkene@74|XL:L-Alkene@75	-0.612804	13.5	0.00039	787.41	2	HGELELDIPGAQAR	XL:L-Alkene@464	-2.40892	25.2	6.5e-07
CSPG4	E92|E93	CSPG4	E482	CSPG4:E92|E93-CSPG4:E482	25597	67.5744	687.613	4	2.29588	562.825	2	LVLGQEELR	XL:L-Alkene@74|XL:L-Alkene@75	-0.612804	22.7	2.1e-05	787.408	2	HGELELDIPGAQAR	XL:L-Alkene@464	-0.249946	30.2	1.2e-07
CSPG4	E92|E93	CSPG4	E482	CSPG4:E92|E93-CSPG4:E482	29722	67.6789	687.614	4	2.38478	562.826	2	LVLGQEELR	XL:L-Alkene@74|XL:L-Alkene@75	-1.67885	24.6	5.9e-06	803.395	2	HGELELDIPGAQAR	XL:L-Thiol@464	-1.19675	21	2.8e-06
CSPG4	E92|E93	CSPG4	E867	CSPG4:E92|E93-CSPG4:E867	19561	58.0361	592.548	4	-3.99038	562.824	2	LVLGQEELR	XL:L-Alkene@74|XL:L-Alkene@75	0.808597	22.4	3.7e-05	612.768	2	ASEAVEDTFR	XL:L-Thiol@849	1.66389	14.7	4.1e-05
CSPG4	E92|E93	CSPG4	E867	CSPG4:E92|E93-CSPG4:E867	22485	57.9781	592.301	4	3.00042	562.826	2	LVLGQEELR	XL:L-Alkene@74|XL:L-Alkene@75	-2.21188	22.3	1.3e-05	612.77	2	ASEAVEDTFR	XL:L-Thiol@849	-1.92637	24.3	1e-07
CSPG4	E92|E93	CSPG4	E867	CSPG4:E92|E93-CSPG4:E867	21689	58.9986	592.3	4	0.00694164	562.826	2	LVLGQEELR	XL:L-Alkene@74|XL:L-Alkene@75	-1.50118	22.9	7e-06	612.769	2	ASEAVEDTFR	XL:L-Thiol@849	1.17431	30.4	6.1e-08
CSPG4	E92|E93	CSPG4	E978|E981|D982	CSPG4:E92|E93-CSPG4:E978|E981|D982	21534	73.5861	924.457	4	3.52401	562.824	2	LVLGQEELR	XL:L-Alkene@74|XL:L-Alkene@75	0.986273	28.7	5.1e-06	1276.07	2	LVYQHDDSETTEDDIPFVATR	XL:L-Thiol@960|XL:L-Thiol@963|XL:L-Thiol@964	3.14843	25.9	1.3e-06
CSPG4	E92|E93	CSPG4	E978|E981|D982	CSPG4:E92|E93-CSPG4:E978|E981|D982	22848	73.8956	923.95	4	-2.19553	562.825	2	LVLGQEELR	XL:L-Alkene@74|XL:L-Alkene@75	-1.14583	22.8	7.2e-06	1260.08	2	LVYQHDDSETTEDDIPFVATR	XL:L-Alkene@960|XL:L-Alkene@963|XL:L-Alkene@964	2.68415	30.7	7.6e-07
CSPG4	E92|E93	CSPG4	E981	CSPG4:E92|E93-CSPG4:E981	26045	73.2443	924.207	4	4.03677	562.824	2	LVLGQEELR	XL:L-Alkene@74|XL:L-Alkene@75	0.808597	21.8	5.5e-06	1260.08	2	LVYQHDDSETTEDDIPFVATR	XL:L-Alkene@963	2.52543	30.6	8.1e-08
CSPG4	E92|E93	CSPG4	E981|D982	CSPG4:E92|E93-CSPG4:E981|D982	22572	73.2426	924.204	4	0.995578	562.824	2	LVLGQEELR	XL:L-Alkene@74|XL:L-Alkene@75	1.34162	29.3	1.4e-06	1260.08	2	LVYQHDDSETTEDDIPFVATR	XL:L-Alkene@963|XL:L-Alkene@964	8.63619	33.1	7.1e-09
CSPG4	E92|E93	CSPG4	E981|D982	CSPG4:E92|E93-CSPG4:E981|D982	21534	73.5861	924.457	4	3.52401	562.824	2	LVLGQEELR	XL:L-Alkene@74|XL:L-Alkene@75	0.986273	28.7	5.1e-06	1260.08	2	LVYQHDDSETTEDDIPFVATR	XL:L-Alkene@963|XL:L-Alkene@964	3.7952	35.6	9.4e-09
CSPG4	E93	CSPG4	E1001|E1002	CSPG4:E93-CSPG4:E1001|E1002	21181	60.6338	710.589	4	5.03908	562.827	2	LVLGQEELR	XL:L-Alkene@75	-3.10025	28.3	1.5e-05	832.854	2	QGESSGDMAWEEVR	Oxidation@980;XL:L-Alkene@983|XL:L-Alkene@984	-2.40078	11.5	0.0041
CSPG4	E93	CSPG4	E1001|E1002	CSPG4:E93-CSPG4:E1001|E1002	23957	64.9478	706.339	4	4.45606	578.811	2	LVLGQEELR	XL:L-Thiol@75	-0.880342	21.8	4.7e-06	824.855	2	QGESSGDMAWEEVR	XL:L-Alkene@983|XL:L-Alkene@984	-0.311345	13.8	0.00022
CSPG4	E93	CSPG4	E1002	CSPG4:E93-CSPG4:E1002	21181	60.6338	710.589	4	5.03908	562.827	2	LVLGQEELR	XL:L-Alkene@75	-3.10025	28.3	1.5e-05	848.848	2	QGESSGDMAWEEVR	Oxidation@980;XL:L-Thiol@984	-11.2672	19.8	1.1e-06
CSPG4	E93	CSPG4	E1002	CSPG4:E93-CSPG4:E1002	23928	64.9037	706.589	4	4.13083	562.826	2	LVLGQEELR	XL:L-Alkene@75	-1.3235	26.8	1.9e-06	840.841	2	QGESSGDMAWEEVR	XL:L-Thiol@984	-0.0255271	24.5	1.3e-07
CSPG4	E93	CSPG4	E1002	CSPG4:E93-CSPG4:E1002	23957	64.9478	706.339	4	4.45606	578.811	2	LVLGQEELR	XL:L-Thiol@75	-0.880342	21.8	4.7e-06	840.842	2	QGESSGDMAWEEVR	XL:L-Thiol@984	-1.09588	25.2	2e-07
CSPG4	E93	CSPG4	E482	CSPG4:E93-CSPG4:E482	25597	67.5744	687.613	4	2.29588	578.812	2	LVLGQEELR	XL:L-Thiol@75	-1.74418	21.8	0.00014	787.408	2	HGELELDIPGAQAR	XL:L-Alkene@464	-0.249946	30.2	1.2e-07
CSPG4	E935	CSPG4	E1001	CSPG4:E935-CSPG4:E1001	32665	71.535	924.92	4	3.05212	991.994	2	SLNSASYLYEVMERPR	XL:L-Alkene@917	-2.24391	18.9	2.2e-05	832.853	2	QGESSGDMAWEEVR	Oxidation@980;XL:L-Alkene@983	-1.44023	26.3	3.6e-08
CSPG4	E935	CSPG4	E1001|E1002	CSPG4:E935-CSPG4:E1001|E1002	21582	71.3823	924.916	4	-1.5722	991.991	2	SLNSASYLYEVMERPR	XL:L-Alkene@917	0.679499	9.4	0.0039	832.851	2	QGESSGDMAWEEVR	Oxidation@980;XL:L-Alkene@983|XL:L-Alkene@984	1.68157	23.3	2.3e-07
CSPG4	E935	CSPG4	E1001|E1002	CSPG4:E935-CSPG4:E1001|E1002	25245	72.0231	925.167	4	-1.15843	991.99	2	SLNSASYLYEVMERPR	XL:L-Alkene@917	0.881114	11.3	0.0023	832.849	2	QGESSGDMAWEEVR	Oxidation@980;XL:L-Alkene@983|XL:L-Alkene@984	3.84283	18	5.7e-06
CSPG4	E935	CSPG4	E1001|E1002	CSPG4:E935-CSPG4:E1001|E1002	26823	74.4472	920.919	4	0.621781	991.993	2	SLNSASYLYEVMERPR	XL:L-Alkene@917	-1.63907	18.4	5.2e-05	824.855	2	QGESSGDMAWEEVR	XL:L-Alkene@983|XL:L-Alkene@984	-0.068878	32.1	2.7e-08
CSPG4	E935	CSPG4	E1001|E1002	CSPG4:E935-CSPG4:E1001|E1002	36504	71.8032	925.174	4	5.9743	991.993	2	SLNSASYLYEVMERPR	XL:L-Alkene@917	-1.33665	14.1	0.00037	832.852	2	QGESSGDMAWEEVR	Oxidation@980;XL:L-Alkene@983|XL:L-Alkene@984	0.24074	22.9	1.6e-07
CSPG4	E935	CSPG4	E1001|E1002	CSPG4:E935-CSPG4:E1001|E1002	39157	75.0553	920.921	4	2.61225	991.992	2	SLNSASYLYEVMERPR	XL:L-Alkene@917	-1.23584	16.9	0.00011	824.855	2	QGESSGDMAWEEVR	XL:L-Alkene@983|XL:L-Alkene@984	-0.553812	28.9	1.8e-07
CSPG4	E935	CSPG4	E1001|E1002	CSPG4:E935-CSPG4:E1001|E1002	39216	75.1262	1227.55	3	-1.54754	991.993	2	SLNSASYLYEVMERPR	XL:L-Alkene@917	-1.84068	20.9	2.4e-05	1648.7	1	QGESSGDMAWEEVR	XL:L-Alkene@983|XL:L-Alkene@984	-0.9038	9.1	0.00049
CSPG4	E935	CSPG4	E1001|E1002	CSPG4:E935-CSPG4:E1001|E1002	45437	82.6537	916.664	4	1.87417	991.991	2	SLNSASYLYEVMERPR	XL:L-Alkene@917	0.0746546	13.7	0.0008	1631.68	1	QGESSGDMAWEEVR	Gln->pyro-Glu@973;XL:L-Alkene@983|XL:L-Alkene@984	-0.0240245	9.8	0.00013
CSPG4	E935	CSPG4	E1001|E1002	CSPG4:E935-CSPG4:E1001|E1002	23790	71.8786	924.918	4	1.20239	991.993	2	SLNSASYLYEVMERPR	XL:L-Alkene@917	-1.33665	13.7	0.00031	832.854	2	QGESSGDMAWEEVR	Oxidation@980;XL:L-Alkene@983|XL:L-Alkene@984	-1.9205	36.6	9.6e-09
CSPG4	E935	CSPG4	E1001|E1002	CSPG4:E935-CSPG4:E1001|E1002	28750	79.4525	920.658	4	-3.05648	991.994	2	SLNSASYLYEVMERPR	XL:L-Alkene@917	-2.44552	12.5	0.0024	1647.67	1	QGESSGDMAWEEVR	Gln->pyro-Glu@973;Oxidation@980;XL:L-Alkene@983|XL:L-Alkene@984	-0.196987	5.4	0.0025
CSPG4	E935	CSPG4	E1001|E1002	CSPG4:E935-CSPG4:E1001|E1002	31021	82.6113	916.664	4	2.74072	991.993	2	SLNSASYLYEVMERPR	XL:L-Alkene@917	-1.73987	7.9	0.016	1681.66	1	QGESSGDMAWEEVR	Gln->pyro-Glu@973;XL:L-Sulfenic@983|XL:L-Sulfenic@984	-3.86748	5.8	0.0019
CSPG4	E935	CSPG4	E1001|E1002	CSPG4:E935-CSPG4:E1001|E1002	28969	72.8118	740.136	5	1.21531	661.665	3	SLNSASYLYEVMERPR	XL:L-Alkene@917	-2.305	14.7	0.0009	832.855	2	QGESSGDMAWEEVR	Oxidation@980;XL:L-Alkene@983|XL:L-Alkene@984	-3.60147	16.9	3.9e-05
CSPG4	E935	CSPG4	E1001|E1002	CSPG4:E935-CSPG4:E1001|E1002	41278	82.2754	916.664	4	2.00749	1016.98	2	SLNSASYLYEVMERPR	XL:L-Sulfenic@917	-0.794749	12.5	0.001	1631.68	1	QGESSGDMAWEEVR	Gln->pyro-Glu@973;XL:L-Alkene@983|XL:L-Alkene@984	-1.37233	12.8	0.0003
CSPG4	E935	CSPG4	E1001|E1002	CSPG4:E935-CSPG4:E1001|E1002	19955	63.43	743.334	5	-0.938882	677.653	3	SLNSASYLYEVMERPR	XL:L-Thiol@917;Oxidation@919	-0.487018	10.5	0.0055	848.838	2	QGESSGDMAWEEVR	Oxidation@980;XL:L-Thiol@983|XL:L-Thiol@984	0.39566	23.5	1.4e-06
CSPG4	E935	CSPG4	E1001|E1002	CSPG4:E935-CSPG4:E1001|E1002	23528	69.1888	924.913	4	-4.41286	999.989	2	SLNSASYLYEVMERPR	XL:L-Alkene@917;Oxidation@919	-0.368632	12.2	0.0025	824.854	2	QGESSGDMAWEEVR	XL:L-Alkene@983|XL:L-Alkene@984	0.779757	27.3	4.2e-07
CSPG4	E935	CSPG4	E1001|E1002	CSPG4:E935-CSPG4:E1001|E1002	23528	69.1888	924.913	4	3.23933	999.989	2	SLNSASYLYEVMERPR	XL:L-Alkene@917;Oxidation@919	-0.368632	12.2	0.0025	1647.67	1	QGESSGDMAWEEVR	Gln->pyro-Glu@973;Oxidation@980;XL:L-Alkene@983|XL:L-Alkene@984	-2.2605	5	0.002
CSPG4	E935	CSPG4	E1001|E1002	CSPG4:E935-CSPG4:E1001|E1002	25359	72.0179	924.916	4	-1.04371	991.993	2	SLNSASYLYEVMERPR	XL:L-Alkene@917	-1.73987	18.1	5.2e-05	832.852	2	QGESSGDMAWEEVR	Oxidation@980;XL:L-Alkene@983|XL:L-Alkene@984	-0.479676	38.4	2.8e-08
CSPG4	E935	CSPG4	E1001|E1002	CSPG4:E935-CSPG4:E1001|E1002	25729	72.6084	920.908	4	-3.56929	999.989	2	SLNSASYLYEVMERPR	XL:L-Alkene@917;Oxidation@919	-0.368632	8.5	0.02	1631.68	1	QGESSGDMAWEEVR	Gln->pyro-Glu@973;XL:L-Alkene@983|XL:L-Alkene@984	0.0985489	10.9	0.00028
CSPG4	E935	CSPG4	E1001|E1002	CSPG4:E935-CSPG4:E1001|E1002	26986	74.4958	921.169	4	-1.01951	991.99	2	SLNSASYLYEVMERPR	XL:L-Alkene@917	1.18354	11.7	0.00088	824.856	2	QGESSGDMAWEEVR	XL:L-Alkene@983|XL:L-Alkene@984	-1.15998	23.2	1.9e-06
CSPG4	E935	CSPG4	E1001|E1002	CSPG4:E935-CSPG4:E1001|E1002	27140	74.7358	920.919	4	0.820828	991.992	2	SLNSASYLYEVMERPR	XL:L-Alkene@917	-0.933418	15.7	0.00029	824.855	2	QGESSGDMAWEEVR	XL:L-Alkene@983|XL:L-Alkene@984	0.0523555	36	6.6e-09
CSPG4	E935	CSPG4	E1001|E1002	CSPG4:E935-CSPG4:E1001|E1002	30954	65.8623	740.337	5	1.56228	666.995	3	SLNSASYLYEVMERPR	XL:L-Alkene@917;Oxidation@919	0.469376	13.1	0.0017	824.854	2	QGESSGDMAWEEVR	XL:L-Alkene@983|XL:L-Alkene@984	0.900991	18.5	1.2e-05
CSPG4	E935	CSPG4	E1001|E1002	CSPG4:E935-CSPG4:E1001|E1002	35898	72.2372	924.916	4	-1.5722	991.992	2	SLNSASYLYEVMERPR	XL:L-Alkene@917	-0.328575	20.9	1.1e-06	832.851	2	QGESSGDMAWEEVR	Oxidation@980;XL:L-Alkene@983|XL:L-Alkene@984	1.80164	25.4	2.9e-07
CSPG4	E935	CSPG4	E1001|E1002	CSPG4:E935-CSPG4:E1001|E1002	38192	75.0675	920.923	4	4.33732	991.992	2	SLNSASYLYEVMERPR	XL:L-Alkene@917	-0.630996	22.1	4.1e-06	824.855	2	QGESSGDMAWEEVR	XL:L-Alkene@983|XL:L-Alkene@984	-0.675045	30.7	6.1e-08
CSPG4	E935	CSPG4	E1002	CSPG4:E935-CSPG4:E1002	21582	71.3823	924.916	4	-1.5722	991.991	2	SLNSASYLYEVMERPR	XL:L-Alkene@917	0.679499	9.4	0.0039	848.837	2	QGESSGDMAWEEVR	Oxidation@980;XL:L-Thiol@984	1.45593	23.5	5.6e-07
CSPG4	E935	CSPG4	E1002	CSPG4:E935-CSPG4:E1002	25245	72.0231	925.167	4	-1.15843	991.99	2	SLNSASYLYEVMERPR	XL:L-Alkene@917	0.881114	11.3	0.0023	848.839	2	QGESSGDMAWEEVR	Oxidation@980;XL:L-Thiol@984	-1.48927	12.7	0.00037
CSPG4	E935	CSPG4	E1002	CSPG4:E935-CSPG4:E1002	26823	74.4472	920.919	4	0.621781	991.993	2	SLNSASYLYEVMERPR	XL:L-Alkene@917	-1.63907	18.4	5.2e-05	840.842	2	QGESSGDMAWEEVR	XL:L-Thiol@984	-1.09588	30.4	2.5e-08
CSPG4	E935	CSPG4	E1002	CSPG4:E935-CSPG4:E1002	36504	71.8032	925.174	4	5.9743	991.993	2	SLNSASYLYEVMERPR	XL:L-Alkene@917	-1.33665	14.1	0.00037	848.839	2	QGESSGDMAWEEVR	Oxidation@980;XL:L-Thiol@984	-0.546805	28.7	6.8e-08
CSPG4	E935	CSPG4	E1002	CSPG4:E935-CSPG4:E1002	39157	75.0553	920.921	4	2.61225	991.992	2	SLNSASYLYEVMERPR	XL:L-Alkene@917	-1.23584	16.9	0.00011	840.841	2	QGESSGDMAWEEVR	XL:L-Thiol@984	-0.62017	26.2	9.4e-08
CSPG4	E935	CSPG4	E1002	CSPG4:E935-CSPG4:E1002	23790	71.8786	924.918	4	1.20239	991.993	2	SLNSASYLYEVMERPR	XL:L-Alkene@917	-1.33665	13.7	0.00031	848.837	2	QGESSGDMAWEEVR	Oxidation@980;XL:L-Thiol@984	1.10251	21.7	3.5e-06
CSPG4	E935	CSPG4	E1002	CSPG4:E935-CSPG4:E1002	31021	82.6113	916.664	4	2.74072	991.993	2	SLNSASYLYEVMERPR	XL:L-Alkene@917	-1.73987	7.9	0.016	1631.68	1	QGESSGDMAWEEVR	Gln->pyro-Glu@973;XL:L-Alkene@984	-0.330458	12.8	8.5e-06
CSPG4	E935	CSPG4	E1002	CSPG4:E935-CSPG4:E1002	28969	72.8118	740.136	5	1.21531	661.665	3	SLNSASYLYEVMERPR	XL:L-Alkene@917	-2.305	14.7	0.0009	848.843	2	QGESSGDMAWEEVR	Oxidation@980;XL:L-Thiol@984	-6.08375	15.4	3e-05
CSPG4	E935	CSPG4	E1002	CSPG4:E935-CSPG4:E1002	32665	71.535	924.92	4	3.05212	991.994	2	SLNSASYLYEVMERPR	XL:L-Alkene@917	-2.24391	18.9	2.2e-05	848.839	2	QGESSGDMAWEEVR	Oxidation@980;XL:L-Thiol@984	-1.13584	31.9	5.6e-09
CSPG4	E935	CSPG4	E1002	CSPG4:E935-CSPG4:E1002	35164	74.6896	920.921	4	3.01034	991.994	2	SLNSASYLYEVMERPR	XL:L-Alkene@917	-2.24391	18.7	1e-05	824.856	2	QGESSGDMAWEEVR	XL:L-Alkene@984	-2.00861	37.1	4.6e-09
CSPG4	E935	CSPG4	E1002	CSPG4:E935-CSPG4:E1002	23511	75.1599	1227.89	3	1.25593	991.991	2	SLNSASYLYEVMERPR	XL:L-Alkene@917	-0.0261527	22.9	3.2e-06	1648.7	1	QGESSGDMAWEEVR	XL:L-Alkene@984	-1.63164	15.4	5.6e-06
CSPG4	E935	CSPG4	E1002	CSPG4:E935-CSPG4:E1002	27140	74.7358	920.919	4	0.820828	991.992	2	SLNSASYLYEVMERPR	XL:L-Alkene@917	-0.933418	15.7	0.00029	840.841	2	QGESSGDMAWEEVR	XL:L-Thiol@984	0.0934015	26.1	2.2e-08
CSPG4	E935	CSPG4	E1002	CSPG4:E935-CSPG4:E1002	32580	82.4097	916.661	4	-0.525494	991.991	2	SLNSASYLYEVMERPR	XL:L-Alkene@917	-0.12696	10.9	0.0036	1631.68	1	QGESSGDMAWEEVR	Gln->pyro-Glu@973;XL:L-Alkene@984	-1.0659	10.7	0.00024
CSPG4	E935	CSPG4	E1002	CSPG4:E935-CSPG4:E1002	30954	65.8623	740.337	5	1.56228	666.995	3	SLNSASYLYEVMERPR	XL:L-Alkene@917;Oxidation@919	0.469376	13.1	0.0017	840.84	2	QGESSGDMAWEEVR	XL:L-Thiol@984	1.16376	18.4	1e-05
CSPG4	E935	CSPG4	E1002	CSPG4:E935-CSPG4:E1002	35898	72.2372	924.916	4	-1.5722	991.992	2	SLNSASYLYEVMERPR	XL:L-Alkene@917	-0.328575	20.9	1.1e-06	848.838	2	QGESSGDMAWEEVR	Oxidation@980;XL:L-Thiol@984	0.160043	28.4	8.5e-08
CSPG4	E935	CSPG4	E1002	CSPG4:E935-CSPG4:E1002	36566	73.045	920.662	4	1.72198	1024.98	2	SLNSASYLYEVMERPR	XL:L-Sulfenic@917;Oxidation@919	-0.537504	6.6	0.054	1631.67	1	QGESSGDMAWEEVR	Gln->pyro-Glu@973;XL:L-Alkene@984	1.32428	14.2	5e-05
CSPG4	E935	CSPG4	E1002	CSPG4:E935-CSPG4:E1002	38192	75.0675	920.923	4	4.33732	991.992	2	SLNSASYLYEVMERPR	XL:L-Alkene@917	-0.630996	22.1	4.1e-06	840.841	2	QGESSGDMAWEEVR	XL:L-Thiol@984	-0.62017	28.5	4.2e-08
CSPG4	E935	CSPG4	E1564	CSPG4:E935-CSPG4:E1564	19704	65.2231	738.149	5	-1.28737	991.994	2	SLNSASYLYEVMERPR	XL:L-Alkene@917	-3.05036	13	0.00095	562.921	3	LSDGEHTSPGHFFR	XL:L-Thiol@1546	-2.18953	22.8	1.4e-06
CSPG4	E935	CSPG4	E981	CSPG4:E935-CSPG4:E981	27181	81.3233	911.231	5	0.838513	672.322	3	SLNSASYLYEVMERPR	XL:L-Thiol@917	-2.63005	9.1	0.0021	1260.09	2	LVYQHDDSETTEDDIPFVATR	XL:L-Alkene@963	-0.0934367	41.2	2.7e-09
CSPG4	E935	CSPG4	E993	CSPG4:E935-CSPG4:E993	27457	75.2315	736.937	5	0.651345	661.663	3	SLNSASYLYEVMERPR	XL:L-Alkene@917	0.868813	12.2	0.0025	840.841	2	QGESSGDMAWEEVR	XL:L-Thiol@975	0.0934015	27	1.7e-07
CSPG4	E935|E938	CSPG4	D997	CSPG4:E935|E938-CSPG4:D997	21696	73.8933	737.136	5	-1.902	672.32	3	SLNSASYLYEVMERPR	XL:L-Thiol@917|XL:L-Thiol@920	0.344718	6.6	0.05	824.853	2	QGESSGDMAWEEVR	XL:L-Alkene@979	2.11333	25.3	6.9e-07
CSPG4	E935|E938	CSPG4	D997|E1001	CSPG4:E935|E938-CSPG4:D997|E1001	19491	62.6351	928.917	4	1.51489	999.989	2	SLNSASYLYEVMERPR	Oxidation@919;XL:L-Alkene@917|XL:L-Alkene@920	0.231374	9	0.0095	832.851	2	QGESSGDMAWEEVR	Oxidation@980;XL:L-Alkene@979|XL:L-Alkene@983	1.32137	18.8	4e-05
CSPG4	E935|E938	CSPG4	D997|E1001|E1002	CSPG4:E935|E938-CSPG4:D997|E1001|E1002	25271	72.0644	740.339	5	3.46104	661.666	3	SLNSASYLYEVMERPR	XL:L-Alkene@917|XL:L-Alkene@920	-3.51407	8.8	0.05	832.855	2	QGESSGDMAWEEVR	Oxidation@980;XL:L-Alkene@979|XL:L-Alkene@983|XL:L-Alkene@984	-3.4814	12.5	0.00012
CSPG4	E935|E938	CSPG4	D997|E1001|E1002	CSPG4:E935|E938-CSPG4:D997|E1001|E1002	31793	73.9465	740.341	5	7.09346	661.663	3	SLNSASYLYEVMERPR	XL:L-Alkene@917|XL:L-Alkene@920	1.17108	5.9	0.15	832.854	2	QGESSGDMAWEEVR	Oxidation@980;XL:L-Alkene@979|XL:L-Alkene@983|XL:L-Alkene@984	-2.76099	5.9	0.049
CSPG4	E935|E938	CSPG4	D997|E1001|E1002	CSPG4:E935|E938-CSPG4:D997|E1001|E1002	19247	64.4387	743.536	5	1.46215	666.995	3	SLNSASYLYEVMERPR	Oxidation@919;XL:L-Alkene@917|XL:L-Alkene@920	-0.130329	14.9	0.0006	848.84	2	QGESSGDMAWEEVR	Oxidation@980;XL:L-Thiol@979|XL:L-Thiol@983|XL:L-Thiol@984	-1.84269	9	0.0051
CSPG4	E935|E938	CSPG4	E1001	CSPG4:E935|E938-CSPG4:E1001	38930	74.78	736.938	5	2.22713	661.663	3	SLNSASYLYEVMERPR	XL:L-Alkene@917|XL:L-Alkene@920	0.113141	13.4	0.0023	824.855	2	QGESSGDMAWEEVR	XL:L-Alkene@983	0.0523555	28.4	5.7e-08
CSPG4	E935|E938	CSPG4	E1001	CSPG4:E935|E938-CSPG4:E1001	19064	66.8421	740.138	5	3.69263	666.993	3	SLNSASYLYEVMERPR	Oxidation@919;XL:L-Alkene@917|XL:L-Alkene@920	3.31798	12	0.014	840.842	2	QGESSGDMAWEEVR	XL:L-Thiol@983	-1.69052	19	3.4e-06
CSPG4	E935|E938	CSPG4	E1001	CSPG4:E935|E938-CSPG4:E1001	19723	68.0921	740.334	5	-2.81312	677.65	3	SLNSASYLYEVMERPR	Oxidation@919;XL:L-Thiol@917|XL:L-Thiol@920	3.64491	13.4	0.00038	824.851	2	QGESSGDMAWEEVR	XL:L-Alkene@983	4.05308	20.4	7.6e-06
CSPG4	E935|E938	CSPG4	E1001	CSPG4:E935|E938-CSPG4:E1001	23150	68.614	740.336	5	0.241404	666.995	3	SLNSASYLYEVMERPR	Oxidation@919;XL:L-Alkene@917|XL:L-Alkene@920	-0.430181	15.3	0.00062	840.839	2	QGESSGDMAWEEVR	XL:L-Thiol@983	1.7584	22.2	4.5e-07
CSPG4	E935|E938	CSPG4	E1001	CSPG4:E935|E938-CSPG4:E1001	24793	71.139	740.335	5	-1.5748	661.667	3	SLNSASYLYEVMERPR	XL:L-Alkene@917|XL:L-Alkene@920	-6.08333	6.6	0.093	832.85	2	QGESSGDMAWEEVR	Oxidation@980;XL:L-Alkene@983	2.52206	15.2	0.00013
CSPG4	E935|E938	CSPG4	E1001	CSPG4:E935|E938-CSPG4:E1001	36100	72.479	740.138	5	3.27975	661.664	3	SLNSASYLYEVMERPR	XL:L-Alkene@917|XL:L-Alkene@920	-0.491396	13.8	0.0024	848.838	2	QGESSGDMAWEEVR	Oxidation@980;XL:L-Thiol@983	0.160043	24.8	2.7e-07
CSPG4	E935|E938	CSPG4	E1001|E1002	CSPG4:E935|E938-CSPG4:E1001|E1002	18348	65.1108	740.334	5	-2.15269	666.995	3	SLNSASYLYEVMERPR	Oxidation@919;XL:L-Alkene@917|XL:L-Alkene@920	-0.879959	11.3	0.0071	824.855	2	QGESSGDMAWEEVR	XL:L-Alkene@983|XL:L-Alkene@984	0.0523555	26.2	1.8e-07
CSPG4	E935|E938	CSPG4	E1001|E1002	CSPG4:E935|E938-CSPG4:E1001|E1002	24843	71.3864	925.421	4	2.42435	991.993	2	SLNSASYLYEVMERPR	XL:L-Alkene@917|XL:L-Alkene@920	-2.1431	5.9	0.092	832.851	2	QGESSGDMAWEEVR	Oxidation@980;XL:L-Alkene@983|XL:L-Alkene@984	1.80164	22.3	3.7e-06
CSPG4	E935|E938	CSPG4	E1001|E1002	CSPG4:E935|E938-CSPG4:E1001|E1002	30217	79.3751	920.914	4	2.53487	991.991	2	SLNSASYLYEVMERPR	XL:L-Alkene@917|XL:L-Alkene@920	-0.227767	10.3	0.0067	1647.68	1	QGESSGDMAWEEVR	Gln->pyro-Glu@973;Oxidation@980;XL:L-Alkene@983|XL:L-Alkene@984	-2.9888	5.2	0.0025
CSPG4	E935|E938	CSPG4	E1001|E1002	CSPG4:E935|E938-CSPG4:E1001|E1002	31474	73.4747	740.137	5	2.12366	661.665	3	SLNSASYLYEVMERPR	XL:L-Alkene@917|XL:L-Alkene@920	-2.90954	13.9	0.00051	848.838	2	QGESSGDMAWEEVR	Oxidation@980;XL:L-Thiol@983|XL:L-Thiol@984	-0.075573	27.3	2e-07
CSPG4	E935|E938	CSPG4	E1001|E1002	CSPG4:E935|E938-CSPG4:E1001|E1002	31809	65.8575	740.338	5	3.21338	666.994	3	SLNSASYLYEVMERPR	Oxidation@919;XL:L-Alkene@917|XL:L-Alkene@920	2.11857	11.6	0.0045	824.856	2	QGESSGDMAWEEVR	XL:L-Alkene@983|XL:L-Alkene@984	-1.88738	18.6	7.6e-06
CSPG4	E935|E938	CSPG4	E1001|E1002	CSPG4:E935|E938-CSPG4:E1001|E1002	18531	67.7691	740.137	5	1.95851	666.996	3	SLNSASYLYEVMERPR	Oxidation@919;XL:L-Alkene@917|XL:L-Alkene@920	-1.17981	12.4	0.003	824.852	2	QGESSGDMAWEEVR	XL:L-Alkene@983|XL:L-Alkene@984	3.32567	21.9	4.2e-07
CSPG4	E935|E938	CSPG4	E1001|E1002	CSPG4:E935|E938-CSPG4:E1001|E1002	17944	62.1904	743.536	5	2.03755	666.997	3	SLNSASYLYEVMERPR	Oxidation@919;XL:L-Alkene@917|XL:L-Alkene@920	-3.27877	16.2	0.00068	832.85	2	QGESSGDMAWEEVR	Oxidation@980;XL:L-Alkene@983|XL:L-Alkene@984	2.88227	17	3.6e-05
CSPG4	E935|E938	CSPG4	E1001|E1002	CSPG4:E935|E938-CSPG4:E1001|E1002	19247	64.4387	743.536	5	1.46215	666.995	3	SLNSASYLYEVMERPR	Oxidation@919;XL:L-Alkene@917|XL:L-Alkene@920	-0.130329	14.9	0.0006	832.857	2	QGESSGDMAWEEVR	Oxidation@980;XL:L-Alkene@983|XL:L-Alkene@984	-6.1229	8.3	0.011
CSPG4	E935|E938	CSPG4	E1001|E1002	CSPG4:E935|E938-CSPG4:E1001|E1002	19533	64.9399	743.338	5	5.55661	666.996	3	SLNSASYLYEVMERPR	Oxidation@919;XL:L-Alkene@917|XL:L-Alkene@920	-1.47966	9.3	0.049	832.854	2	QGESSGDMAWEEVR	Oxidation@980;XL:L-Alkene@983|XL:L-Alkene@984	-2.52085	12	0.00088
CSPG4	E935|E938	CSPG4	E1001|E1002	CSPG4:E935|E938-CSPG4:E1001|E1002	23706	71.7434	740.137	5	2.04109	661.664	3	SLNSASYLYEVMERPR	XL:L-Alkene@917|XL:L-Alkene@920	-1.8516	18.3	0.0004	832.852	2	QGESSGDMAWEEVR	Oxidation@980;XL:L-Alkene@983|XL:L-Alkene@984	0.360809	27	1.6e-07
CSPG4	E935|E938	CSPG4	E1001|E1002	CSPG4:E935|E938-CSPG4:E1001|E1002	24510	73.0437	925.174	4	6.37057	1016.99	2	SLNSASYLYEVMERPR	XL:L-Sulfenic@917|XL:L-Sulfenic@920	-3.05633	5.3	0.14	832.855	2	QGESSGDMAWEEVR	Oxidation@980;XL:L-Alkene@983|XL:L-Alkene@984	-3.00112	27.8	3.7e-07
CSPG4	E935|E938	CSPG4	E1001|E1002	CSPG4:E935|E938-CSPG4:E1001|E1002	23128	63.6936	743.536	5	1.13335	666.997	3	SLNSASYLYEVMERPR	Oxidation@919;XL:L-Alkene@917|XL:L-Alkene@920	-2.67907	10.9	0.008	832.855	2	QGESSGDMAWEEVR	Oxidation@980;XL:L-Alkene@983|XL:L-Alkene@984	-3.12119	14.9	0.00012
CSPG4	E935|E938	CSPG4	E1001|E1002	CSPG4:E935|E938-CSPG4:E1001|E1002	30171	74.6561	1228.54	3	-17.2067	991.99	2	SLNSASYLYEVMERPR	XL:L-Alkene@917|XL:L-Alkene@920	0.981922	17.3	6.9e-05	1648.7	1	QGESSGDMAWEEVR	XL:L-Alkene@983|XL:L-Alkene@984	2.49282	5.9	0.0026
CSPG4	E935|E938	CSPG4	E1001|E1002	CSPG4:E935|E938-CSPG4:E1001|E1002	31332	76.4416	737.137	5	-0.0779031	661.665	3	SLNSASYLYEVMERPR	XL:L-Alkene@917|XL:L-Alkene@920	-2.00273	12.6	0.0013	840.841	2	QGESSGDMAWEEVR	XL:L-Thiol@983|XL:L-Thiol@984	0.21233	14.2	0.0001
CSPG4	E935|E938	CSPG4	E1001|E1002	CSPG4:E935|E938-CSPG4:E1001|E1002	25503	62.062	743.336	5	2.43219	666.995	3	SLNSASYLYEVMERPR	Oxidation@919;XL:L-Alkene@917|XL:L-Alkene@920	-0.879959	22.5	2.6e-05	848.837	2	QGESSGDMAWEEVR	Oxidation@980;XL:L-Thiol@983|XL:L-Thiol@984	1.10251	30	1.8e-08
CSPG4	E935|E938	CSPG4	E1001|E1002	CSPG4:E935|E938-CSPG4:E1001|E1002	27900	65.2717	740.131	5	-6.05148	666.995	3	SLNSASYLYEVMERPR	Oxidation@919;XL:L-Alkene@917|XL:L-Alkene@920	-0.280255	21.6	5.4e-05	824.856	2	QGESSGDMAWEEVR	XL:L-Alkene@983|XL:L-Alkene@984	-1.40244	26.7	7e-08
CSPG4	E935|E938	CSPG4	E1001|E1002	CSPG4:E935|E938-CSPG4:E1001|E1002	27913	65.2913	740.341	5	6.51557	666.996	3	SLNSASYLYEVMERPR	Oxidation@919;XL:L-Alkene@917|XL:L-Alkene@920	-2.37922	17.2	0.00026	840.841	2	QGESSGDMAWEEVR	XL:L-Thiol@983|XL:L-Thiol@984	-0.263384	23.5	5.4e-07
CSPG4	E935|E938	CSPG4	E1001|E1002	CSPG4:E935|E938-CSPG4:E1001|E1002	33319	72.3445	925.167	4	-1.5547	991.993	2	SLNSASYLYEVMERPR	XL:L-Alkene@917|XL:L-Alkene@920	-2.0423	16.6	6e-05	832.853	2	QGESSGDMAWEEVR	Oxidation@980;XL:L-Alkene@983|XL:L-Alkene@984	-1.32016	25.7	7.9e-08
CSPG4	E935|E938	CSPG4	E1001|E1002	CSPG4:E935|E938-CSPG4:E1001|E1002	33994	73.1774	740.341	5	6.84579	661.662	3	SLNSASYLYEVMERPR	XL:L-Alkene@917|XL:L-Alkene@920	1.62449	10.3	0.014	848.839	2	QGESSGDMAWEEVR	Oxidation@980;XL:L-Thiol@983|XL:L-Thiol@984	-1.48927	21.5	8.1e-07
CSPG4	E935|E938	CSPG4	E1001|E1002	CSPG4:E935|E938-CSPG4:E1001|E1002	34991	74.4803	736.938	5	2.31007	672.323	3	SLNSASYLYEVMERPR	XL:L-Thiol@917|XL:L-Thiol@920	-3.67121	13.1	0.0028	840.84	2	QGESSGDMAWEEVR	XL:L-Thiol@983|XL:L-Thiol@984	1.40162	18.4	4.2e-06
CSPG4	E935|E938	CSPG4	E1001|E1002	CSPG4:E935|E938-CSPG4:E1001|E1002	38630	78.932	920.661	4	0.660103	991.992	2	SLNSASYLYEVMERPR	XL:L-Alkene@917|XL:L-Alkene@920	-1.13503	8.5	0.021	1647.67	1	QGESSGDMAWEEVR	Gln->pyro-Glu@973;Oxidation@980;XL:L-Alkene@983|XL:L-Alkene@984	-0.985979	6.3	0.001
CSPG4	E935|E938	CSPG4	E1001|E1002	CSPG4:E935|E938-CSPG4:E1001|E1002	16793	62.3959	743.334	5	-0.116669	666.995	3	SLNSASYLYEVMERPR	Oxidation@919;XL:L-Alkene@917|XL:L-Alkene@920	0.0195971	22	8.8e-05	848.839	2	QGESSGDMAWEEVR	Oxidation@980;XL:L-Thiol@983|XL:L-Thiol@984	-0.782421	25.2	2.9e-07
CSPG4	E935|E938	CSPG4	E1001|E1002	CSPG4:E935|E938-CSPG4:E1001|E1002	17085	62.9849	743.536	5	1.05116	677.653	3	SLNSASYLYEVMERPR	Oxidation@919;XL:L-Thiol@917|XL:L-Thiol@920	-1.37243	14.3	0.00099	832.853	2	QGESSGDMAWEEVR	Oxidation@980;XL:L-Alkene@983|XL:L-Alkene@984	-1.08002	23.5	1.1e-06
CSPG4	E935|E938	CSPG4	E1001|E1002	CSPG4:E935|E938-CSPG4:E1001|E1002	18218	65.2865	743.539	5	5.98311	666.997	3	SLNSASYLYEVMERPR	Oxidation@919;XL:L-Alkene@917|XL:L-Alkene@920	-2.82899	9	0.029	832.85	2	QGESSGDMAWEEVR	Oxidation@980;XL:L-Alkene@983|XL:L-Alkene@984	2.16185	21	7.3e-06
CSPG4	E935|E938	CSPG4	E1001|E1002	CSPG4:E935|E938-CSPG4:E1001|E1002	18426	65.6681	740.136	5	0.719851	677.653	3	SLNSASYLYEVMERPR	Oxidation@919;XL:L-Thiol@917|XL:L-Thiol@920	-1.51999	17.1	0.00011	824.854	2	QGESSGDMAWEEVR	XL:L-Alkene@983|XL:L-Alkene@984	1.02222	31.5	5.7e-08
CSPG4	E935|E938	CSPG4	E1001|E1002	CSPG4:E935|E938-CSPG4:E1001|E1002	23371	74.9069	920.917	4	-1.36869	1016.98	2	SLNSASYLYEVMERPR	XL:L-Sulfenic@917|XL:L-Sulfenic@920	-2.2697	9.4	0.0021	824.858	2	QGESSGDMAWEEVR	XL:L-Alkene@983|XL:L-Alkene@984	-4.06957	13.5	0.00024
CSPG4	E935|E938	CSPG4	E1001|E1002	CSPG4:E935|E938-CSPG4:E1001|E1002	24426	76.7984	736.937	5	0.983089	672.32	3	SLNSASYLYEVMERPR	XL:L-Thiol@917|XL:L-Thiol@920	0.344718	11.8	0.0058	824.857	2	QGESSGDMAWEEVR	XL:L-Alkene@983|XL:L-Alkene@984	-2.73601	18.2	1.8e-05
CSPG4	E935|E938	CSPG4	E1001|E1002	CSPG4:E935|E938-CSPG4:E1001|E1002	19190	62.1488	929.168	4	1.20269	1024.98	2	SLNSASYLYEVMERPR	Oxidation@919;XL:L-Sulfenic@917|XL:L-Sulfenic@920	-0.439941	9.2	0.016	832.856	2	QGESSGDMAWEEVR	Oxidation@980;XL:L-Alkene@983|XL:L-Alkene@984	-4.44194	33.3	5.2e-08
CSPG4	E935|E938	CSPG4	E1001|E1002	CSPG4:E935|E938-CSPG4:E1001|E1002	20108	63.6711	743.537	5	2.77734	666.996	3	SLNSASYLYEVMERPR	Oxidation@919;XL:L-Alkene@917|XL:L-Alkene@920	-2.37922	9.5	0.018	832.846	2	QGESSGDMAWEEVR	Oxidation@980;XL:L-Alkene@983|XL:L-Alkene@984	6.72453	21.5	1.9e-05
CSPG4	E935|E938	CSPG4	E1001|E1002	CSPG4:E935|E938-CSPG4:E1001|E1002	20593	64.4971	743.54	5	6.5585	666.996	3	SLNSASYLYEVMERPR	Oxidation@919;XL:L-Alkene@917|XL:L-Alkene@920	-2.22929	18.2	5e-05	848.838	2	QGESSGDMAWEEVR	Oxidation@980;XL:L-Thiol@983|XL:L-Thiol@984	0.39566	20.2	5.3e-06
CSPG4	E935|E938	CSPG4	E1001|E1002	CSPG4:E935|E938-CSPG4:E1001|E1002	21083	65.3072	740.136	5	0.719851	666.996	3	SLNSASYLYEVMERPR	Oxidation@919;XL:L-Alkene@917|XL:L-Alkene@920	-1.92944	18.6	9.1e-05	824.856	2	QGESSGDMAWEEVR	XL:L-Alkene@983|XL:L-Alkene@984	-1.88738	26.3	2.4e-06
CSPG4	E935|E938	CSPG4	E1001|E1002	CSPG4:E935|E938-CSPG4:E1001|E1002	21844	66.5288	740.339	5	3.79126	666.992	3	SLNSASYLYEVMERPR	Oxidation@919;XL:L-Alkene@917|XL:L-Alkene@920	3.61784	8.5	0.0069	824.854	2	QGESSGDMAWEEVR	XL:L-Alkene@983|XL:L-Alkene@984	0.900991	18.8	1.8e-05
CSPG4	E935|E938	CSPG4	E1001|E1002	CSPG4:E935|E938-CSPG4:E1001|E1002	22526	67.6182	740.331	5	-6.19787	666.994	3	SLNSASYLYEVMERPR	Oxidation@919;XL:L-Alkene@917|XL:L-Alkene@920	0.769229	14.1	0.0005	824.854	2	QGESSGDMAWEEVR	XL:L-Alkene@983|XL:L-Alkene@984	0.658523	23.6	8.3e-07
CSPG4	E935|E938	CSPG4	E1001|E1002	CSPG4:E935|E938-CSPG4:E1001|E1002	22583	67.7011	740.133	5	-2.91355	666.996	3	SLNSASYLYEVMERPR	Oxidation@919;XL:L-Alkene@917|XL:L-Alkene@920	-2.37922	12	0.006	840.841	2	QGESSGDMAWEEVR	XL:L-Thiol@983|XL:L-Thiol@984	-0.263384	7.7	0.0017
CSPG4	E935|E938	CSPG4	E1001|E1002	CSPG4:E935|E938-CSPG4:E1001|E1002	32155	75.3286	736.938	5	1.64658	672.318	3	SLNSASYLYEVMERPR	XL:L-Thiol@917|XL:L-Thiol@920	4.0632	17.4	6.1e-05	824.856	2	QGESSGDMAWEEVR	XL:L-Alkene@983|XL:L-Alkene@984	-1.28121	26.5	6.9e-07
CSPG4	E935|E938	CSPG4	E1001|E1002	CSPG4:E935|E938-CSPG4:E1001|E1002	32320	75.5645	740.338	5	2.88316	672.324	3	SLNSASYLYEVMERPR	XL:L-Thiol@917|XL:L-Thiol@920	-4.71237	9.3	0.013	832.851	2	QGESSGDMAWEEVR	Oxidation@980;XL:L-Alkene@983|XL:L-Alkene@984	1.92171	11	0.0028
CSPG4	E935|E938	CSPG4	E1001|E1002	CSPG4:E935|E938-CSPG4:E1001|E1002	28507	62.6304	929.169	4	2.6494	999.99	2	SLNSASYLYEVMERPR	Oxidation@919;XL:L-Alkene@917|XL:L-Alkene@920	-1.46864	11.4	0.0026	832.852	2	QGESSGDMAWEEVR	Oxidation@980;XL:L-Alkene@983|XL:L-Alkene@984	-0.479676	28.2	1.1e-07
CSPG4	E935|E938	CSPG4	E1001|E1002	CSPG4:E935|E938-CSPG4:E1001|E1002	35921	72.2665	740.335	5	-1.16203	661.664	3	SLNSASYLYEVMERPR	XL:L-Alkene@917|XL:L-Alkene@920	-1.09593	10.2	0.024	848.839	2	QGESSGDMAWEEVR	Oxidation@980;XL:L-Thiol@983|XL:L-Thiol@984	-0.664613	22.7	1.4e-06
CSPG4	E935|E938	CSPG4	E1001|E1002	CSPG4:E935|E938-CSPG4:E1001|E1002	38466	75.392	736.939	5	3.47118	661.664	3	SLNSASYLYEVMERPR	XL:L-Alkene@917|XL:L-Alkene@920	-1.09593	11.8	0.01	824.854	2	QGESSGDMAWEEVR	XL:L-Alkene@983|XL:L-Alkene@984	0.779757	22.8	2.6e-07
CSPG4	E935|E938	CSPG4	E1001|E1002	CSPG4:E935|E938-CSPG4:E1001|E1002	41741	79.4674	920.912	4	0.146284	991.992	2	SLNSASYLYEVMERPR	XL:L-Alkene@917|XL:L-Alkene@920	-0.933418	7.1	0.029	1647.67	1	QGESSGDMAWEEVR	Gln->pyro-Glu@973;Oxidation@980;XL:L-Alkene@983|XL:L-Alkene@984	0.895465	5	0.0017
CSPG4	E935|E938	CSPG4	E1001|E1002	CSPG4:E935|E938-CSPG4:E1001|E1002	44355	82.624	916.663	4	0.874311	991.993	2	SLNSASYLYEVMERPR	XL:L-Alkene@917|XL:L-Alkene@920	-2.0423	8.5	0.02	1631.68	1	QGESSGDMAWEEVR	Gln->pyro-Glu@973;XL:L-Alkene@983|XL:L-Alkene@984	-1.92391	18.8	4.7e-07
CSPG4	E935|E938	CSPG4	E1002	CSPG4:E935|E938-CSPG4:E1002	18348	65.1108	740.334	5	-2.15269	666.995	3	SLNSASYLYEVMERPR	Oxidation@919;XL:L-Alkene@917|XL:L-Alkene@920	-0.879959	11.3	0.0071	840.841	2	QGESSGDMAWEEVR	XL:L-Thiol@984	-0.858027	28	4e-08
CSPG4	E935|E938	CSPG4	E1002	CSPG4:E935|E938-CSPG4:E1002	24761	71.2652	925.169	4	1.28519	991.99	2	SLNSASYLYEVMERPR	XL:L-Alkene@917|XL:L-Alkene@920	1.18354	15.6	0.00024	832.854	2	QGESSGDMAWEEVR	Oxidation@980;XL:L-Alkene@984	-2.76099	26	1.5e-06
CSPG4	E935|E938	CSPG4	E1002	CSPG4:E935|E938-CSPG4:E1002	24843	71.3864	925.421	4	2.42435	991.993	2	SLNSASYLYEVMERPR	XL:L-Alkene@917|XL:L-Alkene@920	-2.1431	5.9	0.092	848.841	2	QGESSGDMAWEEVR	Oxidation@980;XL:L-Thiol@984	-2.90296	29.4	1.5e-08
CSPG4	E935|E938	CSPG4	E1002	CSPG4:E935|E938-CSPG4:E1002	25271	72.0644	740.339	5	3.46104	661.666	3	SLNSASYLYEVMERPR	XL:L-Alkene@917|XL:L-Alkene@920	-3.51407	8.8	0.05	848.84	2	QGESSGDMAWEEVR	Oxidation@980;XL:L-Thiol@984	-1.60708	17.4	5.6e-05
CSPG4	E935|E938	CSPG4	E1002	CSPG4:E935|E938-CSPG4:E1002	26633	66.0443	740.534	5	-3.95074	666.994	3	SLNSASYLYEVMERPR	Oxidation@919;XL:L-Alkene@917|XL:L-Alkene@920	1.66879	15.2	0.0011	824.855	2	QGESSGDMAWEEVR	XL:L-Alkene@984	-0.917512	29.1	3.2e-08
CSPG4	E935|E938	CSPG4	E1002	CSPG4:E935|E938-CSPG4:E1002	31793	73.9465	740.341	5	7.09346	661.663	3	SLNSASYLYEVMERPR	XL:L-Alkene@917|XL:L-Alkene@920	1.17108	5.9	0.15	848.838	2	QGESSGDMAWEEVR	Oxidation@980;XL:L-Thiol@984	-0.075573	10.2	0.00099
CSPG4	E935|E938	CSPG4	E1002	CSPG4:E935|E938-CSPG4:E1002	29142	62.4091	743.338	5	4.32329	666.995	3	SLNSASYLYEVMERPR	Oxidation@919;XL:L-Alkene@917|XL:L-Alkene@920	-0.430181	12.7	0.0057	832.851	2	QGESSGDMAWEEVR	Oxidation@980;XL:L-Alkene@984	1.2013	13.5	0.00024
CSPG4	E935|E938	CSPG4	E1002	CSPG4:E935|E938-CSPG4:E1002	31809	65.8575	740.338	5	3.21338	666.994	3	SLNSASYLYEVMERPR	Oxidation@919;XL:L-Alkene@917|XL:L-Alkene@920	2.11857	11.6	0.0045	840.84	2	QGESSGDMAWEEVR	XL:L-Thiol@984	0.450187	13.8	5.4e-05
CSPG4	E935|E938	CSPG4	E1002	CSPG4:E935|E938-CSPG4:E1002	37573	73.1083	740.138	5	3.03201	661.665	3	SLNSASYLYEVMERPR	XL:L-Alkene@917|XL:L-Alkene@920	-2.305	9.2	0.013	832.85	2	QGESSGDMAWEEVR	Oxidation@980;XL:L-Alkene@984	2.88227	16.7	9.2e-06
CSPG4	E935|E938	CSPG4	E1002	CSPG4:E935|E938-CSPG4:E1002	39377	75.3235	736.938	5	2.1442	661.664	3	SLNSASYLYEVMERPR	XL:L-Alkene@917|XL:L-Alkene@920	-1.24707	14.2	0.0011	840.841	2	QGESSGDMAWEEVR	XL:L-Thiol@984	-0.501241	21.7	1.1e-06
CSPG4	E935|E938	CSPG4	E1002	CSPG4:E935|E938-CSPG4:E1002	15879	62.3077	743.333	5	-2.25442	677.652	3	SLNSASYLYEVMERPR	Oxidation@919;XL:L-Thiol@917|XL:L-Thiol@920	0.545961	11.6	0.0063	848.838	2	QGESSGDMAWEEVR	Oxidation@980;XL:L-Thiol@984	0.631276	27.4	4.8e-08
CSPG4	E935|E938	CSPG4	E1002	CSPG4:E935|E938-CSPG4:E1002	18531	67.7691	740.137	5	1.95851	666.996	3	SLNSASYLYEVMERPR	Oxidation@919;XL:L-Alkene@917|XL:L-Alkene@920	-1.17981	12.4	0.003	840.839	2	QGESSGDMAWEEVR	XL:L-Thiol@984	1.52055	17.4	1.1e-05
CSPG4	E935|E938	CSPG4	E1002	CSPG4:E935|E938-CSPG4:E1002	20985	72.5943	740.335	5	-1.40969	661.663	3	SLNSASYLYEVMERPR	XL:L-Alkene@917|XL:L-Alkene@920	-0.0379934	12.8	0.0015	848.839	2	QGESSGDMAWEEVR	Oxidation@980;XL:L-Thiol@984	-0.546805	18.4	3e-06
CSPG4	E935|E938	CSPG4	E1002	CSPG4:E935|E938-CSPG4:E1002	17944	62.1904	743.536	5	2.03755	666.997	3	SLNSASYLYEVMERPR	Oxidation@919;XL:L-Alkene@917|XL:L-Alkene@920	-3.27877	16.2	0.00068	848.838	2	QGESSGDMAWEEVR	Oxidation@980;XL:L-Thiol@984	-0.311189	28.2	4.9e-08
CSPG4	E935|E938	CSPG4	E1002	CSPG4:E935|E938-CSPG4:E1002	18496	63.1191	743.536	5	0.886757	666.996	3	SLNSASYLYEVMERPR	Oxidation@919;XL:L-Alkene@917|XL:L-Alkene@920	-1.32974	10.4	0.0035	832.854	2	QGESSGDMAWEEVR	Oxidation@980;XL:L-Alkene@984	-2.40078	15.3	7.9e-05
CSPG4	E935|E938	CSPG4	E1002	CSPG4:E935|E938-CSPG4:E1002	19533	64.9399	743.338	5	5.55661	666.996	3	SLNSASYLYEVMERPR	Oxidation@919;XL:L-Alkene@917|XL:L-Alkene@920	-1.47966	9.3	0.049	848.841	2	QGESSGDMAWEEVR	Oxidation@980;XL:L-Thiol@984	-3.02077	15.4	5.4e-05
CSPG4	E935|E938	CSPG4	E1002	CSPG4:E935|E938-CSPG4:E1002	23706	71.7434	740.137	5	2.04109	661.664	3	SLNSASYLYEVMERPR	XL:L-Alkene@917|XL:L-Alkene@920	-1.8516	18.3	0.0004	848.839	2	QGESSGDMAWEEVR	Oxidation@980;XL:L-Thiol@984	-1.48927	23.5	3e-06
CSPG4	E935|E938	CSPG4	E1002	CSPG4:E935|E938-CSPG4:E1002	24046	72.2972	740.137	5	2.78428	661.665	3	SLNSASYLYEVMERPR	XL:L-Alkene@917|XL:L-Alkene@920	-2.45614	14.6	0.00077	832.854	2	QGESSGDMAWEEVR	Oxidation@980;XL:L-Alkene@984	-2.52085	19.9	3.6e-06
CSPG4	E935|E938	CSPG4	E1002	CSPG4:E935|E938-CSPG4:E1002	24261	72.6405	924.92	4	3.05212	991.992	2	SLNSASYLYEVMERPR	XL:L-Alkene@917|XL:L-Alkene@920	-1.03423	12.2	0.0028	848.84	2	QGESSGDMAWEEVR	Oxidation@980;XL:L-Thiol@984	-1.60708	23.4	1.2e-06
CSPG4	E935|E938	CSPG4	E1002	CSPG4:E935|E938-CSPG4:E1002	25692	74.9344	920.919	4	0.621781	991.992	2	SLNSASYLYEVMERPR	XL:L-Alkene@917|XL:L-Alkene@920	-0.933418	13.9	0.00065	824.855	2	QGESSGDMAWEEVR	XL:L-Alkene@984	0.0523555	38.9	3.2e-08
CSPG4	E935|E938	CSPG4	E1002	CSPG4:E935|E938-CSPG4:E1002	23128	63.6936	743.536	5	1.13335	666.997	3	SLNSASYLYEVMERPR	Oxidation@919;XL:L-Alkene@917|XL:L-Alkene@920	-2.67907	10.9	0.008	848.839	2	QGESSGDMAWEEVR	Oxidation@980;XL:L-Thiol@984	-0.900229	18.3	1.5e-05
CSPG4	E935|E938	CSPG4	E1002	CSPG4:E935|E938-CSPG4:E1002	31325	76.4334	920.921	4	2.6786	991.991	2	SLNSASYLYEVMERPR	XL:L-Alkene@917|XL:L-Alkene@920	0.679499	18.4	3.8e-05	824.852	2	QGESSGDMAWEEVR	XL:L-Alkene@984	2.7195	29.1	9.2e-08
CSPG4	E935|E938	CSPG4	E1002	CSPG4:E935|E938-CSPG4:E1002	31332	76.4416	737.137	5	-0.0779031	661.665	3	SLNSASYLYEVMERPR	XL:L-Alkene@917|XL:L-Alkene@920	-2.00273	12.6	0.0013	824.851	2	QGESSGDMAWEEVR	XL:L-Alkene@984	3.81061	27.5	1.5e-07
CSPG4	E935|E938	CSPG4	E1002	CSPG4:E935|E938-CSPG4:E1002	27900	65.2717	740.131	5	-6.05148	666.995	3	SLNSASYLYEVMERPR	Oxidation@919;XL:L-Alkene@917|XL:L-Alkene@920	-0.280255	21.6	5.4e-05	840.842	2	QGESSGDMAWEEVR	XL:L-Thiol@984	-1.09588	26.4	5.1e-08
CSPG4	E935|E938	CSPG4	E1002	CSPG4:E935|E938-CSPG4:E1002	33319	72.3445	925.167	4	-1.5547	991.993	2	SLNSASYLYEVMERPR	XL:L-Alkene@917|XL:L-Alkene@920	-2.0423	16.6	6e-05	848.84	2	QGESSGDMAWEEVR	Oxidation@980;XL:L-Thiol@984	-1.60708	20.4	6.3e-07
CSPG4	E935|E938	CSPG4	E1002	CSPG4:E935|E938-CSPG4:E1002	35405	75.0052	736.942	5	7.12037	661.664	3	SLNSASYLYEVMERPR	XL:L-Alkene@917|XL:L-Alkene@920	-1.3982	13.1	0.0042	840.841	2	QGESSGDMAWEEVR	XL:L-Thiol@984	-0.382313	20.1	1.1e-06
CSPG4	E935|E938	CSPG4	E1002	CSPG4:E935|E938-CSPG4:E1002	16793	62.3959	743.334	5	-0.116669	666.995	3	SLNSASYLYEVMERPR	Oxidation@919;XL:L-Alkene@917|XL:L-Alkene@920	0.0195971	22	8.8e-05	832.851	2	QGESSGDMAWEEVR	Oxidation@980;XL:L-Alkene@984	1.08123	28.3	5.7e-08
CSPG4	E935|E938	CSPG4	E1002	CSPG4:E935|E938-CSPG4:E1002	17085	62.9849	743.536	5	1.05116	677.653	3	SLNSASYLYEVMERPR	Oxidation@919;XL:L-Thiol@917|XL:L-Thiol@920	-1.37243	14.3	0.00099	848.837	2	QGESSGDMAWEEVR	Oxidation@980;XL:L-Thiol@984	1.33813	16.2	5.1e-05
CSPG4	E935|E938	CSPG4	E1002	CSPG4:E935|E938-CSPG4:E1002	17970	64.7501	743.335	5	0.705545	666.996	3	SLNSASYLYEVMERPR	Oxidation@919;XL:L-Alkene@917|XL:L-Alkene@920	-1.62959	16.7	0.0014	848.84	2	QGESSGDMAWEEVR	Oxidation@980;XL:L-Thiol@984	-1.9605	18.2	1.7e-05
CSPG4	E935|E938	CSPG4	E1002	CSPG4:E935|E938-CSPG4:E1002	18218	65.2865	743.539	5	5.98311	666.997	3	SLNSASYLYEVMERPR	Oxidation@919;XL:L-Alkene@917|XL:L-Alkene@920	-2.82899	9	0.029	848.837	2	QGESSGDMAWEEVR	Oxidation@980;XL:L-Thiol@984	0.866892	26.1	6.2e-08
CSPG4	E935|E938	CSPG4	E1002	CSPG4:E935|E938-CSPG4:E1002	18426	65.6681	740.136	5	0.719851	677.653	3	SLNSASYLYEVMERPR	Oxidation@919;XL:L-Thiol@917|XL:L-Thiol@920	-1.51999	17.1	0.00011	840.841	2	QGESSGDMAWEEVR	XL:L-Thiol@984	0.0934015	29.1	2.5e-08
CSPG4	E935|E938	CSPG4	E1002	CSPG4:E935|E938-CSPG4:E1002	19723	68.0921	740.334	5	-2.81312	677.65	3	SLNSASYLYEVMERPR	Oxidation@919;XL:L-Thiol@917|XL:L-Thiol@920	3.64491	13.4	0.00038	840.84	2	QGESSGDMAWEEVR	XL:L-Thiol@984	1.40162	12.4	0.00027
CSPG4	E935|E938	CSPG4	E1002	CSPG4:E935|E938-CSPG4:E1002	20133	68.9373	740.13	5	-7.20756	666.994	3	SLNSASYLYEVMERPR	Oxidation@919;XL:L-Alkene@917|XL:L-Alkene@920	0.919155	12.5	0.0094	840.841	2	QGESSGDMAWEEVR	XL:L-Thiol@984	-0.501241	18.9	4.1e-06
CSPG4	E935|E938	CSPG4	E1002	CSPG4:E935|E938-CSPG4:E1002	24426	76.7984	736.937	5	0.983089	672.32	3	SLNSASYLYEVMERPR	XL:L-Thiol@917|XL:L-Thiol@920	0.344718	11.8	0.0058	840.839	2	QGESSGDMAWEEVR	XL:L-Thiol@984	1.52055	22.5	4.8e-07
CSPG4	E935|E938	CSPG4	E1002	CSPG4:E935|E938-CSPG4:E1002	19190	62.1488	929.168	4	1.20269	1024.98	2	SLNSASYLYEVMERPR	Oxidation@919;XL:L-Sulfenic@917|XL:L-Sulfenic@920	-0.439941	9.2	0.016	848.837	2	QGESSGDMAWEEVR	Oxidation@980;XL:L-Thiol@984	0.749084	28.2	8.5e-08
CSPG4	E935|E938	CSPG4	E1002	CSPG4:E935|E938-CSPG4:E1002	19491	62.6351	928.917	4	1.51489	999.989	2	SLNSASYLYEVMERPR	Oxidation@919;XL:L-Alkene@917|XL:L-Alkene@920	0.231374	9	0.0095	848.84	2	QGESSGDMAWEEVR	Oxidation@980;XL:L-Thiol@984	-2.19611	14.5	8.3e-05
CSPG4	E935|E938	CSPG4	E1002	CSPG4:E935|E938-CSPG4:E1002	20108	63.6711	743.537	5	2.77734	666.996	3	SLNSASYLYEVMERPR	Oxidation@919;XL:L-Alkene@917|XL:L-Alkene@920	-2.37922	9.5	0.018	848.838	2	QGESSGDMAWEEVR	Oxidation@980;XL:L-Thiol@984	0.160043	25	4.3e-07
CSPG4	E935|E938	CSPG4	E1002	CSPG4:E935|E938-CSPG4:E1002	21083	65.3072	740.136	5	0.719851	666.996	3	SLNSASYLYEVMERPR	Oxidation@919;XL:L-Alkene@917|XL:L-Alkene@920	-1.92944	18.6	9.1e-05	840.84	2	QGESSGDMAWEEVR	XL:L-Thiol@984	0.688045	23.5	2.1e-07
CSPG4	E935|E938	CSPG4	E1002	CSPG4:E935|E938-CSPG4:E1002	21844	66.5288	740.339	5	3.79126	666.992	3	SLNSASYLYEVMERPR	Oxidation@919;XL:L-Alkene@917|XL:L-Alkene@920	3.61784	8.5	0.0069	840.84	2	QGESSGDMAWEEVR	XL:L-Thiol@984	0.569116	16.3	8.4e-06
CSPG4	E935|E938	CSPG4	E1002	CSPG4:E935|E938-CSPG4:E1002	22526	67.6182	740.331	5	-6.19787	666.994	3	SLNSASYLYEVMERPR	Oxidation@919;XL:L-Alkene@917|XL:L-Alkene@920	0.769229	14.1	0.0005	840.841	2	QGESSGDMAWEEVR	XL:L-Thiol@984	-0.0255271	23.8	8.7e-07
CSPG4	E935|E938	CSPG4	E1002	CSPG4:E935|E938-CSPG4:E1002	25063	71.5532	740.137	5	2.28882	661.664	3	SLNSASYLYEVMERPR	XL:L-Alkene@917|XL:L-Alkene@920	-0.491396	16.9	0.00049	848.838	2	QGESSGDMAWEEVR	Oxidation@980;XL:L-Thiol@984	-0.193381	29.3	2.9e-08
CSPG4	E935|E938	CSPG4	E1002	CSPG4:E935|E938-CSPG4:E1002	25444	72.1572	740.136	5	0.802428	661.664	3	SLNSASYLYEVMERPR	XL:L-Alkene@917|XL:L-Alkene@920	-0.491396	14.2	0.0055	848.838	2	QGESSGDMAWEEVR	Oxidation@980;XL:L-Thiol@984	0.160043	19.1	7.6e-06
CSPG4	E935|E938	CSPG4	E1002	CSPG4:E935|E938-CSPG4:E1002	32320	75.5645	740.338	5	2.88316	672.324	3	SLNSASYLYEVMERPR	XL:L-Thiol@917|XL:L-Thiol@920	-4.71237	9.3	0.013	848.837	2	QGESSGDMAWEEVR	Oxidation@980;XL:L-Thiol@984	0.749084	18.3	8e-06
CSPG4	E935|E938	CSPG4	E1002	CSPG4:E935|E938-CSPG4:E1002	28507	62.6304	929.169	4	2.6494	999.99	2	SLNSASYLYEVMERPR	Oxidation@919;XL:L-Alkene@917|XL:L-Alkene@920	-1.46864	11.4	0.0026	848.84	2	QGESSGDMAWEEVR	Oxidation@980;XL:L-Thiol@984	-1.84269	29.4	1.2e-07
CSPG4	E935|E938	CSPG4	E981	CSPG4:E935|E938-CSPG4:E981	34370	80.9804	911.231	5	0.905568	661.664	3	SLNSASYLYEVMERPR	XL:L-Alkene@917|XL:L-Alkene@920	-0.491396	11.9	0.0037	1276.07	2	LVYQHDDSETTEDDIPFVATR	XL:L-Thiol@963	-0.29966	36.1	2.3e-09
CSPG4	E935|E938	CSPG4	E981|D982	CSPG4:E935|E938-CSPG4:E981|D982	30082	81.3485	1139.03	4	-2.18852	1016.98	2	SLNSASYLYEVMERPR	XL:L-Sulfenic@917|XL:L-Sulfenic@920	1.36851	9.9	0.0073	1260.09	2	LVYQHDDSETTEDDIPFVATR	XL:L-Alkene@963|XL:L-Alkene@964	-0.172796	48.7	3.3e-10
CSPG4	E935|E938	CSPG4	E981|D982	CSPG4:E935|E938-CSPG4:E981|D982	27409	75.1509	914.435	5	5.97164	1024.98	2	SLNSASYLYEVMERPR	Oxidation@919;XL:L-Sulfenic@917|XL:L-Sulfenic@920	4.43822	5.1	0.15	1260.1	2	LVYQHDDSETTEDDIPFVATR	XL:L-Alkene@963|XL:L-Alkene@964	-6.28344	30.7	1.8e-08
CSPG4	E938	CSPG4	D997	CSPG4:E938-CSPG4:D997	21696	73.8933	737.136	5	-1.902	661.666	3	SLNSASYLYEVMERPR	XL:L-Alkene@920	-4.572	13.1	0.00064	824.853	2	QGESSGDMAWEEVR	XL:L-Alkene@979	2.11333	25.3	6.9e-07
CSPG4	E938	CSPG4	D997	CSPG4:E938-CSPG4:D997	23507	71.441	740.538	5	1.16627	661.663	3	SLNSASYLYEVMERPR	XL:L-Alkene@920	0.868813	11.9	0.0088	832.852	2	QGESSGDMAWEEVR	XL:L-Alkene@979;Oxidation@980	-0.119468	20.4	1.4e-05
CSPG4	E938	CSPG4	E1001	CSPG4:E938-CSPG4:E1001	23507	71.441	740.538	5	1.16627	661.663	3	SLNSASYLYEVMERPR	XL:L-Alkene@920	0.868813	11.9	0.0088	848.838	2	QGESSGDMAWEEVR	Oxidation@980;XL:L-Thiol@983	-0.311189	20.7	3.3e-06
CSPG4	E938	CSPG4	E1001|E1002	CSPG4:E938-CSPG4:E1001|E1002	24510	73.0437	925.174	4	6.37057	991.993	2	SLNSASYLYEVMERPR	XL:L-Alkene@920	-1.63907	18.1	5.7e-05	832.855	2	QGESSGDMAWEEVR	Oxidation@980;XL:L-Alkene@983|XL:L-Alkene@984	-3.00112	27.8	3.7e-07
CSPG4	E938	CSPG4	E1001|E1002	CSPG4:E938-CSPG4:E1001|E1002	24796	66.2971	740.342	5	8.74455	677.653	3	SLNSASYLYEVMERPR	Oxidation@919;XL:L-Thiol@920	-1.22486	9	0.0084	824.856	2	QGESSGDMAWEEVR	XL:L-Alkene@983|XL:L-Alkene@984	-1.03874	5.6	0.11
CSPG4	E938	CSPG4	E1001|E1002	CSPG4:E938-CSPG4:E1001|E1002	41278	82.2754	916.664	4	2.00749	991.993	2	SLNSASYLYEVMERPR	XL:L-Alkene@920	-1.33665	16.4	0.00011	1631.68	1	QGESSGDMAWEEVR	Gln->pyro-Glu@973;XL:L-Alkene@983|XL:L-Alkene@984	-1.37233	12.8	0.0003
CSPG4	E938	CSPG4	E1001|E1002	CSPG4:E938-CSPG4:E1001|E1002	19159	62.0979	743.335	5	1.11665	666.996	3	SLNSASYLYEVMERPR	Oxidation@919;XL:L-Alkene@920	-1.92944	18.6	0.00011	848.838	2	QGESSGDMAWEEVR	Oxidation@980;XL:L-Thiol@983|XL:L-Thiol@984	-0.311189	29.5	3.1e-07
CSPG4	E938	CSPG4	E1001|E1002	CSPG4:E938-CSPG4:E1001|E1002	30873	65.7623	740.132	5	-4.39994	666.995	3	SLNSASYLYEVMERPR	Oxidation@919;XL:L-Alkene@920	0.0195971	13.9	0.00063	824.856	2	QGESSGDMAWEEVR	XL:L-Alkene@983|XL:L-Alkene@984	-1.03874	18.1	3e-06
CSPG4	E938	CSPG4	E1001|E1002	CSPG4:E938-CSPG4:E1001|E1002	44355	82.624	916.663	4	0.874311	1016.98	2	SLNSASYLYEVMERPR	XL:L-Sulfenic@920	-1.48306	10.9	0.0073	1631.68	1	QGESSGDMAWEEVR	Gln->pyro-Glu@973;XL:L-Alkene@983|XL:L-Alkene@984	-1.92391	18.8	4.7e-07
CSPG4	E938	CSPG4	E1002	CSPG4:E938-CSPG4:E1002	24796	66.2971	740.342	5	8.74455	677.653	3	SLNSASYLYEVMERPR	Oxidation@919;XL:L-Thiol@920	-1.22486	9	0.0084	840.839	2	QGESSGDMAWEEVR	XL:L-Thiol@984	2.11519	20.2	3.8e-06
CSPG4	E938	CSPG4	E978|E981|D982	CSPG4:E938-CSPG4:E978|E981|D982	24941	73.7295	1142.78	4	-0.654031	999.989	2	SLNSASYLYEVMERPR	Oxidation@919;XL:L-Alkene@920	-0.068629	7.1	0.039	1276.07	2	LVYQHDDSETTEDDIPFVATR	XL:L-Thiol@960|XL:L-Thiol@963|XL:L-Thiol@964	-0.613121	32.1	1.4e-07
CSPG4	E938	CSPG4	E981	CSPG4:E938-CSPG4:E981	26820	80.8794	1139.04	4	3.60377	991.993	2	SLNSASYLYEVMERPR	XL:L-Alkene@920	-1.33665	21.3	3.1e-06	1260.09	2	LVYQHDDSETTEDDIPFVATR	XL:L-Alkene@963	0.46208	40.5	8.9e-10
CSPG4	E938	CSPG4	E981	CSPG4:E938-CSPG4:E981	22822	73.8436	1142.79	4	6.61602	999.989	2	SLNSASYLYEVMERPR	Oxidation@919;XL:L-Alkene@920	-0.568634	7.9	0.021	1276.07	2	LVYQHDDSETTEDDIPFVATR	XL:L-Thiol@963	0.797456	41.9	1.5e-10
CSPG4	E938	CSPG4	E981|D982	CSPG4:E938-CSPG4:E981|D982	24941	73.7295	1142.78	4	-0.654031	999.989	2	SLNSASYLYEVMERPR	Oxidation@919;XL:L-Alkene@920	-0.068629	7.1	0.039	1260.09	2	LVYQHDDSETTEDDIPFVATR	XL:L-Alkene@963|XL:L-Alkene@964	-2.95037	31.4	1.2e-07
CSPG4	E938	CSPG4	E981|D982	CSPG4:E938-CSPG4:E981|D982	30082	81.3485	1139.03	4	-2.18852	991.991	2	SLNSASYLYEVMERPR	XL:L-Alkene@920	-0.227767	11	0.0028	1260.09	2	LVYQHDDSETTEDDIPFVATR	XL:L-Alkene@963|XL:L-Alkene@964	-0.172796	48.7	3.3e-10
CSPG4	E938	CSPG4	E981|D982	CSPG4:E938-CSPG4:E981|D982	34427	81.0642	1139.04	4	1.67301	991.992	2	SLNSASYLYEVMERPR	XL:L-Alkene@920	-0.933418	7.2	0.028	1276.07	2	LVYQHDDSETTEDDIPFVATR	XL:L-Thiol@963|XL:L-Thiol@964	0.405628	35.1	3.7e-08
CSPG4	E938	CSPG4	E981|D982	CSPG4:E938-CSPG4:E981|D982	27223	81.3925	1139.04	4	-0.15049	991.992	2	SLNSASYLYEVMERPR	XL:L-Alkene@920	-0.530189	20.7	1.3e-05	1260.09	2	LVYQHDDSETTEDDIPFVATR	XL:L-Alkene@963|XL:L-Alkene@964	0.0652824	52.8	9e-12
CSPG4	E978	CSPG4	D1016	CSPG4:E978-CSPG4:D1016	19358	67.0995	897.24	5	-2.36785	1260.09	2	LVYQHDDSETTEDDIPFVATR	XL:L-Alkene@960	0.303361	39.3	1.2e-09	957.021	2	VAIQPVNDHAPVQTISR	XL:L-Alkene@998	0.0241521	25.2	8.3e-07
CSPG4	E978	CSPG4	D1016	CSPG4:E978-CSPG4:D1016	19398	67.174	897.041	5	-0.543314	1260.09	2	LVYQHDDSETTEDDIPFVATR	XL:L-Alkene@960	1.57312	40.8	1.5e-09	957.023	2	VAIQPVNDHAPVQTISR	XL:L-Alkene@998	-1.33423	24.3	5.8e-07
CSPG4	E978	CSPG4	D1016	CSPG4:E978-CSPG4:D1016	18351	67.3995	897.037	5	-5.10715	1260.09	2	LVYQHDDSETTEDDIPFVATR	XL:L-Alkene@960	-0.0934367	34.1	5.5e-09	957.021	2	VAIQPVNDHAPVQTISR	XL:L-Alkene@998	0.337625	27.6	5.3e-07
CSPG4	E978|E981	CSPG4	D1016	CSPG4:E978|E981-CSPG4:D1016	18298	67.3067	897.244	5	2.05876	1260.09	2	LVYQHDDSETTEDDIPFVATR	XL:L-Alkene@960|XL:L-Alkene@963	-0.569594	37.9	3.7e-09	649.009	3	VAIQPVNDHAPVQTISR	XL:L-Thiol@998	-2.21189	21.9	4.8e-05
CSPG4	E978|E981	CSPG4	D1016	CSPG4:E978|E981-CSPG4:D1016	19505	67.6827	897.245	5	3.35269	1260.08	2	LVYQHDDSETTEDDIPFVATR	XL:L-Alkene@960|XL:L-Alkene@963	3.16031	31.7	7e-08	957.023	2	VAIQPVNDHAPVQTISR	XL:L-Alkene@998	-1.96117	17.7	1.6e-05
TcdB	D1053	TcdB	E1059	TcdB:D1053-TcdB:E1059	13999	44.9548	541.275	4	1.94516	680.334	2	ELSETSDPLLR	XL:L-Thiol@1093	-2.6693	24.5	1.1e-06	393.212	2	QEIEAK	XL:L-Alkene@1099	-1.18212	14.7	0.00054
TcdB	D1053	TcdB	E1059	TcdB:D1053-TcdB:E1059	14042	45.03	721.363	3	-1.15543	664.347	2	ELSETSDPLLR	XL:L-Alkene@1093	-0.679411	29.8	4.1e-07	393.211	2	QEIEAK	XL:L-Alkene@1099	0.343772	12.6	0.00042
TcdB	D1053	TcdB	E1059	TcdB:D1053-TcdB:E1059	16546	44.8529	541.274	4	-1.21806	680.333	2	ELSETSDPLLR	XL:L-Thiol@1093	-1.34642	36.5	2.2e-07	393.212	2	QEIEAK	XL:L-Alkene@1099	-1.43644	17.1	0.00017
TcdB	D1053	TcdB	E1059	TcdB:D1053-TcdB:E1059	16607	44.9536	721.365	3	2.82684	664.347	2	ELSETSDPLLR	XL:L-Alkene@1093	-0.679411	31.6	2.7e-06	393.212	2	QEIEAK	XL:L-Alkene@1099	-0.673493	12.9	0.00085
TcdB	D1053	TcdB	E1059	TcdB:D1053-TcdB:E1059	24870	56.7474	715.689	3	1.11223	664.347	2	ELSETSDPLLR	XL:L-Alkene@1093	-1.13098	31.4	6.4e-07	768.387	1	QEIEAK	Gln->pyro-Glu@1098;XL:L-Alkene@1099	2.66113	9.4	0.00083
TcdB	D1053	TcdB	E1059	TcdB:D1053-TcdB:E1059	11929	44.4416	721.364	3	1.13226	664.348	2	ELSETSDPLLR	XL:L-Alkene@1093	-2.18465	27.1	1.2e-06	393.211	2	QEIEAK	XL:L-Alkene@1099	1.10672	16.9	0.00047
TcdB	D1053	TcdB	E1059	TcdB:D1053-TcdB:E1059	18479	56.3042	715.689	3	1.36844	680.333	2	ELSETSDPLLR	XL:L-Thiol@1093	-1.49341	34.1	2.9e-08	768.384	1	QEIEAK	Gln->pyro-Glu@1098;XL:L-Alkene@1099	5.52429	15.2	0.00018
TcdB	D1053	TcdB	E1059	TcdB:D1053-TcdB:E1059	13448	44.4939	721.366	3	4.18251	680.334	2	ELSETSDPLLR	XL:L-Thiol@1093	-2.37533	36.1	2.1e-07	393.212	2	QEIEAK	XL:L-Alkene@1099	-0.673493	18.8	7.6e-05
TcdB	D1053	TcdB	E1059	TcdB:D1053-TcdB:E1059	21293	56.3599	715.688	3	0.343611	664.347	2	ELSETSDPLLR	XL:L-Alkene@1093	-0.528888	27.5	1.9e-06	768.386	1	QEIEAK	Gln->pyro-Glu@1098;XL:L-Alkene@1099	3.31185	14.8	0.0003
TcdB	D1053	TcdB	E1059	TcdB:D1053-TcdB:E1059	13829	45.2519	541.271	4	-6.07586	680.333	2	ELSETSDPLLR	XL:L-Thiol@1093	-1.19943	31	9.7e-07	393.212	2	QEIEAK	XL:L-Alkene@1099	-0.673493	14.3	0.00069
TcdB	D1053	TcdB	E1059	TcdB:D1053-TcdB:E1059	13984	45.5437	721.701	3	3.87101	664.347	2	ELSETSDPLLR	XL:L-Alkene@1093	-0.679411	19.8	1e-05	393.212	2	QEIEAK	XL:L-Alkene@1099	-2.4537	10.1	0.0008
TcdB	D1053	TcdB	E1059	TcdB:D1053-TcdB:E1059	20538	57.1337	715.688	3	-0.254203	664.346	2	ELSETSDPLLR	XL:L-Alkene@1093	0.675304	29.3	8.8e-07	768.385	1	QEIEAK	Gln->pyro-Glu@1098;XL:L-Alkene@1099	4.09271	13.3	0.00011
TcdB	D1053	TcdB	E1059	TcdB:D1053-TcdB:E1059	15872	44.8799	541.273	4	-3.4775	680.332	2	ELSETSDPLLR	XL:L-Thiol@1093	1.15236	31.5	2.9e-07	393.211	2	QEIEAK	XL:L-Alkene@1099	0.598088	17.2	8.1e-05
TcdB	D1053	TcdB	E1059	TcdB:D1053-TcdB:E1059	15933	44.9674	721.366	3	2.9963	664.347	2	ELSETSDPLLR	XL:L-Alkene@1093	-1.28151	33.6	7.1e-07	393.211	2	QEIEAK	XL:L-Alkene@1099	0.0894552	16.4	0.00017
TcdB	D1053	TcdB	E1059	TcdB:D1053-TcdB:E1059	24051	56.7292	715.689	3	1.71004	664.347	2	ELSETSDPLLR	XL:L-Alkene@1093	-0.980459	30.1	4.6e-07	768.386	1	QEIEAK	Gln->pyro-Glu@1098;XL:L-Alkene@1099	2.92142	14.3	0.00016
TcdB	D1053	TcdB	E1059|E1061	TcdB:D1053-TcdB:E1059|E1061	13422	44.4556	541.276	4	2.17111	680.332	2	ELSETSDPLLR	XL:L-Thiol@1093	-0.170526	30.8	9.5e-07	393.212	2	QEIEAK	XL:L-Alkene@1099|XL:L-Alkene@1101	-1.18212	15	0.00049
TcdB	D1053	TcdB	E1059|E1061	TcdB:D1053-TcdB:E1059|E1061	13844	45.2805	721.362	3	-1.91799	680.333	2	ELSETSDPLLR	XL:L-Thiol@1093	-0.758474	33.2	1.1e-06	393.212	2	QEIEAK	XL:L-Alkene@1099|XL:L-Alkene@1101	-0.673493	16.6	0.00053
TcdB	D1122	TcdB	E1131|E1133	TcdB:D1122-TcdB:E1131|E1133	36809	81.5617	715.12	4	5.10474	419.727	2	VVDYFK	XL:L-Alkene@1162	-0.426253	15.9	1.6e-05	1001.5	2	HVSLVETEGVFTLLDDK	XL:L-Thiol@1171|XL:L-Thiol@1173	0.839001	33.6	1.3e-08
TcdB	D1122	TcdB	E1131|E1133	TcdB:D1122-TcdB:E1131|E1133	44199	81.1661	715.117	4	0.745749	419.727	2	VVDYFK	XL:L-Alkene@1162	-0.426253	9.4	0.00081	1001.5	2	HVSLVETEGVFTLLDDK	XL:L-Thiol@1171|XL:L-Thiol@1173	0.938851	28.1	3.2e-07
TcdB	D1122	TcdB	E1131|E1133	TcdB:D1122-TcdB:E1131|E1133	31471	80.9403	715.117	4	1.25857	419.727	2	VVDYFK	XL:L-Alkene@1162	-0.426253	13.6	2.5e-05	1001.5	2	HVSLVETEGVFTLLDDK	XL:L-Thiol@1171|XL:L-Thiol@1173	0.239899	16.2	1.4e-05
TcdB	D1122	TcdB	E1131|E1133	TcdB:D1122-TcdB:E1131|E1133	36372	81.754	715.376	4	12.8147	419.728	2	VVDYFK	XL:L-Alkene@1162	-3.76174	6.9	0.0044	985.519	2	HVSLVETEGVFTLLDDK	XL:L-Alkene@1171|XL:L-Alkene@1173	-3.85086	13.2	0.00011
TcdB	D1122	TcdB	E1133	TcdB:D1122-TcdB:E1133	26659	80.6068	715.369	4	2.13463	419.727	2	VVDYFK	XL:L-Alkene@1162	-1.141	21.8	0.00014	1001.5	2	HVSLVETEGVFTLLDDK	XL:L-Thiol@1173	-1.25785	53.7	1e-11
TcdB	D1122	TcdB	E1133	TcdB:D1122-TcdB:E1133	26705	80.6824	715.119	4	3.99362	419.727	2	VVDYFK	XL:L-Alkene@1162	-2.094	19	2.4e-05	1001.5	2	HVSLVETEGVFTLLDDK	XL:L-Thiol@1173	-1.158	37.8	9.3e-10
TcdB	D1122	TcdB	E1133	TcdB:D1122-TcdB:E1133	31128	80.6717	715.12	4	4.76285	419.726	2	VVDYFK	XL:L-Alkene@1162	0.288498	12.2	2.4e-05	985.516	2	HVSLVETEGVFTLLDDK	XL:L-Alkene@1173	-1.21265	41.7	3.3e-10
TcdB	D1122	TcdB	E1133	TcdB:D1122-TcdB:E1133	31253	80.8401	715.367	4	-0.343144	419.727	2	VVDYFK	XL:L-Alkene@1162	-0.426253	8.3	0.0033	985.515	2	HVSLVETEGVFTLLDDK	XL:L-Alkene@1173	-0.197958	30.5	4.5e-09
TcdB	D1122	TcdB	E1133	TcdB:D1122-TcdB:E1133	36809	81.5617	715.12	4	5.10474	419.727	2	VVDYFK	XL:L-Alkene@1162	-0.426253	15.9	1.6e-05	985.516	2	HVSLVETEGVFTLLDDK	XL:L-Alkene@1173	-1.11118	35.3	2.2e-09
TcdB	D1122	TcdB	E1133	TcdB:D1122-TcdB:E1133	44199	81.1661	715.117	4	0.745749	419.727	2	VVDYFK	XL:L-Alkene@1162	-0.426253	9.4	0.00081	985.515	2	HVSLVETEGVFTLLDDK	XL:L-Alkene@1173	0.207921	20.8	4.3e-06
TcdB	D1122	TcdB	E1133	TcdB:D1122-TcdB:E1133	25680	80.9451	715.119	4	2.96798	419.727	2	VVDYFK	XL:L-Alkene@1162	-0.188002	19.8	3.8e-05	985.515	2	HVSLVETEGVFTLLDDK	XL:L-Alkene@1173	0.207921	46	7.4e-12
TcdB	D1122	TcdB	E1133	TcdB:D1122-TcdB:E1133	30010	81.2525	715.117	4	1.08763	419.727	2	VVDYFK	XL:L-Alkene@1162	-0.902753	8.5	0.0029	985.517	2	HVSLVETEGVFTLLDDK	XL:L-Alkene@1173	-2.12588	21.3	1.5e-06
TcdB	D1122	TcdB	E1133	TcdB:D1122-TcdB:E1133	34252	80.803	715.365	4	-2.73547	435.712	2	VVDYFK	XL:L-Thiol@1162	0.129536	13.8	0.0012	1001.5	2	HVSLVETEGVFTLLDDK	XL:L-Thiol@1173	1.6378	33.9	8.5e-09
TcdB	D1122	TcdB	E1133	TcdB:D1122-TcdB:E1133	40137	80.7934	715.116	4	-0.0234842	419.727	2	VVDYFK	XL:L-Alkene@1162	-1.37925	16.1	0.00038	1001.5	2	HVSLVETEGVFTLLDDK	XL:L-Thiol@1173	-2.05665	42.1	8.6e-10
TcdB	D1122	TcdB	E1133	TcdB:D1122-TcdB:E1133	27058	81.1351	715.117	4	1.34404	435.712	2	VVDYFK	XL:L-Thiol@1162	1.96561	17.6	0.00019	1001.5	2	HVSLVETEGVFTLLDDK	XL:L-Thiol@1173	-3.75409	32.3	5.9e-09
TcdB	D1122	TcdB	E1133	TcdB:D1122-TcdB:E1133	31471	80.9403	715.117	4	1.25857	419.727	2	VVDYFK	XL:L-Alkene@1162	-0.426253	13.6	2.5e-05	985.515	2	HVSLVETEGVFTLLDDK	XL:L-Alkene@1173	0.106451	32	5.6e-09
TcdB	D1122	TcdB	E1133	TcdB:D1122-TcdB:E1133	36255	81.5643	715.116	4	-0.365366	419.726	2	VVDYFK	XL:L-Alkene@1162	0.0502478	13.2	9e-05	985.517	2	HVSLVETEGVFTLLDDK	XL:L-Alkene@1173	-1.72	35.2	1.7e-09
TcdB	D1122	TcdB	E1133	TcdB:D1122-TcdB:E1133	36372	81.754	715.376	4	12.8147	419.728	2	VVDYFK	XL:L-Alkene@1162	-3.76174	6.9	0.0044	1001.5	2	HVSLVETEGVFTLLDDK	XL:L-Thiol@1173	-3.15499	21.5	5e-07
TcdB	D1122	TcdB	E1133	TcdB:D1122-TcdB:E1133	43117	81.1307	715.119	4	3.56627	419.727	2	VVDYFK	XL:L-Alkene@1162	-0.902753	15.8	2e-05	985.517	2	HVSLVETEGVFTLLDDK	XL:L-Alkene@1173	-1.72	46.9	1e-10
TcdB	D1140|D1141	TcdB	D1218	TcdB:D1140|D1141-TcdB:D1218	28802	84.0692	836.424	4	-1.84003	1001.5	2	HVSLVETEGVFTLLDDK	XL:L-Thiol@1180|XL:L-Thiol@1181	0.839001	44.9	6.8e-11	678.332	2	DLMVLPNAPNR	XL:L-Thiol@1258;Oxidation@1260	-0.790055	20.6	1.2e-05
TcdB	D1140|D1141	TcdB	D1218	TcdB:D1140|D1141-TcdB:D1218	28895	84.2076	836.679	4	2.6347	985.521	2	HVSLVETEGVFTLLDDK	XL:L-Alkene@1180|XL:L-Alkene@1181	-5.9817	32.8	6e-09	662.344	2	DLMVLPNAPNR	XL:L-Alkene@1258;Oxidation@1260	2.0061	26.7	1.4e-07
TcdB	D1140|D1141	TcdB	D1218	TcdB:D1140|D1141-TcdB:D1218	31144	88.0246	832.427	4	0.29254	1001.5	2	HVSLVETEGVFTLLDDK	XL:L-Thiol@1180|XL:L-Thiol@1181	-0.958301	51.4	5.4e-10	654.348	2	DLMVLPNAPNR	XL:L-Alkene@1258	0.567612	28.1	2.3e-08
TcdB	D1140|D1141	TcdB	D1218	TcdB:D1140|D1141-TcdB:D1218	34642	85.3459	836.426	4	0.570933	1001.5	2	HVSLVETEGVFTLLDDK	XL:L-Thiol@1180|XL:L-Thiol@1181	-0.159501	44.1	2.6e-10	662.345	2	DLMVLPNAPNR	XL:L-Alkene@1258;Oxidation@1260	0.496313	24.2	3.2e-07
TcdB	D1140|D1141	TcdB	D1218	TcdB:D1140|D1141-TcdB:D1218	35626	86.6446	836.411	4	-17.3286	1001.5	2	HVSLVETEGVFTLLDDK	XL:L-Thiol@1180|XL:L-Thiol@1181	-2.45605	45.7	7.3e-11	662.346	2	DLMVLPNAPNR	XL:L-Alkene@1258;Oxidation@1260	-1.16445	21.6	2.7e-06
TcdB	D1140|D1141	TcdB	D1218	TcdB:D1140|D1141-TcdB:D1218	36722	88.0931	832.43	4	3.81626	985.517	2	HVSLVETEGVFTLLDDK	XL:L-Alkene@1180|XL:L-Alkene@1181	-2.22735	48.1	4.5e-11	654.348	2	DLMVLPNAPNR	XL:L-Alkene@1258	-0.196508	18.6	1.3e-05
TcdB	D1140|D1141	TcdB	D1218	TcdB:D1140|D1141-TcdB:D1218	41829	89.0293	832.429	4	1.61393	985.515	2	HVSLVETEGVFTLLDDK	XL:L-Alkene@1180|XL:L-Alkene@1181	0.106451	46.8	1.2e-11	654.348	2	DLMVLPNAPNR	XL:L-Alkene@1258	0.261964	25.1	1.6e-07
TcdB	D1140|D1141	TcdB	D1218	TcdB:D1140|D1141-TcdB:D1218	27909	84.3961	836.679	4	2.6347	1001.5	2	HVSLVETEGVFTLLDDK	XL:L-Thiol@1180|XL:L-Thiol@1181	-2.05665	38.8	1.2e-09	662.347	2	DLMVLPNAPNR	XL:L-Alkene@1258;Oxidation@1260	-1.76836	24.4	2e-07
TcdB	D1140|D1141	TcdB	D1218	TcdB:D1140|D1141-TcdB:D1218	28569	85.4849	836.431	4	6.12344	985.518	2	HVSLVETEGVFTLLDDK	XL:L-Alkene@1180|XL:L-Alkene@1181	-2.7347	45.5	2.3e-10	662.346	2	DLMVLPNAPNR	XL:L-Alkene@1258;Oxidation@1260	-0.862494	24.7	6.3e-07
TcdB	D1140|D1141	TcdB	D1218	TcdB:D1140|D1141-TcdB:D1218	30402	88.4505	666.146	5	4.7666	1001.5	2	HVSLVETEGVFTLLDDK	XL:L-Thiol@1180|XL:L-Thiol@1181	-3.15499	40.9	1e-09	654.35	2	DLMVLPNAPNR	XL:L-Alkene@1258	-2.94733	23.6	7.1e-07
TcdB	D1140|D1141	TcdB	D1218	TcdB:D1140|D1141-TcdB:D1218	31048	89.4931	666.142	5	-2.02389	985.517	2	HVSLVETEGVFTLLDDK	XL:L-Alkene@1180|XL:L-Alkene@1181	-2.22735	20.5	2.5e-06	654.348	2	DLMVLPNAPNR	XL:L-Alkene@1258	-0.502155	21.1	1.7e-06
TcdB	D1140|D1141	TcdB	D1218	TcdB:D1140|D1141-TcdB:D1218	31442	90.074	832.678	4	0.0178743	1001.5	2	HVSLVETEGVFTLLDDK	XL:L-Thiol@1180|XL:L-Thiol@1181	-0.259351	38.4	6.2e-10	654.347	2	DLMVLPNAPNR	XL:L-Alkene@1258	0.87326	23.9	4.8e-08
TcdB	D1140|D1141	TcdB	D1218	TcdB:D1140|D1141-TcdB:D1218	32546	84.6145	836.176	4	1.20994	1001.5	2	HVSLVETEGVFTLLDDK	XL:L-Thiol@1180|XL:L-Thiol@1181	-2.85545	41	1.6e-10	662.347	2	DLMVLPNAPNR	XL:L-Alkene@1258;Oxidation@1260	-1.76836	27.6	3.2e-07
TcdB	D1140|D1141	TcdB	D1218	TcdB:D1140|D1141-TcdB:D1218	39204	88.2447	832.68	4	2.58648	985.516	2	HVSLVETEGVFTLLDDK	XL:L-Alkene@1180|XL:L-Alkene@1181	-1.21265	41.1	1.7e-11	654.349	2	DLMVLPNAPNR	XL:L-Alkene@1258	-2.03039	23.7	2.8e-07
TcdB	D1140|D1141	TcdB	D1218	TcdB:D1140|D1141-TcdB:D1218	39234	88.2826	832.43	4	3.30238	985.514	2	HVSLVETEGVFTLLDDK	XL:L-Alkene@1180|XL:L-Alkene@1181	1.01968	43.9	4.3e-11	654.35	2	DLMVLPNAPNR	XL:L-Alkene@1258	-2.18321	27.5	3.1e-08
TcdB	D1140|D1141	TcdB	D1218	TcdB:D1140|D1141-TcdB:D1218	40112	89.5502	666.144	5	1.27959	985.518	2	HVSLVETEGVFTLLDDK	XL:L-Alkene@1180|XL:L-Alkene@1181	-3.24204	21	1.3e-07	654.347	2	DLMVLPNAPNR	XL:L-Alkene@1258	0.87326	21.2	5.7e-07
TcdB	D1140|D1141	TcdB	D1218	TcdB:D1140|D1141-TcdB:D1218	46713	88.8972	832.425	4	-3.15777	1001.51	2	HVSLVETEGVFTLLDDK	XL:L-Thiol@1180|XL:L-Thiol@1181	-4.75258	20.8	4.5e-06	654.352	2	DLMVLPNAPNR	XL:L-Alkene@1258	-6.1566	5.4	0.0051
TcdB	D1140|D1141	TcdB	D1218	TcdB:D1140|D1141-TcdB:D1218	29335	84.6152	836.423	4	-3.88569	1001.5	2	HVSLVETEGVFTLLDDK	XL:L-Thiol@1180|XL:L-Thiol@1181	-0.658751	46.1	9.4e-11	662.345	2	DLMVLPNAPNR	XL:L-Alkene@1258;Oxidation@1260	0.798271	21.2	4e-06
TcdB	D1140|D1141	TcdB	D1218	TcdB:D1140|D1141-TcdB:D1218	30144	85.9269	836.678	4	1.61217	985.516	2	HVSLVETEGVFTLLDDK	XL:L-Alkene@1180|XL:L-Alkene@1181	-1.00972	22.8	3e-07	662.346	2	DLMVLPNAPNR	XL:L-Alkene@1258;Oxidation@1260	-0.25858	26.2	6.1e-08
TcdB	D1140|D1141	TcdB	D1218	TcdB:D1140|D1141-TcdB:D1218	35184	85.7538	836.43	4	4.44308	985.517	2	HVSLVETEGVFTLLDDK	XL:L-Alkene@1180|XL:L-Alkene@1181	-1.82147	49.1	3.2e-11	662.346	2	DLMVLPNAPNR	XL:L-Alkene@1258;Oxidation@1260	-0.560537	25.4	3.9e-08
TcdB	D1140|D1141	TcdB	D1218	TcdB:D1140|D1141-TcdB:D1218	41274	89.0876	832.423	4	-5.50691	1001.5	2	HVSLVETEGVFTLLDDK	XL:L-Thiol@1180|XL:L-Thiol@1181	-2.7556	42.1	1.3e-10	654.349	2	DLMVLPNAPNR	XL:L-Alkene@1258	-0.807803	25.1	3.6e-07
TcdB	D1140|D1141	TcdB	D1218	TcdB:D1140|D1141-TcdB:D1218	42189	90.4329	666.142	5	-1.28979	985.515	2	HVSLVETEGVFTLLDDK	XL:L-Alkene@1180|XL:L-Alkene@1181	0.00498135	15.3	1.6e-05	654.346	2	DLMVLPNAPNR	XL:L-Alkene@1258	3.16563	21.4	3.8e-07
TcdB	D1140|D1141	TcdB	D1218	TcdB:D1140|D1141-TcdB:D1218	50664	90.3019	832.68	4	2.65986	985.517	2	HVSLVETEGVFTLLDDK	XL:L-Alkene@1180|XL:L-Alkene@1181	-2.22735	38.7	6.9e-11	654.348	2	DLMVLPNAPNR	XL:L-Alkene@1258	-0.502155	18.2	1.9e-05
TcdB	D1140|D1141	TcdB	D1360	TcdB:D1140|D1141-TcdB:D1360	26167	79.7448	998.834	3	2.71204	985.516	2	HVSLVETEGVFTLLDDK	XL:L-Alkene@1180|XL:L-Alkene@1181	-1.00972	44.6	9.2e-11	1006.45	1	DVTIESDK	XL:L-Thiol@1400	0.881403	16.4	5.2e-05
TcdB	D1140|D1141	TcdB	D1360	TcdB:D1140|D1141-TcdB:D1360	43555	80.4046	998.497	3	-0.612337	985.517	2	HVSLVETEGVFTLLDDK	XL:L-Alkene@1180|XL:L-Alkene@1181	-2.12588	42.1	3.2e-11	974.48	1	DVTIESDK	XL:L-Alkene@1400	-1.31723	22.3	1.2e-05
TcdB	D1140|D1141	TcdB	D1360	TcdB:D1140|D1141-TcdB:D1360	25170	80.1196	998.497	3	-0.306394	985.517	2	HVSLVETEGVFTLLDDK	XL:L-Alkene@1180|XL:L-Alkene@1181	-1.61853	46.9	2e-10	974.481	1	DVTIESDK	XL:L-Alkene@1400	-1.62508	17.9	1.2e-05
TcdB	D1140|D1141	TcdB	D1360	TcdB:D1140|D1141-TcdB:D1360	25210	80.1868	999.163	3	-2.77108	985.518	2	HVSLVETEGVFTLLDDK	XL:L-Alkene@1180|XL:L-Alkene@1181	-2.83616	36	3.7e-10	974.481	1	DVTIESDK	XL:L-Alkene@1400	-1.62508	12.8	8.5e-05
TcdB	D1140|D1141	TcdB	D1360	TcdB:D1140|D1141-TcdB:D1360	33765	80.0814	998.5	3	3.24255	985.516	2	HVSLVETEGVFTLLDDK	XL:L-Alkene@1180|XL:L-Alkene@1181	-0.603837	40	3.5e-10	974.48	1	DVTIESDK	XL:L-Alkene@1400	-1.00937	20.2	2.1e-06
TcdB	D1140|D1141	TcdB	D1360	TcdB:D1140|D1141-TcdB:D1360	26515	80.2841	749.128	4	4.31911	985.518	2	HVSLVETEGVFTLLDDK	XL:L-Alkene@1180|XL:L-Alkene@1181	-3.24204	39.3	1.4e-10	487.745	2	DVTIESDK	XL:L-Alkene@1400	-3.69778	18.1	5.1e-05
TcdB	D1141	TcdB	D1218	TcdB:D1141-TcdB:D1218	28895	84.2076	836.679	4	2.6347	1001.5	2	HVSLVETEGVFTLLDDK	XL:L-Thiol@1181	-0.658751	38.6	2.5e-09	662.344	2	DLMVLPNAPNR	XL:L-Alkene@1258;Oxidation@1260	2.0061	26.7	1.4e-07
TcdB	D1141	TcdB	D1218	TcdB:D1141-TcdB:D1218	34642	85.3459	836.426	4	0.570933	985.516	2	HVSLVETEGVFTLLDDK	XL:L-Alkene@1181	-0.603837	45	2.4e-11	662.345	2	DLMVLPNAPNR	XL:L-Alkene@1258;Oxidation@1260	0.496313	24.2	3.2e-07
TcdB	D1141	TcdB	D1218	TcdB:D1141-TcdB:D1218	35626	86.6446	836.411	4	-17.3286	985.516	2	HVSLVETEGVFTLLDDK	XL:L-Alkene@1181	-1.00972	34.3	1.3e-09	662.346	2	DLMVLPNAPNR	XL:L-Alkene@1258;Oxidation@1260	-1.16445	21.6	2.7e-06
TcdB	D1141	TcdB	D1218	TcdB:D1141-TcdB:D1218	42008	89.286	832.68	4	1.99937	985.515	2	HVSLVETEGVFTLLDDK	XL:L-Alkene@1181	0.00498135	46.2	7.4e-12	654.35	2	DLMVLPNAPNR	XL:L-Alkene@1258	-2.18321	28.9	2.1e-07
TcdB	D1141	TcdB	D1218	TcdB:D1141-TcdB:D1218	42623	90.1844	832.427	4	0.145718	985.516	2	HVSLVETEGVFTLLDDK	XL:L-Alkene@1181	-0.502367	51.3	1.2e-12	654.348	2	DLMVLPNAPNR	XL:L-Alkene@1258	-0.349332	26.4	3e-07
TcdB	D1141	TcdB	D1218	TcdB:D1141-TcdB:D1218	28569	85.4849	836.431	4	6.12344	1001.5	2	HVSLVETEGVFTLLDDK	XL:L-Thiol@1181	-1.85695	55.2	6.7e-12	662.346	2	DLMVLPNAPNR	XL:L-Alkene@1258;Oxidation@1260	-0.862494	24.7	6.3e-07
TcdB	D1141	TcdB	D1218	TcdB:D1141-TcdB:D1218	31025	89.4634	832.427	4	-0.147925	985.517	2	HVSLVETEGVFTLLDDK	XL:L-Alkene@1181	-1.92294	49.6	2.1e-11	654.348	2	DLMVLPNAPNR	XL:L-Alkene@1258	-0.349332	23.5	2.3e-06
TcdB	D1141	TcdB	D1218	TcdB:D1141-TcdB:D1218	31048	89.4931	666.142	5	-2.02389	1001.5	2	HVSLVETEGVFTLLDDK	XL:L-Thiol@1181	-2.05665	37.4	4.4e-09	654.348	2	DLMVLPNAPNR	XL:L-Alkene@1258	-0.502155	21.1	1.7e-06
TcdB	D1141	TcdB	D1218	TcdB:D1141-TcdB:D1218	31442	90.074	832.678	4	0.0178743	985.516	2	HVSLVETEGVFTLLDDK	XL:L-Alkene@1181	-0.806776	27.8	5e-08	654.347	2	DLMVLPNAPNR	XL:L-Alkene@1258	0.87326	23.9	4.8e-08
TcdB	D1141	TcdB	D1218	TcdB:D1141-TcdB:D1218	33454	85.8436	836.428	4	2.2513	1001.5	2	HVSLVETEGVFTLLDDK	XL:L-Thiol@1181	-1.65725	46.6	2.9e-11	662.346	2	DLMVLPNAPNR	XL:L-Alkene@1258;Oxidation@1260	-1.16445	21.2	7.3e-06
TcdB	D1141	TcdB	D1218	TcdB:D1141-TcdB:D1218	36490	89.794	832.428	4	1.10006	985.516	2	HVSLVETEGVFTLLDDK	XL:L-Alkene@1181	-1.41559	53.1	2.7e-12	654.349	2	DLMVLPNAPNR	XL:L-Alkene@1258	-1.11345	29.9	1.1e-07
TcdB	D1141	TcdB	D1218	TcdB:D1141-TcdB:D1218	40030	89.4405	832.428	4	0.659593	985.515	2	HVSLVETEGVFTLLDDK	XL:L-Alkene@1181	0.106451	59.6	8.5e-12	654.348	2	DLMVLPNAPNR	XL:L-Alkene@1258	-0.196508	31.4	6.3e-09
TcdB	D1141	TcdB	D1218	TcdB:D1141-TcdB:D1218	40112	89.5502	666.144	5	1.27959	1001.5	2	HVSLVETEGVFTLLDDK	XL:L-Thiol@1181	-2.25635	23.7	2.5e-06	654.347	2	DLMVLPNAPNR	XL:L-Alkene@1258	0.87326	21.2	5.7e-07
TcdB	D1141	TcdB	D1218	TcdB:D1141-TcdB:D1218	29462	84.8042	836.674	4	-3.7926	1001.5	2	HVSLVETEGVFTLLDDK	XL:L-Thiol@1181	-1.5574	39.5	1.4e-10	662.346	2	DLMVLPNAPNR	XL:L-Alkene@1258;Oxidation@1260	-1.31543	24.3	2.3e-07
TcdB	D1141	TcdB	D1218	TcdB:D1141-TcdB:D1218	30132	85.9059	836.427	4	0.93623	985.516	2	HVSLVETEGVFTLLDDK	XL:L-Alkene@1181	-0.603837	45.9	1.8e-12	662.345	2	DLMVLPNAPNR	XL:L-Alkene@1258;Oxidation@1260	1.10023	30.8	8.4e-09
TcdB	D1141	TcdB	D1218	TcdB:D1141-TcdB:D1218	30144	85.9269	836.678	4	1.61217	1001.5	2	HVSLVETEGVFTLLDDK	XL:L-Thiol@1181	-0.558901	44.1	6.8e-10	662.346	2	DLMVLPNAPNR	XL:L-Alkene@1258;Oxidation@1260	-0.25858	26.2	6.1e-08
TcdB	D1141	TcdB	D1218	TcdB:D1141-TcdB:D1218	35184	85.7538	836.43	4	4.44308	1001.5	2	HVSLVETEGVFTLLDDK	XL:L-Thiol@1181	-1.65725	51	8.6e-12	662.346	2	DLMVLPNAPNR	XL:L-Alkene@1258;Oxidation@1260	-0.560537	25.4	3.9e-08
TcdB	D1141	TcdB	D1218	TcdB:D1141-TcdB:D1218	38144	89.6019	832.427	4	0.29254	985.517	2	HVSLVETEGVFTLLDDK	XL:L-Alkene@1181	-1.61853	48.9	3.8e-12	654.348	2	DLMVLPNAPNR	XL:L-Alkene@1258	0.10914	29	1.7e-08
TcdB	D1141	TcdB	D1218	TcdB:D1141-TcdB:D1218	42189	90.4329	666.142	5	-1.28979	1001.5	2	HVSLVETEGVFTLLDDK	XL:L-Thiol@1181	-0.359201	40.4	2.3e-10	654.346	2	DLMVLPNAPNR	XL:L-Alkene@1258	3.16563	21.4	3.8e-07
TcdB	D1141	TcdB	D1218	TcdB:D1141-TcdB:D1218	50664	90.3019	832.68	4	2.65986	1001.5	2	HVSLVETEGVFTLLDDK	XL:L-Thiol@1181	-1.05815	31.9	1.1e-08	654.348	2	DLMVLPNAPNR	XL:L-Alkene@1258	-0.502155	18.2	1.9e-05
TcdB	D1182|D1183|D1185	TcdB	D1246	TcdB:D1182|D1183|D1185-TcdB:D1246	33229	67.7065	761.944	5	0.408764	706.822	4	MEGGSGHTVTDDIDHFFSAPSITYR	Oxidation@1212;XL:L-Alkene@1222|XL:L-Alkene@1223|XL:L-Alkene@1225	-0.649764	28.8	2.5e-05	981.432	1	SLENDGTK	XL:L-Sulfenic@1286	-1.54265	6.3	0.0011
TcdB	D1182|D1183|D1185	TcdB	E1244	TcdB:D1182|D1183|D1185-TcdB:E1244	19437	67.2486	761.942	5	-2.15797	706.822	4	MEGGSGHTVTDDIDHFFSAPSITYR	Oxidation@1212;XL:L-Alkene@1222|XL:L-Alkene@1223|XL:L-Alkene@1225	-0.932721	30.3	7.8e-06	931.451	1	SLENDGTK	XL:L-Alkene@1284	-3.16646	9.1	0.0018
TcdB	D1182|D1183|D1185	TcdB	E1244	TcdB:D1182|D1183|D1185-TcdB:E1244	19456	67.2834	761.74	5	-3.61931	706.823	4	MEGGSGHTVTDDIDHFFSAPSITYR	Oxidation@1212;XL:L-Alkene@1222|XL:L-Alkene@1223|XL:L-Alkene@1225	-2.06455	34.8	6.4e-07	931.45	1	SLENDGTK	XL:L-Alkene@1284	-2.20022	14.3	9e-05
TcdB	D1182|D1183|D1185	TcdB	E1244	TcdB:D1182|D1183|D1185-TcdB:E1244	19504	67.3736	951.924	4	-2.82955	942.094	3	MEGGSGHTVTDDIDHFFSAPSITYR	Oxidation@1212;XL:L-Alkene@1222|XL:L-Alkene@1223|XL:L-Alkene@1225	-1.52622	30.2	1.6e-07	931.45	1	SLENDGTK	XL:L-Alkene@1284	-2.5223	13.8	0.00016
TcdB	D1182|D1183|D1185	TcdB	E1244	TcdB:D1182|D1183|D1185-TcdB:E1244	20026	68.4231	758.946	5	0.679596	702.824	4	MEGGSGHTVTDDIDHFFSAPSITYR	XL:L-Alkene@1222|XL:L-Alkene@1223|XL:L-Alkene@1225	-2.54391	29.4	1.4e-05	931.448	1	SLENDGTK	XL:L-Alkene@1284	-0.589831	11.6	0.00033
TcdB	D1182|D1183|D1185	TcdB	E1244	TcdB:D1182|D1183|D1185-TcdB:E1244	20162	68.6717	758.744	5	-0.545125	702.822	4	MEGGSGHTVTDDIDHFFSAPSITYR	XL:L-Alkene@1222|XL:L-Alkene@1223|XL:L-Alkene@1225	0.728599	26.6	8.8e-05	466.228	2	SLENDGTK	XL:L-Alkene@1284	-0.828916	9.9	0.0014
TcdB	D1182|D1183|D1185	TcdB	E1244	TcdB:D1182|D1183|D1185-TcdB:E1244	22163	67.2203	761.744	5	1.35506	706.821	4	MEGGSGHTVTDDIDHFFSAPSITYR	Oxidation@1212;XL:L-Alkene@1222|XL:L-Alkene@1223|XL:L-Alkene@1225	0.765021	30	2.6e-06	931.447	1	SLENDGTK	XL:L-Alkene@1284	0.483766	9.3	0.0022
TcdB	D1182|D1183|D1185	TcdB	E1244	TcdB:D1182|D1183|D1185-TcdB:E1244	22893	68.3612	758.745	5	-0.384026	702.822	4	MEGGSGHTVTDDIDHFFSAPSITYR	XL:L-Alkene@1222|XL:L-Alkene@1223|XL:L-Alkene@1225	0.301748	30.8	8.1e-06	931.448	1	SLENDGTK	XL:L-Alkene@1284	-0.482472	17.7	8.1e-05
TcdB	D1182|D1183|D1185	TcdB	E1244	TcdB:D1182|D1183|D1185-TcdB:E1244	22924	68.4101	758.544	5	-0.239654	710.816	4	MEGGSGHTVTDDIDHFFSAPSITYR	XL:L-Thiol@1222|XL:L-Thiol@1223|XL:L-Thiol@1225	-0.94293	22.2	0.00015	931.449	1	SLENDGTK	XL:L-Alkene@1284	-0.80455	13.2	8.7e-05
TcdB	D1182|D1183|D1185	TcdB	E1244	TcdB:D1182|D1183|D1185-TcdB:E1244	23327	69.048	758.545	5	0.807763	702.822	4	MEGGSGHTVTDDIDHFFSAPSITYR	XL:L-Alkene@1222|XL:L-Alkene@1223|XL:L-Alkene@1225	1.15545	26	3.9e-05	931.448	1	SLENDGTK	XL:L-Alkene@1284	0.376406	11.4	0.00022
TcdB	D1182|D1183|D1185	TcdB	E1244	TcdB:D1182|D1183|D1185-TcdB:E1244	33214	67.6881	761.745	5	1.99691	706.821	4	MEGGSGHTVTDDIDHFFSAPSITYR	Oxidation@1212;XL:L-Alkene@1222|XL:L-Alkene@1223|XL:L-Alkene@1225	0.340585	17.5	0.0068	931.451	1	SLENDGTK	XL:L-Alkene@1284	-3.48853	10.6	0.0015
TcdB	D1182|D1183|D1185	TcdB	E1244	TcdB:D1182|D1183|D1185-TcdB:E1244	33229	67.7065	761.944	5	0.408764	706.822	4	MEGGSGHTVTDDIDHFFSAPSITYR	Oxidation@1212;XL:L-Alkene@1222|XL:L-Alkene@1223|XL:L-Alkene@1225	-0.649764	28.8	2.5e-05	931.451	1	SLENDGTK	XL:L-Alkene@1284	-3.48853	10.2	0.00015
TcdB	D1182|D1183|D1185	TcdB	E1244	TcdB:D1182|D1183|D1185-TcdB:E1244	18416	67.5299	761.746	5	4.0027	706.822	4	MEGGSGHTVTDDIDHFFSAPSITYR	Oxidation@1212;XL:L-Alkene@1222|XL:L-Alkene@1223|XL:L-Alkene@1225	-1.64011	35.9	1.6e-06	931.45	1	SLENDGTK	XL:L-Alkene@1284	-1.87814	15.2	9.7e-05
TcdB	D1182|D1183|D1185	TcdB	E1244	TcdB:D1182|D1183|D1185-TcdB:E1244	18994	68.7412	758.545	5	1.5329	702.824	4	MEGGSGHTVTDDIDHFFSAPSITYR	XL:L-Alkene@1222|XL:L-Alkene@1223|XL:L-Alkene@1225	-1.97478	26.2	6.4e-05	931.449	1	SLENDGTK	XL:L-Alkene@1284	-1.23399	12.5	0.00025
TcdB	D1182|D1183|D1185	TcdB	E1244	TcdB:D1182|D1183|D1185-TcdB:E1244	21237	67.7665	761.746	5	3.36085	706.821	4	MEGGSGHTVTDDIDHFFSAPSITYR	Oxidation@1212;XL:L-Alkene@1222|XL:L-Alkene@1223|XL:L-Alkene@1225	0.482064	31.6	5.3e-06	931.449	1	SLENDGTK	XL:L-Alkene@1284	-0.697191	14.9	0.00025
TcdB	D1182|D1183|D1185	TcdB	E1244	TcdB:D1182|D1183|D1185-TcdB:E1244	21288	67.8524	634.955	6	1.33552	714.816	4	MEGGSGHTVTDDIDHFFSAPSITYR	Oxidation@1212;XL:L-Thiol@1222|XL:L-Thiol@1223|XL:L-Thiol@1225	-1.73694	16.2	0.0059	466.228	2	SLENDGTK	XL:L-Alkene@1284	-0.828916	15.3	0.0005
TcdB	D1182|D1183|D1185	TcdB	E1244	TcdB:D1182|D1183|D1185-TcdB:E1244	21971	68.9395	758.546	5	3.06374	710.816	4	MEGGSGHTVTDDIDHFFSAPSITYR	XL:L-Thiol@1222|XL:L-Thiol@1223|XL:L-Thiol@1225	-0.52088	24.3	9.5e-05	931.449	1	SLENDGTK	XL:L-Alkene@1284	-1.34135	15.1	0.00016
TcdB	D1182|D1183|D1185	TcdB	E1244	TcdB:D1182|D1183|D1185-TcdB:E1244	22327	69.5126	758.547	5	3.54716	702.823	4	MEGGSGHTVTDDIDHFFSAPSITYR	XL:L-Alkene@1222|XL:L-Alkene@1223|XL:L-Alkene@1225	-0.978802	26.3	3.2e-05	931.449	1	SLENDGTK	XL:L-Alkene@1284	-1.66343	16.8	0.00028
TcdB	D1182|D1183|D1185	TcdB	E1244	TcdB:D1182|D1183|D1185-TcdB:E1244	25502	67.4322	761.744	5	0.953897	706.822	4	MEGGSGHTVTDDIDHFFSAPSITYR	Oxidation@1212;XL:L-Alkene@1222|XL:L-Alkene@1223|XL:L-Alkene@1225	-1.64011	32.9	9.9e-07	963.422	1	SLENDGTK	XL:L-Thiol@1284	-1.74243	9.8	0.00031
TcdB	D1182|D1183|D1185	TcdB	E1244	TcdB:D1182|D1183|D1185-TcdB:E1244	19549	67.7642	761.744	5	1.59575	706.822	4	MEGGSGHTVTDDIDHFFSAPSITYR	Oxidation@1212;XL:L-Alkene@1222|XL:L-Alkene@1223|XL:L-Alkene@1225	-1.49863	34.2	5.2e-07	931.448	1	SLENDGTK	XL:L-Alkene@1284	-0.482472	14.9	0.00019
TcdB	D1182|D1183|D1185	TcdB	E1244	TcdB:D1182|D1183|D1185-TcdB:E1244	20176	69.0246	758.544	5	0.0826278	710.817	4	MEGGSGHTVTDDIDHFFSAPSITYR	XL:L-Thiol@1222|XL:L-Thiol@1223|XL:L-Thiol@1225	-1.50566	29.1	1.2e-05	931.449	1	SLENDGTK	XL:L-Alkene@1284	-1.66343	15.6	0.00028
TcdB	D1182|D1183|D1185	TcdB	E1244	TcdB:D1182|D1183|D1185-TcdB:E1244	22442	67.4805	761.744	5	1.03413	706.822	4	MEGGSGHTVTDDIDHFFSAPSITYR	Oxidation@1212;XL:L-Alkene@1222|XL:L-Alkene@1223|XL:L-Alkene@1225	-0.366807	33.3	1.8e-07	931.449	1	SLENDGTK	XL:L-Alkene@1284	-1.01927	12.2	0.0022
TcdB	D1182|D1183|D1185	TcdB	E1244	TcdB:D1182|D1183|D1185-TcdB:E1244	23133	68.5879	758.546	5	3.06374	702.824	4	MEGGSGHTVTDDIDHFFSAPSITYR	XL:L-Alkene@1222|XL:L-Alkene@1223|XL:L-Alkene@1225	-2.11707	26.4	5.6e-05	931.45	1	SLENDGTK	XL:L-Alkene@1284	-1.9855	10.3	0.00038
TcdB	D1183	TcdB	D1256	TcdB:D1183-TcdB:D1256	25841	79.1047	915.816	5	1.62033	936.763	3	MEGGSGHTVTDDIDHFFSAPSITYR	XL:L-Alkene@1223	-1.7892	29	8.8e-08	858.4	2	IRDNYEGEFYWR	XL:L-Alkene@1296	-0.0254444	30.2	5.3e-08
TcdB	D1183	TcdB	E1244	TcdB:D1183-TcdB:E1244	22177	67.2429	951.925	4	-2.63699	942.093	3	MEGGSGHTVTDDIDHFFSAPSITYR	Oxidation@1212;XL:L-Alkene@1223	-0.889345	31.6	7.7e-09	963.421	1	SLENDGTK	XL:L-Thiol@1284	-0.808263	13.5	0.00013
TcdB	D1183	TcdB	E1244	TcdB:D1183-TcdB:E1244	18484	67.6638	952.179	4	1.42291	942.093	3	MEGGSGHTVTDDIDHFFSAPSITYR	Oxidation@1212;XL:L-Alkene@1223	-0.146319	33.2	4.6e-08	931.448	1	SLENDGTK	XL:L-Alkene@1284	-0.375112	14.4	9.8e-05
TcdB	D1183	TcdB	E1244	TcdB:D1183-TcdB:E1244	19574	67.8054	952.18	4	2.12876	942.096	3	MEGGSGHTVTDDIDHFFSAPSITYR	Oxidation@1212;XL:L-Alkene@1223	-3.11842	33.2	4.9e-09	931.449	1	SLENDGTK	XL:L-Alkene@1284	-1.44871	12.8	0.00016
TcdB	D1183|D1185	TcdB	E1244	TcdB:D1183|D1185-TcdB:E1244	19456	67.2834	761.74	5	-3.61931	714.815	4	MEGGSGHTVTDDIDHFFSAPSITYR	Oxidation@1212;XL:L-Thiol@1223|XL:L-Thiol@1225	-1.59704	25.5	7.3e-05	931.45	1	SLENDGTK	XL:L-Alkene@1284	-2.20022	14.3	9e-05
TcdB	D1183|D1185	TcdB	E1244	TcdB:D1183|D1185-TcdB:E1244	22188	67.2624	952.177	4	-0.566312	942.094	3	MEGGSGHTVTDDIDHFFSAPSITYR	Oxidation@1212;XL:L-Alkene@1223|XL:L-Alkene@1225	-1.63237	32.4	1.6e-08	931.449	1	SLENDGTK	XL:L-Alkene@1284	-0.80455	14	0.00084
TcdB	D1183|D1185	TcdB	E1244	TcdB:D1183|D1185-TcdB:E1244	23022	68.5663	947.933	4	4.45306	936.761	3	MEGGSGHTVTDDIDHFFSAPSITYR	XL:L-Alkene@1223|XL:L-Alkene@1225	0.239062	32.4	9.4e-09	931.447	1	SLENDGTK	XL:L-Alkene@1284	0.698486	8.5	0.003
TcdB	D1183|D1185	TcdB	E1244	TcdB:D1183|D1185-TcdB:E1244	33214	67.6881	761.745	5	1.99691	714.815	4	MEGGSGHTVTDDIDHFFSAPSITYR	Oxidation@1212;XL:L-Thiol@1223|XL:L-Thiol@1225	-0.757668	26	8.3e-06	931.451	1	SLENDGTK	XL:L-Alkene@1284	-3.48853	10.6	0.0015
TcdB	D1183|D1185	TcdB	E1244	TcdB:D1183|D1185-TcdB:E1244	21245	67.7814	952.178	4	0.0112037	942.093	3	MEGGSGHTVTDDIDHFFSAPSITYR	Oxidation@1212;XL:L-Alkene@1223|XL:L-Alkene@1225	-0.889345	33.4	4.1e-09	931.449	1	SLENDGTK	XL:L-Alkene@1284	-1.01927	16.9	5.1e-05
TcdB	D1183|D1185	TcdB	E1244	TcdB:D1183|D1185-TcdB:E1244	20136	68.9439	758.746	5	1.7908	710.816	4	MEGGSGHTVTDDIDHFFSAPSITYR	XL:L-Thiol@1223|XL:L-Thiol@1225	-0.0988299	24.6	5.1e-05	931.448	1	SLENDGTK	XL:L-Alkene@1284	0.0543268	11.7	0.00021
TcdB	D1183|D1185	TcdB	E1244	TcdB:D1183|D1185-TcdB:E1244	22487	67.5465	952.43	4	0.861759	942.094	3	MEGGSGHTVTDDIDHFFSAPSITYR	Oxidation@1212;XL:L-Alkene@1223|XL:L-Alkene@1225	-1.63237	28	5.9e-08	931.448	1	SLENDGTK	XL:L-Alkene@1284	-0.267752	9.3	0.00028
TcdB	D1185	TcdB	E1244	TcdB:D1185-TcdB:E1244	22924	68.4101	758.544	5	-0.239654	702.823	4	MEGGSGHTVTDDIDHFFSAPSITYR	XL:L-Alkene@1225	-0.409669	26.6	0.00012	931.449	1	SLENDGTK	XL:L-Alkene@1284	-0.80455	13.2	8.7e-05
TcdB	D1360	TcdB	D1924	TcdB:D1360-TcdB:D1924	30015	86.1737	877.42	4	8.51527	974.479	1	DVTIESDK	XL:L-Alkene@1400	-0.29104	9.6	0.00026	1258.07	2	YFAPANTLDENLEGEAIDFTGK	XL:L-Thiol@1964	4.15635	10.5	0.00075
TcdB	D1360	TcdB	D1924	TcdB:D1360-TcdB:D1924	40472	86.9686	1169.54	3	-4.17331	974.479	1	DVTIESDK	XL:L-Alkene@1400	-0.29104	20.8	2.2e-06	1258.07	2	YFAPANTLDENLEGEAIDFTGK	XL:L-Thiol@1964	1.29482	40.7	2.2e-10
TcdB	D1360	TcdB	D1924	TcdB:D1360-TcdB:D1924	40492	86.9946	1169.88	3	0.336549	1006.45	1	DVTIESDK	XL:L-Thiol@1400	-0.310906	21.6	3.6e-06	1242.09	2	YFAPANTLDENLEGEAIDFTGK	XL:L-Alkene@1964	1.68557	43.7	1.8e-10
TcdB	D1360	TcdB	D1924	TcdB:D1360-TcdB:D1924	37930	86.2786	1169.55	3	1.15435	974.48	1	DVTIESDK	XL:L-Alkene@1400	-1.31723	25	4.7e-06	1242.09	2	YFAPANTLDENLEGEAIDFTGK	XL:L-Alkene@1964	-0.649207	39.5	6.8e-10
TcdB	D1360	TcdB	D1924	TcdB:D1360-TcdB:D1924	37981	86.3585	1170.22	3	0.0412384	974.48	1	DVTIESDK	XL:L-Alkene@1400	-1.11199	19.6	1.4e-05	1258.08	2	YFAPANTLDENLEGEAIDFTGK	XL:L-Thiol@1964	-0.771832	46.7	1.3e-11
TcdB	D1360	TcdB	D1924	TcdB:D1360-TcdB:D1924	44553	86.2828	1169.88	3	-1.85657	974.48	1	DVTIESDK	XL:L-Alkene@1400	-0.701515	19.1	3.3e-05	1258.08	2	YFAPANTLDENLEGEAIDFTGK	XL:L-Thiol@1964	-0.612859	35.4	1.5e-09
TcdB	D1360	TcdB	D1924	TcdB:D1360-TcdB:D1924	30577	86.6771	1169.88	3	-1.43883	974.48	1	DVTIESDK	XL:L-Alkene@1400	-0.804134	20.6	1.2e-05	1258.08	2	YFAPANTLDENLEGEAIDFTGK	XL:L-Thiol@1964	0.102519	38.2	7.5e-10
TcdB	D1360	TcdB	D1924	TcdB:D1360-TcdB:D1924	35721	86.4643	1169.88	3	-1.961	974.478	1	DVTIESDK	XL:L-Alkene@1400	0.940388	18.1	1.4e-05	1242.09	2	YFAPANTLDENLEGEAIDFTGK	XL:L-Alkene@1964	1.122	22.8	1.5e-06
TcdB	D1360	TcdB	D1924	TcdB:D1360-TcdB:D1924	40017	87.1904	1169.88	3	1.27646	974.479	1	DVTIESDK	XL:L-Alkene@1400	-0.496277	23.2	1.8e-05	1258.08	2	YFAPANTLDENLEGEAIDFTGK	XL:L-Thiol@1964	0.102519	50.7	1.2e-11
TcdB	D1360	TcdB	D1924	TcdB:D1360-TcdB:D1924	47703	86.735	1169.89	3	6.60259	974.48	1	DVTIESDK	XL:L-Alkene@1400	-0.804134	19.2	4.6e-06	1242.09	2	YFAPANTLDENLEGEAIDFTGK	XL:L-Alkene@1964	-0.971244	29.7	2.6e-08
TcdB	D1466|E1468	TcdB	D1490	TcdB:D1466|E1468-TcdB:D1490	38295	99.638	1095.91	3	10.1702	1423.69	1	NIPYSFVDSEGK	XL:L-Alkene@1506|XL:L-Alkene@1508	-0.12587	15.6	0.00039	907.011	2	EGLFVSELPDVVLISK	XL:L-Alkene@1530	-1.84442	36.7	8e-10
TcdB	D1466|E1468	TcdB	D1490	TcdB:D1466|E1468-TcdB:D1490	38365	99.7321	1095.89	3	-1.53633	1423.68	1	NIPYSFVDSEGK	XL:L-Alkene@1506|XL:L-Alkene@1508	0.857494	17.5	2.1e-05	907.013	2	EGLFVSELPDVVLISK	XL:L-Alkene@1530	-4.04946	44.9	1.2e-08
TcdB	D1466|E1468	TcdB	D1490	TcdB:D1466|E1468-TcdB:D1490	46118	100.266	1096.23	3	3.94475	1423.68	1	NIPYSFVDSEGK	XL:L-Alkene@1506|XL:L-Alkene@1508	0.857494	12.1	0.00017	907.009	2	EGLFVSELPDVVLISK	XL:L-Alkene@1530	-0.300886	22	1.2e-05
TcdB	D1466|E1468	TcdB	D1490	TcdB:D1466|E1468-TcdB:D1490	49645	100.582	1096.23	3	1.15833	1423.69	1	NIPYSFVDSEGK	XL:L-Alkene@1506|XL:L-Alkene@1508	-0.406831	17.2	2.2e-05	907.01	2	EGLFVSELPDVVLISK	XL:L-Alkene@1530	-0.962401	42.2	3.2e-09
TcdB	D1466|E1468	TcdB	D1490	TcdB:D1466|E1468-TcdB:D1490	49668	100.615	1095.9	3	0.470513	1423.68	1	NIPYSFVDSEGK	XL:L-Alkene@1506|XL:L-Alkene@1508	0.295571	17.4	1.7e-05	922.995	2	EGLFVSELPDVVLISK	XL:L-Thiol@1530	-0.149033	44.4	2.5e-09
TcdB	D1466|E1468	TcdB	D1490	TcdB:D1466|E1468-TcdB:D1490	50810	102.29	1096.23	3	0.712498	1455.66	1	NIPYSFVDSEGK	XL:L-Thiol@1506|XL:L-Thiol@1508	-3.23461	7.8	0.0042	922.997	2	EGLFVSELPDVVLISK	XL:L-Thiol@1530	-2.0992	32.4	4.5e-08
TcdB	D1466|E1468	TcdB	D1490	TcdB:D1466|E1468-TcdB:D1490	50858	102.355	1095.89	3	-0.978872	1423.69	1	NIPYSFVDSEGK	XL:L-Alkene@1506|XL:L-Alkene@1508	-0.687792	11.1	8.9e-05	922.995	2	EGLFVSELPDVVLISK	XL:L-Thiol@1530	-0.257376	38.6	8.5e-09
TcdB	D1466|E1468	TcdB	D1490	TcdB:D1466|E1468-TcdB:D1490	60103	100.206	1095.89	3	-0.644398	1423.69	1	NIPYSFVDSEGK	XL:L-Alkene@1506|XL:L-Alkene@1508	-0.687792	11.5	0.00065	922.996	2	EGLFVSELPDVVLISK	XL:L-Thiol@1530	-1.01578	43	3.4e-09
TcdB	D1466|E1468	TcdB	D1490	TcdB:D1466|E1468-TcdB:D1490	37584	99.8291	1096.23	3	1.15833	1423.69	1	NIPYSFVDSEGK	XL:L-Alkene@1506|XL:L-Alkene@1508	-1.10923	12	0.0005	922.998	2	EGLFVSELPDVVLISK	XL:L-Thiol@1530	-3.61599	38.7	8.6e-08
TcdB	D1466|E1468	TcdB	D1490	TcdB:D1466|E1468-TcdB:D1490	44610	100.248	1095.9	3	3.70376	1423.69	1	NIPYSFVDSEGK	XL:L-Alkene@1506|XL:L-Alkene@1508	-0.968752	15.6	9.4e-05	922.996	2	EGLFVSELPDVVLISK	XL:L-Thiol@1530	-0.79909	38.3	1.4e-08
TcdB	D1466|E1468	TcdB	D1490	TcdB:D1466|E1468-TcdB:D1490	44950	100.684	1096.22	3	-4.7489	1423.69	1	NIPYSFVDSEGK	XL:L-Alkene@1506|XL:L-Alkene@1508	-0.336591	7.8	0.0042	907.01	2	EGLFVSELPDVVLISK	XL:L-Alkene@1530	-0.962401	28.8	1.3e-06
TcdB	D1466|E1468	TcdB	D1490	TcdB:D1466|E1468-TcdB:D1490	45919	101.933	1095.9	3	3.36928	1423.69	1	NIPYSFVDSEGK	XL:L-Alkene@1506|XL:L-Alkene@1508	-2.02235	10.3	0.00048	907.012	2	EGLFVSELPDVVLISK	XL:L-Alkene@1530	-3.05719	31.7	7.9e-08
TcdB	D1466|E1468	TcdB	D1490	TcdB:D1466|E1468-TcdB:D1490	47132	99.8978	1095.89	3	-3.87764	1423.69	1	NIPYSFVDSEGK	XL:L-Alkene@1506|XL:L-Alkene@1508	-0.336591	22.6	4.7e-07	922.995	2	EGLFVSELPDVVLISK	XL:L-Thiol@1530	-0.257376	43.4	2e-09
TcdB	D1466|E1468	TcdB	D1490	TcdB:D1466|E1468-TcdB:D1490	47667	100.678	1096.23	3	2.94164	1423.69	1	NIPYSFVDSEGK	XL:L-Alkene@1506|XL:L-Alkene@1508	-0.12587	9.1	0.0006	907.01	2	EGLFVSELPDVVLISK	XL:L-Alkene@1530	-1.73417	31.8	2.5e-07
TcdB	D1466|E1468	TcdB	D1490	TcdB:D1466|E1468-TcdB:D1490	48397	101.775	1095.89	3	-0.309925	1423.69	1	NIPYSFVDSEGK	XL:L-Alkene@1506|XL:L-Alkene@1508	0.0146104	11.6	0.00079	907.009	2	EGLFVSELPDVVLISK	XL:L-Alkene@1530	-0.0803815	33.6	3.1e-08
TcdB	D1466|E1468	TcdB	D1490	TcdB:D1466|E1468-TcdB:D1490	55805	99.904	1095.9	3	0.470513	1423.69	1	NIPYSFVDSEGK	XL:L-Alkene@1506|XL:L-Alkene@1508	-0.968752	18.8	3.1e-05	907.01	2	EGLFVSELPDVVLISK	XL:L-Alkene@1530	-1.73417	39.3	6.7e-09
TcdB	D1466|E1468	TcdB	D1490	TcdB:D1466|E1468-TcdB:D1490	56432	100.663	1096.23	3	-2.07393	1423.69	1	NIPYSFVDSEGK	XL:L-Alkene@1506|XL:L-Alkene@1508	-0.19611	10.9	0.00039	922.995	2	EGLFVSELPDVVLISK	XL:L-Thiol@1530	-0.149033	28.9	2.4e-07
TcdB	D1466|E1468	TcdB	D1490	TcdB:D1466|E1468-TcdB:D1490	57244	101.62	1095.9	3	2.58885	1473.67	1	NIPYSFVDSEGK	XL:L-Sulfenic@1506|XL:L-Sulfenic@1508	0.852428	6.9	0.005	907.01	2	EGLFVSELPDVVLISK	XL:L-Alkene@1530	-1.29316	39.7	2.9e-09
TcdB	D1466|E1468	TcdB	D1490	TcdB:D1466|E1468-TcdB:D1490	39189	100.141	1096.23	3	2.38435	1423.69	1	NIPYSFVDSEGK	XL:L-Alkene@1506|XL:L-Alkene@1508	-0.968752	15.4	0.00011	907.01	2	EGLFVSELPDVVLISK	XL:L-Alkene@1530	-0.741896	33.9	8.8e-08
TcdB	D1466|E1468	TcdB	D1490	TcdB:D1466|E1468-TcdB:D1490	39222	100.185	1095.9	3	2.03139	1423.69	1	NIPYSFVDSEGK	XL:L-Alkene@1506|XL:L-Alkene@1508	-0.477071	14.2	7e-05	922.996	2	EGLFVSELPDVVLISK	XL:L-Thiol@1530	-0.690747	37.3	1.1e-07
TcdB	D1466|E1468	TcdB	D1490	TcdB:D1466|E1468-TcdB:D1490	40337	101.934	1096.23	3	-0.624987	1423.69	1	NIPYSFVDSEGK	XL:L-Alkene@1506|XL:L-Alkene@1508	-3.21643	13.5	3.7e-05	907.012	2	EGLFVSELPDVVLISK	XL:L-Alkene@1530	-3.16744	35.8	3.7e-08
TcdB	D1466|E1468	TcdB	D1490	TcdB:D1466|E1468-TcdB:D1490	46930	100.705	1096.24	3	5.17078	1423.69	1	NIPYSFVDSEGK	XL:L-Alkene@1506|XL:L-Alkene@1508	-2.02235	13.9	0.00032	907.01	2	EGLFVSELPDVVLISK	XL:L-Alkene@1530	-1.62391	28.7	3.2e-07
TcdB	D1466|E1468	TcdB	D1490	TcdB:D1466|E1468-TcdB:D1490	47936	102.001	1096.23	3	0.266669	1423.69	1	NIPYSFVDSEGK	XL:L-Alkene@1506|XL:L-Alkene@1508	-0.828272	12.6	0.00089	922.998	2	EGLFVSELPDVVLISK	XL:L-Thiol@1530	-3.29097	28.4	4.3e-07
TcdB	D1466|E1468	TcdB	D1490	TcdB:D1466|E1468-TcdB:D1490	49042	100.689	1096.56	3	-3.27974	1423.68	1	NIPYSFVDSEGK	XL:L-Alkene@1506|XL:L-Alkene@1508	0.646773	17.9	8.5e-06	907.01	2	EGLFVSELPDVVLISK	XL:L-Alkene@1530	-0.631644	42.3	2.9e-09
TcdB	D1466|E1468	TcdB	D1490	TcdB:D1466|E1468-TcdB:D1490	49492	101.344	1096.23	3	2.94164	1423.68	1	NIPYSFVDSEGK	XL:L-Alkene@1506|XL:L-Alkene@1508	0.857494	17.1	4.1e-05	907.007	2	EGLFVSELPDVVLISK	XL:L-Alkene@1530	2.34518	33.3	9.1e-08
TcdB	D1466|E1468	TcdB	D1490	TcdB:D1466|E1468-TcdB:D1490	50263	102.489	1096.23	3	2.60727	1423.69	1	NIPYSFVDSEGK	XL:L-Alkene@1506|XL:L-Alkene@1508	-0.12587	18.6	0.00014	907.01	2	EGLFVSELPDVVLISK	XL:L-Alkene@1530	-1.29316	40.7	3.4e-09
TcdB	D1466|E1468	TcdB	D1490	TcdB:D1466|E1468-TcdB:D1490	50369	102.651	1096.56	3	-2.27693	1423.68	1	NIPYSFVDSEGK	XL:L-Alkene@1506|XL:L-Alkene@1508	0.787254	5.9	0.017	922.996	2	EGLFVSELPDVVLISK	XL:L-Thiol@1530	-1.44915	32.8	1.6e-07
TcdB	D1466|E1468	TcdB	D1490	TcdB:D1466|E1468-TcdB:D1490	59034	100.271	1096.23	3	1.82707	1423.69	1	NIPYSFVDSEGK	XL:L-Alkene@1506|XL:L-Alkene@1508	-0.406831	15.5	6.8e-05	907.01	2	EGLFVSELPDVVLISK	XL:L-Alkene@1530	-1.29316	44.4	6.5e-10
TcdB	D1466|E1468	TcdB	D1490	TcdB:D1466|E1468-TcdB:D1490	59090	100.336	1095.9	3	0.13604	1423.68	1	NIPYSFVDSEGK	XL:L-Alkene@1506|XL:L-Alkene@1508	0.997975	14.5	8.5e-05	907.008	2	EGLFVSELPDVVLISK	XL:L-Alkene@1530	0.581134	40.6	7.3e-09
TcdB	D1466|E1468	TcdB	D1490	TcdB:D1466|E1468-TcdB:D1490	60510	102.017	1096.57	3	2.51426	1423.68	1	NIPYSFVDSEGK	XL:L-Alkene@1506|XL:L-Alkene@1508	0.225331	19.8	1.3e-05	922.996	2	EGLFVSELPDVVLISK	XL:L-Thiol@1530	-0.79909	41.4	1.6e-08
TcdB	D1466|E1468	TcdB	D1490	TcdB:D1466|E1468-TcdB:D1490	60640	102.175	1095.9	3	0.359022	1423.69	1	NIPYSFVDSEGK	XL:L-Alkene@1506|XL:L-Alkene@1508	-0.758032	13.8	6.7e-05	907.01	2	EGLFVSELPDVVLISK	XL:L-Alkene@1530	-1.62391	35.1	5e-08
TcdB	D1466|E1468	TcdB	D1994	TcdB:D1466|E1468-TcdB:D1994	30895	65.7913	634.306	4	1.39951	728.332	2	NIPYSFVDSEGK	XL:L-Thiol@1506|XL:L-Thiol@1508	0.389912	6.2	0.094	531.272	2	GFVSINDNK	XL:L-Alkene@2034	1.23362	21.5	3.1e-06
TcdB	D1490	TcdB	D1994	TcdB:D1490-TcdB:D1994	40129	92.5011	731.637	4	1.57547	922.994	2	EGLFVSELPDVVLISK	XL:L-Thiol@1530	0.826054	26.4	5.2e-06	531.272	2	GFVSINDNK	XL:L-Alkene@2034	0.292481	23.5	2.3e-05
TcdB	D1490	TcdB	D1994	TcdB:D1490-TcdB:D1994	44848	93.4406	975.183	3	4.08615	907.008	2	EGLFVSELPDVVLISK	XL:L-Alkene@1530	0.911892	42.5	8.3e-10	1061.54	1	GFVSINDNK	XL:L-Alkene@2034	-0.156091	11.2	0.00015
TcdB	D1490	TcdB	D1994	TcdB:D1490-TcdB:D1994	54103	93.001	731.638	4	2.24377	922.997	2	EGLFVSELPDVVLISK	XL:L-Thiol@1530	-1.77417	35.3	1e-07	531.272	2	GFVSINDNK	XL:L-Alkene@2034	0.292481	23.8	2.6e-06
TcdB	D1490	TcdB	D1994	TcdB:D1490-TcdB:D1994	42231	92.6359	731.633	4	-4.35572	907.01	2	EGLFVSELPDVVLISK	XL:L-Alkene@1530	-1.51366	29.4	1.4e-06	531.272	2	GFVSINDNK	XL:L-Alkene@2034	1.04539	24.2	6.7e-06
TcdB	D1490	TcdB	D1994	TcdB:D1490-TcdB:D1994	42248	92.6627	975.181	3	1.3294	907.01	2	EGLFVSELPDVVLISK	XL:L-Alkene@1530	-0.741896	49.1	1.8e-10	1061.54	1	GFVSINDNK	XL:L-Alkene@2034	0.409128	13.6	3e-05
TcdB	D1490	TcdB	D1994	TcdB:D1490-TcdB:D1994	42303	92.7409	975.515	3	1.4758	922.996	2	EGLFVSELPDVVLISK	XL:L-Thiol@1530	-1.3408	37.3	3.4e-08	1061.54	1	GFVSINDNK	XL:L-Alkene@2034	0.503331	13.4	4.5e-05
TcdB	D1490	TcdB	D1994	TcdB:D1490-TcdB:D1994	49795	92.6442	731.637	4	0.823628	922.996	2	EGLFVSELPDVVLISK	XL:L-Thiol@1530	-1.44915	30.6	3.1e-07	531.272	2	GFVSINDNK	XL:L-Alkene@2034	0.292481	26.4	2.4e-06
TcdB	D1490	TcdB	D1994	TcdB:D1490-TcdB:D1994	49820	92.6738	975.179	3	-0.111626	922.996	2	EGLFVSELPDVVLISK	XL:L-Thiol@1530	-1.01578	29.8	5.6e-07	1061.54	1	GFVSINDNK	XL:L-Alkene@2034	-0.721308	14.9	9.7e-05
TcdB	D1490	TcdB	D1994	TcdB:D1490-TcdB:D1994	34601	92.9169	731.884	4	-3.74806	922.992	2	EGLFVSELPDVVLISK	XL:L-Thiol@1530	3.53464	26	7.2e-07	531.272	2	GFVSINDNK	XL:L-Alkene@2034	0.668936	17.1	5e-05
TcdB	D1490	TcdB	D1994	TcdB:D1490-TcdB:D1994	34634	92.9666	975.844	3	-4.4511	907.007	2	EGLFVSELPDVVLISK	XL:L-Alkene@1530	1.90417	29.6	1.2e-07	1061.54	1	GFVSINDNK	XL:L-Alkene@2034	0.314924	8.9	0.00016
TcdB	D1490	TcdB	D1994	TcdB:D1490-TcdB:D1994	40718	92.8638	731.638	4	2.16023	922.996	2	EGLFVSELPDVVLISK	XL:L-Thiol@1530	-1.3408	25.3	7.7e-07	531.273	2	GFVSINDNK	XL:L-Alkene@2034	-0.460428	24.4	5.8e-07
TcdB	D1490	TcdB	D1994	TcdB:D1490-TcdB:D1994	44231	93.5018	731.637	4	0.74009	907.013	2	EGLFVSELPDVVLISK	XL:L-Alkene@1530	-4.38021	32.8	5.7e-08	531.273	2	GFVSINDNK	XL:L-Alkene@2034	-0.460428	23.8	1.2e-06
TcdB	D1490	TcdB	D1994	TcdB:D1490-TcdB:D1994	44237	93.5107	975.518	3	4.10634	907.008	2	EGLFVSELPDVVLISK	XL:L-Alkene@1530	0.581134	38.5	3.7e-08	1061.54	1	GFVSINDNK	XL:L-Alkene@2034	-1.00392	15	3.5e-06
TcdB	D1490	TcdB	D1994	TcdB:D1490-TcdB:D1994	52943	93.029	731.637	4	0.990704	922.995	2	EGLFVSELPDVVLISK	XL:L-Thiol@1530	0.175996	39.3	9.5e-09	531.271	2	GFVSINDNK	XL:L-Alkene@2034	1.61008	29	1.4e-06
TcdB	D1490	TcdB	D1994	TcdB:D1490-TcdB:D1994	52981	93.0721	975.177	3	-2.80572	907.009	2	EGLFVSELPDVVLISK	XL:L-Alkene@1530	0.250376	42.8	2.2e-09	1061.54	1	GFVSINDNK	XL:L-Alkene@2034	-0.156091	14.8	1.8e-05
TcdB	D152	TcdB	D163	TcdB:D152-TcdB:D163	32458	75.0465	908.775	3	0.672999	890.932	2	TVVESAINDTLESFR	XL:L-Thiol@192	-1.4021	35.4	2.4e-08	463.229	2	ENLNDPR	XL:L-Alkene@203	-2.27128	6.9	0.0057
TcdB	D152	TcdB	D163	TcdB:D152-TcdB:D163	37714	74.4926	908.442	3	1.86076	890.931	2	TVVESAINDTLESFR	XL:L-Thiol@192	-1.06538	49.9	1.2e-10	925.449	1	ENLNDPR	XL:L-Alkene@203	-0.41138	6	0.013
TcdB	D152	TcdB	D181	TcdB:D152-TcdB:D181	31211	76.2795	734.119	4	1.01681	874.945	2	TVVESAINDTLESFR	XL:L-Alkene@192	-0.668074	28.7	1.5e-08	584.287	2	RMEIIYDK	XL:L-Thiol@221	-0.866129	11.7	0.0015
TcdB	D152	TcdB	E213	TcdB:D152-TcdB:E213	24685	77.1286	743.359	4	-0.659291	874.947	2	TVVESAINDTLESFR	XL:L-Alkene@192	-2.49676	27	4.9e-07	586.782	2	TYLSNEYSK	XL:L-Alkene@253	0.771853	23.3	3.1e-07
TcdB	D152	TcdB	E213	TcdB:D152-TcdB:E213	24715	77.177	990.814	3	4.23719	890.932	2	TVVESAINDTLESFR	XL:L-Thiol@192	-1.62659	37.6	4.9e-09	1172.56	1	TYLSNEYSK	XL:L-Alkene@253	-0.316104	13.7	4.3e-06
TcdB	D152	TcdB	E213	TcdB:D152-TcdB:E213	28664	77.1583	743.36	4	1.64283	890.929	2	TVVESAINDTLESFR	XL:L-Thiol@192	1.74068	35.7	2.3e-08	586.783	2	TYLSNEYSK	XL:L-Alkene@253	-0.932355	22	2.2e-07
TcdB	D152	TcdB	E213	TcdB:D152-TcdB:E213	28691	77.1947	990.814	3	4.0522	890.932	2	TVVESAINDTLESFR	XL:L-Thiol@192	-1.85107	40.2	9e-10	1172.56	1	TYLSNEYSK	XL:L-Alkene@253	-0.742522	13.4	7.6e-06
TcdB	D152	TcdB	E213	TcdB:D152-TcdB:E213	34265	77.7889	743.612	4	1.99229	874.946	2	TVVESAINDTLESFR	XL:L-Alkene@192	-1.46812	29.1	6.8e-09	602.769	2	TYLSNEYSK	XL:L-Thiol@253	-0.51718	19.5	1.1e-06
TcdB	D152	TcdB	E213	TcdB:D152-TcdB:E213	34291	77.824	743.36	4	1.31396	890.929	2	TVVESAINDTLESFR	XL:L-Thiol@192	1.06722	37.1	3.1e-09	586.784	2	TYLSNEYSK	XL:L-Alkene@253	-1.95488	21.8	4e-06
TcdB	D152	TcdB	E213	TcdB:D152-TcdB:E213	34314	77.8546	990.811	3	0.845673	890.931	2	TVVESAINDTLESFR	XL:L-Thiol@192	-0.953136	39.2	4.6e-09	1172.56	1	TYLSNEYSK	XL:L-Alkene@253	-0.657238	15.2	1.4e-06
TcdB	D152	TcdB	E213	TcdB:D152-TcdB:E213	34593	78.2482	991.142	3	-1.96894	890.933	2	TVVESAINDTLESFR	XL:L-Thiol@192	-3.31021	33.5	7.7e-08	1172.56	1	TYLSNEYSK	XL:L-Alkene@253	-0.742522	13.5	6.8e-06
TcdB	D152	TcdB	E213	TcdB:D152-TcdB:E213	39064	84.8286	1270.94	3	-0.242025	1294.14	2	TVVESAINDTLESFRENLNDPR	XL:L-Alkene@192	-2.48777	16.4	0.00012	1204.53	1	TYLSNEYSK	XL:L-Thiol@253	4.1095e-05	11.4	5.9e-05
TcdB	D152	TcdB	E213	TcdB:D152-TcdB:E213	41252	77.5661	990.811	3	1.27732	874.946	2	TVVESAINDTLESFR	XL:L-Alkene@192	-1.35383	48.5	5.2e-10	1172.56	1	TYLSNEYSK	XL:L-Alkene@253	-1.25422	16.1	1.6e-06
TcdB	D152	TcdB	E213	TcdB:D152-TcdB:E213	23616	77.4216	743.36	4	1.23174	890.93	2	TVVESAINDTLESFR	XL:L-Thiol@192	0.84274	23.5	2e-06	586.783	2	TYLSNEYSK	XL:L-Alkene@253	-1.10278	20	2.6e-06
TcdB	D152	TcdB	E213	TcdB:D152-TcdB:E213	23659	77.4996	990.808	3	-2.1142	874.946	2	TVVESAINDTLESFR	XL:L-Alkene@192	-2.15388	36	1.7e-08	1172.56	1	TYLSNEYSK	XL:L-Alkene@253	-0.316104	6.1	0.00058
TcdB	D152	TcdB	E213	TcdB:D152-TcdB:E213	27455	77.6069	743.359	4	0.245114	890.928	2	TVVESAINDTLESFR	XL:L-Thiol@192	2.18965	28.8	3.3e-07	602.77	2	TYLSNEYSK	XL:L-Thiol@253	-1.51258	26.6	1.7e-07
TcdB	D152	TcdB	E213	TcdB:D152-TcdB:E213	27482	77.6469	990.811	3	1.6473	874.945	2	TVVESAINDTLESFR	XL:L-Alkene@192	-0.553782	38.9	2.7e-09	1172.56	1	TYLSNEYSK	XL:L-Alkene@253	-0.401388	10.7	4.3e-05
TcdB	D152	TcdB	E213	TcdB:D152-TcdB:E213	27557	77.7536	991.145	3	0.496782	874.943	2	TVVESAINDTLESFR	XL:L-Alkene@192	0.932028	21.9	1.6e-05	1172.56	1	TYLSNEYSK	XL:L-Alkene@253	0.110314	14.1	4.1e-05
TcdB	D152	TcdB	E213	TcdB:D152-TcdB:E213	31820	77.1413	743.362	4	3.2872	890.931	2	TVVESAINDTLESFR	XL:L-Thiol@192	-0.953136	28.6	3.6e-07	602.768	2	TYLSNEYSK	XL:L-Thiol@253	1.14183	28.8	2.4e-08
TcdB	D152	TcdB	E213	TcdB:D152-TcdB:E213	31881	77.2173	990.81	3	0.660681	890.93	2	TVVESAINDTLESFR	XL:L-Thiol@192	-0.0551988	45	4.5e-09	1172.56	1	TYLSNEYSK	XL:L-Alkene@253	-0.827805	12.8	3.9e-06
TcdB	D152	TcdB	E213	TcdB:D152-TcdB:E213	36486	84.0366	1270.61	3	0.222079	1294.14	2	TVVESAINDTLESFRENLNDPR	XL:L-Alkene@192	-0.633266	23.8	4.9e-06	1204.53	1	TYLSNEYSK	XL:L-Thiol@253	-0.913177	17	8.3e-07
TcdB	D152	TcdB	E213	TcdB:D152-TcdB:E213	37248	77.2684	990.818	3	8.49201	890.933	2	TVVESAINDTLESFR	XL:L-Thiol@192	-2.41228	38.6	5.3e-09	1172.56	1	TYLSNEYSK	XL:L-Alkene@253	-1.68064	17.3	1.3e-06
TcdB	D152	TcdB	E213	TcdB:D152-TcdB:E213	37516	77.5926	991.147	3	2.65429	874.946	2	TVVESAINDTLESFR	XL:L-Alkene@192	-1.92529	34.8	3.8e-09	1172.56	1	TYLSNEYSK	XL:L-Alkene@253	-0.657238	6.5	0.0016
TcdB	D152	TcdB	E213	TcdB:D152-TcdB:E213	42787	84.0892	1270.61	3	2.4335	1294.14	2	TVVESAINDTLESFRENLNDPR	XL:L-Alkene@192	-1.01962	13.6	0.0006	1172.56	1	TYLSNEYSK	XL:L-Alkene@253	-1.25422	15.5	3.5e-06
TcdB	D152	TcdB	E213	TcdB:D152-TcdB:E213	24958	77.655	743.36	4	1.31396	874.945	2	TVVESAINDTLESFR	XL:L-Alkene@192	-1.12525	29	2.5e-07	602.769	2	TYLSNEYSK	XL:L-Thiol@253	0.146424	26.4	2.9e-07
TcdB	D152	TcdB	E213	TcdB:D152-TcdB:E213	25008	77.7314	990.809	3	-1.12757	890.929	2	TVVESAINDTLESFR	XL:L-Thiol@192	1.17947	30.7	1.7e-07	1172.56	1	TYLSNEYSK	XL:L-Alkene@253	-0.657238	12.4	2.5e-05
TcdB	D152	TcdB	E213	TcdB:D152-TcdB:E213	33900	77.9644	743.36	4	1.72505	874.945	2	TVVESAINDTLESFR	XL:L-Alkene@192	-1.12525	42.8	9.9e-09	586.784	2	TYLSNEYSK	XL:L-Alkene@253	-1.78446	23.7	2.9e-07
TcdB	D152	TcdB	E213	TcdB:D152-TcdB:E213	33947	78.029	990.809	3	-0.634262	890.93	2	TVVESAINDTLESFR	XL:L-Thiol@192	-0.0551988	43	9.8e-09	1172.56	1	TYLSNEYSK	XL:L-Alkene@253	-0.998372	15.9	2.3e-06
TcdB	D152	TcdB	E213	TcdB:D152-TcdB:E213	38528	84.913	1270.6	3	-5.06609	1294.14	2	TVVESAINDTLESFRENLNDPR	XL:L-Alkene@192	-0.0923666	22.3	2.6e-06	1172.56	1	TYLSNEYSK	XL:L-Alkene@253	0.110314	13.8	9.9e-06
TcdB	D152	TcdB	E213	TcdB:D152-TcdB:E213	40246	77.5743	990.811	3	0.845673	890.932	2	TVVESAINDTLESFR	XL:L-Thiol@192	-1.73883	50.5	2.4e-12	1172.56	1	TYLSNEYSK	XL:L-Alkene@253	-0.316104	19.9	3.4e-06
TcdB	D152|E155	TcdB	E213	TcdB:D152|E155-TcdB:E213	35834	80.0615	743.36	4	1.23174	890.931	2	TVVESAINDTLESFR	XL:L-Thiol@192|XL:L-Thiol@195	-0.167441	28.1	2.2e-06	602.768	2	TYLSNEYSK	XL:L-Thiol@253	1.47363	22.8	1.5e-06
TcdB	D152|E155	TcdB	E213	TcdB:D152|E155-TcdB:E213	46823	84.289	952.96	4	2.10952	1319.13	2	TVVESAINDTLESFRENLNDPR	XL:L-Sulfenic@192|XL:L-Sulfenic@195	2.27283	5.9	0.06	1172.56	1	TYLSNEYSK	XL:L-Alkene@253	-0.742522	12.2	1.1e-05
TcdB	D152|E155	TcdB	E213	TcdB:D152|E155-TcdB:E213	30421	79.4875	990.814	3	4.29886	890.932	2	TVVESAINDTLESFR	XL:L-Thiol@192|XL:L-Thiol@195	-1.4021	13.3	0.00048	1172.56	1	TYLSNEYSK	XL:L-Alkene@253	-0.742522	10.5	8.8e-05
TcdB	D152|E155|D163	TcdB	E213	TcdB:D152|E155|D163-TcdB:E213	39031	84.7798	1270.61	3	-0.739406	1294.14	2	TVVESAINDTLESFRENLNDPR	XL:L-Alkene@192|XL:L-Alkene@195|XL:L-Alkene@203	-1.71506	10.6	0.004	1172.56	1	TYLSNEYSK	XL:L-Alkene@253	-0.998372	17.8	3.7e-06
TcdB	D152|E155|E159	TcdB	E760	TcdB:D152|E155|E159-TcdB:E760	31717	90.5195	1037.01	4	2.56937	1310.13	2	TVVESAINDTLESFRENLNDPR	XL:L-Thiol@192|XL:L-Thiol@195|XL:L-Thiol@199	-3.80434	6.7	0.12	754.879	2	ELLDHSGEWINK	XL:L-Alkene@800	-1.26212	31.4	2.1e-08
TcdB	D163	TcdB	D812|E814	TcdB:D163-TcdB:D812|E814	44419	86.1262	1046.74	4	0.337408	1294.15	2	TVVESAINDTLESFRENLNDPR	XL:L-Alkene@203	-7.04674	17.3	6.8e-05	1546.7	1	NNSNSSDIELEEK	XL:L-Alkene@852|XL:L-Alkene@854	0.304123	13.1	6.6e-06
TcdB	D163	TcdB	D812|E814|E816	TcdB:D163-TcdB:D812|E814|E816	10909	38.0818	631.037	4	1.65517	463.229	2	ENLNDPR	XL:L-Alkene@203	-3.35065	17	0.00041	773.855	2	NNSNSSDIELEEK	XL:L-Alkene@852|XL:L-Alkene@854|XL:L-Alkene@856	-2.55419	20.5	5.1e-05
TcdB	D163	TcdB	E760	TcdB:D163-TcdB:E760	11576	49.6593	621.55	4	1.49257	463.229	2	ENLNDPR	XL:L-Alkene@203	-1.83952	15.9	7.6e-05	770.866	2	ELLDHSGEWINK	XL:L-Thiol@800	-1.96843	30.2	3.4e-07
TcdB	D163	TcdB	E760	TcdB:D163-TcdB:E760	12116	49.5038	621.549	4	1.1975	463.228	2	ENLNDPR	XL:L-Alkene@203	-0.760145	14.6	0.00015	770.868	2	ELLDHSGEWINK	XL:L-Thiol@800	-4.43318	28.6	6.1e-08
TcdB	D163	TcdB	E760	TcdB:D163-TcdB:E760	38297	90.1322	829.808	5	3.08166	863.098	3	TVVESAINDTLESFRENLNDPR	XL:L-Alkene@203	-2.18693	22.6	8.5e-06	754.879	2	ELLDHSGEWINK	XL:L-Alkene@800	-0.467286	25.4	1.3e-06
TcdB	D163	TcdB	E760	TcdB:D163-TcdB:E760	38479	90.3548	1037.01	4	1.50891	1294.14	2	TVVESAINDTLESFRENLNDPR	XL:L-Alkene@203	0.062176	14	0.00088	754.879	2	ELLDHSGEWINK	XL:L-Alkene@800	-0.73223	37.4	7.1e-07
TcdB	D163	TcdB	E760	TcdB:D163-TcdB:E760	13512	44.0484	660.576	4	2.22315	925.448	1	ENLNDPR	XL:L-Alkene@203	0.128898	12.3	0.00012	566.28	3	RELLDHSGEWINK	XL:L-Thiol@800	-1.08738	19.1	0.00032
TcdB	D163	TcdB	E760	TcdB:D163-TcdB:E760	16862	50.1621	621.548	4	-0.86802	463.228	2	ENLNDPR	XL:L-Alkene@203	0.535114	19.3	4.3e-05	770.865	2	ELLDHSGEWINK	XL:L-Thiol@800	-0.411738	38.5	3.3e-08
TcdB	D163	TcdB	E760	TcdB:D163-TcdB:E760	16923	50.2594	828.397	3	0.907775	925.449	1	ENLNDPR	XL:L-Alkene@203	-0.303324	6.4	0.0014	770.864	2	ELLDHSGEWINK	XL:L-Thiol@800	-0.0225649	40.9	9.5e-09
TcdB	D163	TcdB	E760	TcdB:D163-TcdB:E760	16985	50.3617	828.731	3	0.637877	925.45	1	ENLNDPR	XL:L-Alkene@203	-1.8161	9.9	0.00014	754.879	2	ELLDHSGEWINK	XL:L-Alkene@800	-1.12964	42.7	2.5e-08
TcdB	D163	TcdB	E760	TcdB:D163-TcdB:E760	17003	50.4021	621.8	4	0.43589	463.228	2	ENLNDPR	XL:L-Alkene@203	-0.976021	17.2	0.00015	770.866	2	ELLDHSGEWINK	XL:L-Thiol@800	-1.70898	42.6	2.1e-09
TcdB	D163	TcdB	E760	TcdB:D163-TcdB:E760	17030	50.4545	828.406	3	12.4156	957.421	1	ENLNDPR	XL:L-Thiol@203	0.0939911	7.8	0.00078	770.865	2	ELLDHSGEWINK	XL:L-Thiol@800	-1.06036	33.4	7e-08
TcdB	D163	TcdB	E760	TcdB:D163-TcdB:E760	43365	91.2365	829.805	5	-0.895055	873.755	3	TVVESAINDTLESFRENLNDPR	XL:L-Thiol@203	-1.86624	23	3.9e-05	754.878	2	ELLDHSGEWINK	XL:L-Alkene@800	0.857431	34.5	5.9e-08
TcdB	D163	TcdB	E760	TcdB:D163-TcdB:E760	43411	91.3007	1037.01	4	1.27325	1294.14	2	TVVESAINDTLESFRENLNDPR	XL:L-Alkene@203	-0.0150953	13.6	0.001	754.877	2	ELLDHSGEWINK	XL:L-Alkene@800	1.12237	40.1	1e-07
TcdB	D163	TcdB	E760	TcdB:D163-TcdB:E760	20124	50.1133	621.55	4	1.68929	463.228	2	ENLNDPR	XL:L-Alkene@203	-1.1919	19.8	0.00015	770.865	2	ELLDHSGEWINK	XL:L-Thiol@800	-1.19008	41.9	3.4e-07
TcdB	D163	TcdB	E760	TcdB:D163-TcdB:E760	20159	50.1559	828.399	3	3.4159	925.449	1	ENLNDPR	XL:L-Alkene@203	-0.627491	14.3	9.6e-05	754.879	2	ELLDHSGEWINK	XL:L-Alkene@800	-0.334815	40.6	1.2e-08
TcdB	D163	TcdB	E760	TcdB:D163-TcdB:E760	20543	50.7006	621.801	4	2.40225	463.229	2	ENLNDPR	XL:L-Alkene@203	-2.48715	16.6	0.0001	770.866	2	ELLDHSGEWINK	XL:L-Thiol@800	-1.8387	28.3	4e-08
TcdB	D163	TcdB	E760	TcdB:D163-TcdB:E760	11263	49.8426	621.549	4	0.50899	463.229	2	ENLNDPR	XL:L-Alkene@203	-1.62365	19.8	8.2e-05	770.865	2	ELLDHSGEWINK	XL:L-Thiol@800	-1.57926	33.2	2e-07
TcdB	D163	TcdB	E760	TcdB:D163-TcdB:E760	31662	90.4465	1037.26	4	0.699175	1294.14	2	TVVESAINDTLESFRENLNDPR	XL:L-Alkene@203	-0.865079	18	2.6e-05	754.879	2	ELLDHSGEWINK	XL:L-Alkene@800	-0.73223	30.7	1.4e-07
TcdB	D163	TcdB	E760	TcdB:D163-TcdB:E760	31717	90.5195	1037.01	4	2.56937	1294.14	2	TVVESAINDTLESFRENLNDPR	XL:L-Alkene@203	-2.25596	20.3	8.6e-06	754.879	2	ELLDHSGEWINK	XL:L-Alkene@800	-1.26212	31.4	2.1e-08
TcdB	D163	TcdB	E760	TcdB:D163-TcdB:E760	12006	49.976	621.55	4	1.49257	463.228	2	ENLNDPR	XL:L-Alkene@203	-1.1919	18.8	9.2e-05	770.865	2	ELLDHSGEWINK	XL:L-Thiol@800	-1.06036	31.4	1.2e-06
TcdB	D163	TcdB	E760	TcdB:D163-TcdB:E760	37166	90.6624	829.803	5	-2.66249	863.097	3	TVVESAINDTLESFRENLNDPR	XL:L-Alkene@203	-1.14417	20.6	6.3e-05	770.866	2	ELLDHSGEWINK	XL:L-Thiol@800	-2.09815	35.5	3.7e-07
TcdB	D163	TcdB	E760	TcdB:D163-TcdB:E760	37230	90.7454	1037.26	4	1.40598	1294.14	2	TVVESAINDTLESFRENLNDPR	XL:L-Alkene@203	-1.8696	26.1	6.6e-07	770.866	2	ELLDHSGEWINK	XL:L-Thiol@800	-2.22788	43.8	1.1e-08
TcdB	D163	TcdB	E760	TcdB:D163-TcdB:E760	11467	43.4089	528.66	5	-1.8073	479.216	2	ENLNDPR	XL:L-Thiol@203	-5.04317	16.7	0.00072	566.279	3	RELLDHSGEWINK	XL:L-Thiol@800	-0.204424	21.6	2.4e-05
TcdB	D163	TcdB	E760	TcdB:D163-TcdB:E760	11484	43.4491	660.576	4	2.68584	925.449	1	ENLNDPR	XL:L-Alkene@203	-0.303324	5.3	0.0037	555.622	3	RELLDHSGEWINK	XL:L-Alkene@800	0.0492043	18.3	0.0004
TcdB	D163	TcdB	E760	TcdB:D163-TcdB:E760	14593	49.5707	621.546	4	-4.90069	463.228	2	ENLNDPR	XL:L-Alkene@203	0.319237	20.9	3.9e-05	770.864	2	ELLDHSGEWINK	XL:L-Thiol@800	0.236884	40.3	3.4e-08
TcdB	D163	TcdB	E760	TcdB:D163-TcdB:E760	14664	49.6974	828.398	3	2.0143	925.45	1	ENLNDPR	XL:L-Alkene@203	-1.16777	13.1	6.7e-05	754.879	2	ELLDHSGEWINK	XL:L-Alkene@800	-0.467286	41.1	1.6e-07
TcdB	D163	TcdB	E760	TcdB:D163-TcdB:E760	40772	90.4739	1037.51	4	0.949776	1294.14	2	TVVESAINDTLESFRENLNDPR	XL:L-Alkene@203	-1.01962	20.6	3.6e-05	770.864	2	ELLDHSGEWINK	XL:L-Thiol@800	0.366609	38.5	2.5e-08
TcdB	D163	TcdB	E760	TcdB:D163-TcdB:E760	40805	90.5206	1037.26	4	1.05258	1294.14	2	TVVESAINDTLESFRENLNDPR	XL:L-Alkene@203	-3.02867	17.3	7.1e-05	754.879	2	ELLDHSGEWINK	XL:L-Alkene@800	-0.864701	43.1	3.9e-08
TcdB	D163	TcdB	E760	TcdB:D163-TcdB:E760	40887	90.644	1037	4	-0.494177	1294.14	2	TVVESAINDTLESFRENLNDPR	XL:L-Alkene@203	-2.33323	14.1	0.00036	754.879	2	ELLDHSGEWINK	XL:L-Alkene@800	-1.26212	39.1	1.4e-07
TcdB	D163	TcdB	E760	TcdB:D163-TcdB:E760	16639	49.5952	621.551	4	3.85316	463.229	2	ENLNDPR	XL:L-Alkene@203	-1.62365	20.2	9.5e-05	770.865	2	ELLDHSGEWINK	XL:L-Thiol@800	-1.57926	41.6	1.2e-08
TcdB	D163	TcdB	E760	TcdB:D163-TcdB:E760	16982	50.1107	621.55	4	1.39421	463.228	2	ENLNDPR	XL:L-Alkene@203	-1.1919	15.5	0.00012	770.866	2	ELLDHSGEWINK	XL:L-Thiol@800	-2.09815	32.8	1.5e-07
TcdB	D163	TcdB	E760	TcdB:D163-TcdB:E760	17377	50.6941	621.55	4	2.67286	463.229	2	ENLNDPR	XL:L-Alkene@203	-2.48715	11.6	0.00052	770.865	2	ELLDHSGEWINK	XL:L-Thiol@800	-1.57926	28.4	2.4e-07
TcdB	D163	TcdB	E760	TcdB:D163-TcdB:E760	33207	90.7331	829.806	5	0.72509	873.758	3	TVVESAINDTLESFRENLNDPR	XL:L-Thiol@203	-4.72743	21.6	2.8e-05	754.879	2	ELLDHSGEWINK	XL:L-Alkene@800	-0.599758	39.4	3.9e-07
TcdB	D163	TcdB	E760	TcdB:D163-TcdB:E760	33226	90.7617	1037	4	-0.376348	1294.14	2	TVVESAINDTLESFRENLNDPR	XL:L-Alkene@203	-1.8696	16.4	0.0001	754.879	2	ELLDHSGEWINK	XL:L-Alkene@800	-0.467286	39.6	1.7e-07
TcdB	D163	TcdB	E760	TcdB:D163-TcdB:E760	12549	49.5973	621.55	4	1.59093	463.229	2	ENLNDPR	XL:L-Alkene@203	-1.62365	17.6	0.00014	770.867	2	ELLDHSGEWINK	XL:L-Thiol@800	-4.04401	35.5	3.6e-08
TcdB	D163	TcdB	E760	TcdB:D163-TcdB:E760	39030	90.7171	1037.01	4	1.74457	1294.14	2	TVVESAINDTLESFRENLNDPR	XL:L-Alkene@203	-0.401452	22.3	1.2e-05	754.879	2	ELLDHSGEWINK	XL:L-Alkene@800	-0.467286	39.9	6.1e-07
TcdB	D163	TcdB	E760	TcdB:D163-TcdB:E760	39312	91.0727	830.011	5	5.52578	863.094	3	TVVESAINDTLESFRENLNDPR	XL:L-Alkene@203	3.25859	25.2	1.5e-06	754.879	2	ELLDHSGEWINK	XL:L-Alkene@800	-0.334815	12.9	0.0019
TcdB	D163	TcdB	E760	TcdB:D163-TcdB:E760	13285	44.1933	528.661	5	-0.0722117	463.228	2	ENLNDPR	XL:L-Alkene@203	-0.328392	10.7	0.0011	566.279	3	RELLDHSGEWINK	XL:L-Thiol@800	0.148759	19.6	0.00037
TcdB	D163	TcdB	E760	TcdB:D163-TcdB:E760	13309	44.2369	660.575	4	1.02015	925.45	1	ENLNDPR	XL:L-Alkene@203	-1.16777	7.3	0.0036	555.621	3	RELLDHSGEWINK	XL:L-Alkene@800	0.229183	25.6	6.9e-06
TcdB	D163	TcdB	E760	TcdB:D163-TcdB:E760	16706	50.5206	828.396	3	0.096322	925.449	1	ENLNDPR	XL:L-Alkene@203	-0.41138	12.9	0.00012	754.878	2	ELLDHSGEWINK	XL:L-Alkene@800	0.195072	46.4	8e-08
TcdB	D163	TcdB	E760	TcdB:D163-TcdB:E760	16765	50.6142	828.729	3	-2.09045	925.452	1	ENLNDPR	XL:L-Alkene@203	-3.11276	9.9	0.00045	770.865	2	ELLDHSGEWINK	XL:L-Thiol@800	-0.411738	39.7	7.4e-09
TcdB	D163	TcdB	E760	TcdB:D163-TcdB:E760	42866	91.4218	1037.01	4	0.801939	1294.14	2	TVVESAINDTLESFRENLNDPR	XL:L-Alkene@203	-0.555994	12.7	0.0014	770.865	2	ELLDHSGEWINK	XL:L-Thiol@800	-0.671187	35.6	3.6e-07
TcdB	D163	TcdB	E760	TcdB:D163-TcdB:E760	42887	91.4482	1037.25	4	-2.95263	1294.14	2	TVVESAINDTLESFRENLNDPR	XL:L-Alkene@203	-1.32871	22.4	8.5e-07	754.878	2	ELLDHSGEWINK	XL:L-Alkene@800	0.195072	41.3	4.3e-07
TcdB	D163	TcdB	E760	TcdB:D163-TcdB:E760	42935	91.5175	1383	3	-2.65378	1294.14	2	TVVESAINDTLESFRENLNDPR	XL:L-Alkene@203	-0.478723	22.5	1e-06	1508.75	1	ELLDHSGEWINK	XL:L-Alkene@800	1.80152	16.1	0.00031
TcdB	D163	TcdB	E760	TcdB:D163-TcdB:E760	15254	43.8977	660.576	4	2.5933	925.451	1	ENLNDPR	XL:L-Alkene@203	-2.14027	9.9	0.00071	555.623	3	RELLDHSGEWINK	XL:L-Alkene@800	-1.75058	18.1	0.00021
TcdB	D163	TcdB	E760	TcdB:D163-TcdB:E760	15255	43.8979	528.661	5	0.506152	463.229	2	ENLNDPR	XL:L-Alkene@203	-2.0554	21.2	6e-05	566.28	3	RELLDHSGEWINK	XL:L-Thiol@800	-2.14692	19.9	0.00027
TcdB	D163	TcdB	E760	TcdB:D163-TcdB:E760	19315	50.0434	621.55	4	2.27943	463.228	2	ENLNDPR	XL:L-Alkene@203	-1.1919	20.5	2.3e-05	770.865	2	ELLDHSGEWINK	XL:L-Thiol@800	-0.930636	41.3	5.7e-08
TcdB	D163	TcdB	E760	TcdB:D163-TcdB:E760	19375	50.125	828.396	3	0.391396	925.449	1	ENLNDPR	XL:L-Alkene@203	-0.627491	8.8	0.0016	770.865	2	ELLDHSGEWINK	XL:L-Thiol@800	-0.411738	41.7	1.1e-08
TcdB	D163	TcdB	E760	TcdB:D163-TcdB:E760	51237	90.9878	829.804	5	-1.4842	863.094	3	TVVESAINDTLESFRENLNDPR	XL:L-Alkene@203	3.02686	23.6	1.1e-06	754.877	2	ELLDHSGEWINK	XL:L-Alkene@800	1.51979	38.3	2.3e-07
TcdB	D163	TcdB	E760	TcdB:D163-TcdB:E760	51311	91.0731	1037	4	-0.965492	1294.14	2	TVVESAINDTLESFRENLNDPR	XL:L-Alkene@203	0.757619	19.1	8.3e-05	770.864	2	ELLDHSGEWINK	XL:L-Thiol@800	0.885508	33.4	2e-08
TcdB	D163	TcdB	E814	TcdB:D163-TcdB:E814	35257	86.1529	837.599	5	3.90913	863.098	3	TVVESAINDTLESFRENLNDPR	XL:L-Alkene@203	-1.72348	22.8	1.7e-05	789.839	2	NNSNSSDIELEEK	XL:L-Thiol@854	-0.938446	31.5	2.6e-08
TcdB	D163	TcdB	E814	TcdB:D163-TcdB:E814	12500	38.003	631.037	4	1.46141	463.228	2	ENLNDPR	XL:L-Alkene@203	0.319237	14	0.00048	789.838	2	NNSNSSDIELEEK	XL:L-Thiol@854	0.707459	45	5.4e-10
TcdB	D163	TcdB	E814	TcdB:D163-TcdB:E814	9473	37.8726	631.037	4	1.65517	479.216	2	ENLNDPR	XL:L-Thiol@203	-4.41715	16.2	0.00041	789.838	2	NNSNSSDIELEEK	XL:L-Thiol@854	1.08728	37.5	4.1e-09
TcdB	D163	TcdB	E814	TcdB:D163-TcdB:E814	10248	37.881	631.038	4	2.81769	463.228	2	ENLNDPR	XL:L-Alkene@203	0.966867	13.7	0.00018	789.839	2	NNSNSSDIELEEK	XL:L-Thiol@854	0.0744183	37.9	7.5e-09
TcdB	D163	TcdB	E814	TcdB:D163-TcdB:E814	10267	37.9288	841.047	3	2.29014	925.45	1	ENLNDPR	XL:L-Alkene@203	-1.92416	8.9	0.00041	773.853	2	NNSNSSDIELEEK	XL:L-Alkene@854	0.030275	40.8	6e-09
TcdB	D163	TcdB	E814	TcdB:D163-TcdB:E814	35555	86.2418	837.398	5	2.87333	863.092	3	TVVESAINDTLESFRENLNDPR	XL:L-Alkene@203	5.57585	21.5	1.4e-05	773.855	2	NNSNSSDIELEEK	XL:L-Alkene@854	-2.68341	34.8	6.1e-06
TcdB	D163	TcdB	E814	TcdB:D163-TcdB:E814	35561	86.2514	1046.74	4	-3.398	1294.14	2	TVVESAINDTLESFRENLNDPR	XL:L-Alkene@203	-0.169638	12.7	0.001	1546.7	1	NNSNSSDIELEEK	XL:L-Alkene@854	1.27393	17.2	8.4e-06
TcdB	D163	TcdB	E814	TcdB:D163-TcdB:E814	12070	38.1689	841.047	3	1.34559	925.448	1	ENLNDPR	XL:L-Alkene@203	0.236954	5.2	0.031	773.851	2	NNSNSSDIELEEK	XL:L-Alkene@854	1.71018	41.3	1.1e-08
TcdB	D163	TcdB	E814|E816	TcdB:D163-TcdB:E814|E816	10909	38.0818	631.037	4	1.65517	463.229	2	ENLNDPR	XL:L-Alkene@203	-3.35065	17	0.00041	789.838	2	NNSNSSDIELEEK	XL:L-Thiol@854|XL:L-Thiol@856	0.834068	38.4	2.9e-09
TcdB	D163	TcdB	E814|E816	TcdB:D163-TcdB:E814|E816	10835	38.4285	631.037	4	1.9458	463.228	2	ENLNDPR	XL:L-Alkene@203	-0.976021	11.9	0.00086	789.839	2	NNSNSSDIELEEK	XL:L-Thiol@854|XL:L-Thiol@856	-0.68523	38.7	8.2e-09
TcdB	D163	TcdB	E814|E816	TcdB:D163-TcdB:E814|E816	12011	38.0472	631.04	4	6.78964	463.228	2	ENLNDPR	XL:L-Alkene@203	0.319237	14.3	0.00018	789.84	2	NNSNSSDIELEEK	XL:L-Thiol@854|XL:L-Thiol@856	-1.69809	41.3	6.7e-09
TcdB	D163	TcdB	E814|E816|E817	TcdB:D163-TcdB:E814|E816|E817	12567	38.1429	841.049	3	3.59797	925.447	1	ENLNDPR	XL:L-Alkene@203	2.18196	8.8	0.00045	789.839	2	NNSNSSDIELEEK	XL:L-Thiol@854|XL:L-Thiol@856|XL:L-Thiol@857	-0.68523	37.9	7.8e-09
TcdB	D163	TcdB	E814|E816|E817	TcdB:D163-TcdB:E814|E816|E817	37823	86.1233	1395.32	3	1.1723	1294.14	2	TVVESAINDTLESFRENLNDPR	XL:L-Alkene@203	-0.633266	27.4	7.9e-08	1546.7	1	NNSNSSDIELEEK	XL:L-Alkene@854|XL:L-Alkene@856|XL:L-Alkene@857	-0.148454	16.6	5.2e-06
TcdB	D163	TcdB	E814|E816|E817	TcdB:D163-TcdB:E814|E816|E817	44884	86.698	1046.74	4	-3.04781	1294.14	2	TVVESAINDTLESFRENLNDPR	XL:L-Alkene@203	-2.64231	16.7	3.6e-05	1546.7	1	NNSNSSDIELEEK	XL:L-Alkene@854|XL:L-Alkene@856|XL:L-Alkene@857	0.821355	5.8	0.032
TcdB	D181	TcdB	E213	TcdB:D181-TcdB:E213	11868	40.4324	791.713	3	1.0156	576.298	2	RMEIIYDK	Oxidation@216;XL:L-Alkene@221	-0.492979	15.2	0.00032	1172.56	1	TYLSNEYSK	XL:L-Alkene@253	0.536732	18.2	4.9e-06
TcdB	D181	TcdB	E213	TcdB:D181-TcdB:E213	14403	45.6796	555.012	4	3.0533	498.246	2	MEIIYDK	Oxidation@216;XL:L-Alkene@221	1.32541	23.1	1.1e-05	602.768	2	TYLSNEYSK	XL:L-Thiol@253	1.47363	21.4	1.1e-07
TcdB	D181	TcdB	E213	TcdB:D181-TcdB:E213	14820	46.4411	786.382	3	2.69806	568.301	2	RMEIIYDK	XL:L-Alkene@221	-1.48058	23.9	1e-05	1172.56	1	TYLSNEYSK	XL:L-Alkene@253	-0.316104	12.1	2.9e-05
TcdB	D181	TcdB	E213	TcdB:D181-TcdB:E213	14834	46.4637	786.715	3	0.781653	568.301	2	RMEIIYDK	XL:L-Alkene@221	-1.30462	23.4	1.2e-05	1172.56	1	TYLSNEYSK	XL:L-Alkene@253	-1.33951	14.8	4.3e-06
TcdB	D181	TcdB	E213	TcdB:D181-TcdB:E213	15015	46.7984	555.013	4	5.36689	498.248	2	MEIIYDK	Oxidation@216;XL:L-Alkene@221	-1.08304	14.3	0.00013	602.769	2	TYLSNEYSK	XL:L-Thiol@253	-0.0194772	15.4	7.5e-06
TcdB	D181	TcdB	E213	TcdB:D181-TcdB:E213	17841	51.8591	551.013	4	2.42857	490.25	2	MEIIYDK	XL:L-Alkene@221	-1.01364	20	9.8e-05	602.769	2	TYLSNEYSK	XL:L-Thiol@253	-0.351279	30.2	1.2e-08
TcdB	D181	TcdB	E213	TcdB:D181-TcdB:E213	17886	51.9203	734.347	3	0.825511	979.492	1	MEIIYDK	XL:L-Alkene@221	-0.78647	14.8	0.00016	586.783	2	TYLSNEYSK	XL:L-Alkene@253	-0.932355	27.1	4.5e-07
TcdB	D181	TcdB	E213	TcdB:D181-TcdB:E213	13705	40.2717	594.037	4	2.42517	576.298	2	RMEIIYDK	Oxidation@216;XL:L-Alkene@221	-1.70763	13.7	0.00057	586.784	2	TYLSNEYSK	XL:L-Alkene@253	-1.78446	26.6	2.6e-06
TcdB	D181	TcdB	E213	TcdB:D181-TcdB:E213	13756	40.3617	791.712	3	0.320885	576.299	2	RMEIIYDK	Oxidation@216;XL:L-Alkene@221	-2.05467	17.1	7.8e-05	1172.56	1	TYLSNEYSK	XL:L-Alkene@253	-0.486671	18.8	1.6e-07
TcdB	D181	TcdB	E213	TcdB:D181-TcdB:E213	14008	40.8114	594.036	4	1.19011	576.298	2	RMEIIYDK	Oxidation@216;XL:L-Alkene@221	-1.70763	18.6	1.8e-05	586.784	2	TYLSNEYSK	XL:L-Alkene@253	-1.78446	22.1	7.8e-07
TcdB	D181	TcdB	E213	TcdB:D181-TcdB:E213	14077	40.9317	791.716	3	4.72076	592.284	2	RMEIIYDK	Oxidation@216;XL:L-Thiol@221	-1.43301	16.1	0.00014	1172.56	1	TYLSNEYSK	XL:L-Alkene@253	-2.61875	13.4	3.2e-06
TcdB	D181	TcdB	E213	TcdB:D181-TcdB:E213	14369	41.4284	594.038	4	4.0719	576.299	2	RMEIIYDK	Oxidation@216;XL:L-Alkene@221	-2.05467	11.4	0.002	602.769	2	TYLSNEYSK	XL:L-Thiol@253	-1.01488	22.2	3.9e-07
TcdB	D181	TcdB	E213	TcdB:D181-TcdB:E213	16974	45.4904	555.011	4	0.188851	498.248	2	MEIIYDK	Oxidation@216;XL:L-Alkene@221	-1.08304	21.3	0.00011	602.77	2	TYLSNEYSK	XL:L-Thiol@253	-1.51258	17.3	2.8e-06
TcdB	D181	TcdB	E213	TcdB:D181-TcdB:E213	17301	45.9953	594.04	4	7.26246	576.302	2	RMEIIYDK	Oxidation@216;XL:L-Alkene@221	-6.91323	8.8	0.01	586.785	2	TYLSNEYSK	XL:L-Alkene@253	-3.48866	14.1	4.9e-05
TcdB	D181	TcdB	E213	TcdB:D181-TcdB:E213	17540	46.3411	786.382	3	2.46492	568.301	2	RMEIIYDK	XL:L-Alkene@221	-1.48058	23.1	1e-05	1172.56	1	TYLSNEYSK	XL:L-Alkene@253	-1.33951	17.6	1.8e-06
TcdB	D181	TcdB	E213	TcdB:D181-TcdB:E213	21269	51.7325	551.012	4	0.209125	490.25	2	MEIIYDK	XL:L-Alkene@221	-1.62557	19.7	0.00011	602.769	2	TYLSNEYSK	XL:L-Thiol@253	-0.848982	31.6	6.2e-09
TcdB	D181	TcdB	E213	TcdB:D181-TcdB:E213	21328	51.8123	734.345	3	-2.33719	979.493	1	MEIIYDK	XL:L-Alkene@221	-1.50112	14.3	0.00012	586.783	2	TYLSNEYSK	XL:L-Alkene@253	-0.250673	19.2	3.1e-06
TcdB	D181	TcdB	E213	TcdB:D181-TcdB:E213	11040	46.4676	590.038	4	1.0086	584.286	2	RMEIIYDK	XL:L-Thiol@221	-0.352682	17.8	5.8e-05	602.768	2	TYLSNEYSK	XL:L-Thiol@253	1.14183	19.3	2.7e-07
TcdB	D181	TcdB	E213	TcdB:D181-TcdB:E213	10147	40.0348	791.715	3	3.25414	576.298	2	RMEIIYDK	Oxidation@216;XL:L-Alkene@221	-0.492979	18.8	6.1e-05	1172.56	1	TYLSNEYSK	XL:L-Alkene@253	0.0250301	14.5	8.5e-07
TcdB	D181	TcdB	E213	TcdB:D181-TcdB:E213	12239	45.0726	739.677	3	-1.20984	514.232	2	MEIIYDK	Oxidation@216;XL:L-Thiol@221	1.35295	17.6	0.00019	586.785	2	TYLSNEYSK	XL:L-Alkene@253	-4.17033	21.4	1.3e-07
TcdB	D181	TcdB	E213	TcdB:D181-TcdB:E213	12261	45.1198	555.012	4	2.50244	498.247	2	MEIIYDK	Oxidation@216;XL:L-Alkene@221	-0.68163	18.2	6.1e-05	602.769	2	TYLSNEYSK	XL:L-Thiol@253	-0.351279	24.9	1.8e-08
TcdB	D181	TcdB	E213	TcdB:D181-TcdB:E213	12667	45.9448	786.38	3	0.133473	568.301	2	RMEIIYDK	XL:L-Alkene@221	-1.48058	21.6	7.1e-05	1172.56	1	TYLSNEYSK	XL:L-Alkene@253	-0.230821	17.4	2.8e-07
TcdB	D181	TcdB	E213	TcdB:D181-TcdB:E213	12746	46.0835	740.012	3	-1.2634	498.247	2	MEIIYDK	Oxidation@216;XL:L-Alkene@221	0.923999	18.4	3.2e-05	602.77	2	TYLSNEYSK	XL:L-Thiol@253	-1.84439	16.1	9.4e-06
TcdB	D181	TcdB	E213	TcdB:D181-TcdB:E213	12778	46.1494	739.681	3	3.49998	514.231	2	MEIIYDK	Oxidation@216;XL:L-Thiol@221	4.4644	18.6	3.4e-05	586.781	2	TYLSNEYSK	XL:L-Alkene@253	2.30565	14.4	4.2e-06
TcdB	D181	TcdB	E213	TcdB:D181-TcdB:E213	12834	46.2675	786.715	3	-0.150528	584.287	2	RMEIIYDK	XL:L-Thiol@221	-1.03728	21.4	1.6e-05	1172.56	1	TYLSNEYSK	XL:L-Alkene@253	-0.0602535	13.5	7.3e-06
TcdB	D181	TcdB	E213	TcdB:D181-TcdB:E213	12842	46.2823	555.009	4	-2.45526	498.247	2	MEIIYDK	Oxidation@216;XL:L-Alkene@221	-0.480927	21	5.8e-05	586.783	2	TYLSNEYSK	XL:L-Alkene@253	-0.761934	19.2	1e-06
TcdB	D181	TcdB	E213	TcdB:D181-TcdB:E213	15569	51.3133	551.013	4	1.54079	506.235	2	MEIIYDK	XL:L-Thiol@221	0.668493	23.5	1.7e-05	602.768	2	TYLSNEYSK	XL:L-Thiol@253	0.810029	30.2	2.7e-09
TcdB	D181	TcdB	E213	TcdB:D181-TcdB:E213	15611	51.3757	734.347	3	0.159678	979.492	1	MEIIYDK	XL:L-Alkene@221	-0.378095	16	8.9e-05	602.769	2	TYLSNEYSK	XL:L-Thiol@253	0.146424	23.5	2.9e-08
TcdB	D181	TcdB	E213	TcdB:D181-TcdB:E213	11057	39.9679	594.037	4	2.73393	576.298	2	RMEIIYDK	Oxidation@216;XL:L-Alkene@221	-1.01354	16.2	0.00011	586.783	2	TYLSNEYSK	XL:L-Alkene@253	-0.591514	20.2	1.4e-06
TcdB	D181	TcdB	E213	TcdB:D181-TcdB:E213	11075	40.0072	791.714	3	2.7138	592.285	2	RMEIIYDK	Oxidation@216;XL:L-Thiol@221	-2.44604	18.7	5.8e-05	1172.56	1	TYLSNEYSK	XL:L-Alkene@253	-2.27762	17.6	8.1e-07
TcdB	D181	TcdB	E213	TcdB:D181-TcdB:E213	11085	40.0247	475.432	5	3.14001	384.535	3	RMEIIYDK	Oxidation@216;XL:L-Alkene@221	-1.29311	18	0.00013	602.769	2	TYLSNEYSK	XL:L-Thiol@253	-0.848982	32.1	3.6e-09
TcdB	D181	TcdB	E213	TcdB:D181-TcdB:E213	11297	40.4832	594.038	4	3.14561	576.298	2	RMEIIYDK	Oxidation@216;XL:L-Alkene@221	-0.840021	13.7	0.0011	586.783	2	TYLSNEYSK	XL:L-Alkene@253	-1.10278	26.7	3.7e-07
TcdB	D181	TcdB	E213	TcdB:D181-TcdB:E213	11318	40.5276	791.714	3	3.02256	592.284	2	RMEIIYDK	Oxidation@216;XL:L-Thiol@221	-0.419989	17.9	0.00011	1172.56	1	TYLSNEYSK	XL:L-Alkene@253	0.110314	10.8	3.4e-05
TcdB	D181	TcdB	E213	TcdB:D181-TcdB:E213	11548	41.0019	594.038	4	3.04269	576.298	2	RMEIIYDK	Oxidation@216;XL:L-Alkene@221	-1.36058	16.6	0.00013	586.784	2	TYLSNEYSK	XL:L-Alkene@253	-1.44362	23.7	5.6e-07
TcdB	D181	TcdB	E213	TcdB:D181-TcdB:E213	11595	41.0908	791.715	3	3.64009	576.298	2	RMEIIYDK	Oxidation@216;XL:L-Alkene@221	-1.18706	17.4	0.00017	1172.56	1	TYLSNEYSK	XL:L-Alkene@253	-0.742522	17.5	8.9e-07
TcdB	D181	TcdB	E213	TcdB:D181-TcdB:E213	11801	41.5319	594.038	4	3.66022	576.298	2	RMEIIYDK	Oxidation@216;XL:L-Alkene@221	-0.145936	13.2	0.0013	586.783	2	TYLSNEYSK	XL:L-Alkene@253	0.0901691	19.8	1.2e-06
TcdB	D181	TcdB	E213	TcdB:D181-TcdB:E213	12097	42.0415	594.036	4	0.469666	576.298	2	RMEIIYDK	Oxidation@216;XL:L-Alkene@221	-1.01354	12.8	0.0041	586.784	2	TYLSNEYSK	XL:L-Alkene@253	-1.78446	24.3	8.5e-08
TcdB	D181	TcdB	E213	TcdB:D181-TcdB:E213	12159	42.1618	791.713	3	1.09279	576.298	2	RMEIIYDK	Oxidation@216;XL:L-Alkene@221	-1.70763	17.7	0.0001	1172.56	1	TYLSNEYSK	XL:L-Alkene@253	1.38957	11.1	7.1e-06
TcdB	D181	TcdB	E213	TcdB:D181-TcdB:E213	12402	42.6293	792.046	3	-0.655705	592.284	2	RMEIIYDK	Oxidation@216;XL:L-Thiol@221	-1.09534	16.2	0.0001	1172.56	1	TYLSNEYSK	XL:L-Alkene@253	-1.85121	12.2	3.9e-06
TcdB	D181	TcdB	E213	TcdB:D181-TcdB:E213	12538	42.8793	791.717	3	5.95582	576.299	2	RMEIIYDK	Oxidation@216;XL:L-Alkene@221	-3.09579	14.1	0.00031	1172.56	1	TYLSNEYSK	XL:L-Alkene@253	-0.998372	9.1	0.00016
TcdB	D181	TcdB	E213	TcdB:D181-TcdB:E213	13897	45.2264	739.68	3	1.76478	498.248	2	MEIIYDK	Oxidation@216;XL:L-Alkene@221	-1.48444	21.3	8.4e-05	1172.56	1	TYLSNEYSK	XL:L-Alkene@253	0.451448	10.3	3e-05
TcdB	D181	TcdB	E213	TcdB:D181-TcdB:E213	13932	45.2926	555.011	4	1.62108	498.248	2	MEIIYDK	Oxidation@216;XL:L-Alkene@221	-2.08655	18.7	0.00017	602.77	2	TYLSNEYSK	XL:L-Thiol@253	-2.01029	21.8	2.5e-07
TcdB	D181	TcdB	E213	TcdB:D181-TcdB:E213	14335	45.9784	590.039	4	3.28824	568.301	2	RMEIIYDK	XL:L-Alkene@221	-1.65655	21.8	6.1e-05	602.77	2	TYLSNEYSK	XL:L-Thiol@253	-1.34668	25.5	6.5e-08
TcdB	D181	TcdB	E213	TcdB:D181-TcdB:E213	14345	45.9944	786.383	3	3.00892	568.301	2	RMEIIYDK	XL:L-Alkene@221	-1.12866	23.2	1.7e-05	1172.56	1	TYLSNEYSK	XL:L-Alkene@253	-1.59536	15.8	5e-06
TcdB	D181	TcdB	E213	TcdB:D181-TcdB:E213	14366	46.0208	739.684	3	7.46614	498.248	2	MEIIYDK	Oxidation@216;XL:L-Alkene@221	-2.88936	16.9	0.00015	586.785	2	TYLSNEYSK	XL:L-Alkene@253	-3.48866	18.9	1.9e-06
TcdB	D181	TcdB	E213	TcdB:D181-TcdB:E213	14614	46.442	555.261	4	-0.443486	498.248	2	MEIIYDK	Oxidation@216;XL:L-Alkene@221	-2.28726	9.3	0.014	586.783	2	TYLSNEYSK	XL:L-Alkene@253	-0.932355	20.6	1.1e-07
TcdB	D181	TcdB	E213	TcdB:D181-TcdB:E213	17815	51.3787	551.013	4	1.98468	506.236	2	MEIIYDK	XL:L-Thiol@221	-1.10933	21.7	3e-05	602.769	2	TYLSNEYSK	XL:L-Thiol@253	-0.683081	30.2	1.2e-07
TcdB	D181	TcdB	E213	TcdB:D181-TcdB:E213	17836	51.4038	734.345	3	-2.08751	979.492	1	MEIIYDK	XL:L-Alkene@221	-0.78647	10.9	0.0015	602.769	2	TYLSNEYSK	XL:L-Thiol@253	-0.683081	24.2	2.7e-08
TcdB	D181	TcdB	E213	TcdB:D181-TcdB:E213	11327	45.9997	590.04	4	4.84254	568.301	2	RMEIIYDK	XL:L-Alkene@221	-1.83251	17.7	0.00012	602.769	2	TYLSNEYSK	XL:L-Thiol@253	0.146424	23.2	1.2e-06
TcdB	D181	TcdB	E213	TcdB:D181-TcdB:E213	11731	40.6803	791.714	3	2.09627	576.298	2	RMEIIYDK	Oxidation@216;XL:L-Alkene@221	-0.840021	16.6	0.00042	1172.56	1	TYLSNEYSK	XL:L-Alkene@253	-0.401388	16.5	1.3e-06
TcdB	D181	TcdB	E213	TcdB:D181-TcdB:E213	14100	45.786	555.01	4	-1.1332	498.246	2	MEIIYDK	Oxidation@216;XL:L-Alkene@221	1.1247	23.9	3.7e-05	586.781	2	TYLSNEYSK	XL:L-Alkene@253	2.30565	24.9	4.3e-08
TcdB	D181	TcdB	E213	TcdB:D181-TcdB:E213	14526	46.5701	555.259	4	-3.74712	498.247	2	MEIIYDK	Oxidation@216;XL:L-Alkene@221	-0.480927	16.4	0.00023	586.782	2	TYLSNEYSK	XL:L-Alkene@253	1.1127	22.5	1.9e-08
TcdB	D181	TcdB	E213	TcdB:D181-TcdB:E213	14536	46.5901	555.51	4	-4.81768	498.248	2	MEIIYDK	Oxidation@216;XL:L-Alkene@221	-1.08304	21	4.5e-05	602.768	2	TYLSNEYSK	XL:L-Thiol@253	0.644128	23.8	4.7e-08
TcdB	D181	TcdB	E213	TcdB:D181-TcdB:E213	14727	46.9408	555.011	4	0.299022	498.247	2	MEIIYDK	Oxidation@216;XL:L-Alkene@221	-0.0795198	18.9	5.5e-05	602.769	2	TYLSNEYSK	XL:L-Thiol@253	0.478226	23.7	1.5e-07
TcdB	D181	TcdB	E213	TcdB:D181-TcdB:E213	17621	52.1197	551.013	4	1.31885	490.25	2	MEIIYDK	XL:L-Alkene@221	0.0062509	21.1	0.00024	602.768	2	TYLSNEYSK	XL:L-Thiol@253	0.644128	31.1	6.2e-08
TcdB	D181	TcdB	E213	TcdB:D181-TcdB:E213	17669	52.1852	734.349	3	3.15593	1011.46	1	MEIIYDK	XL:L-Thiol@221	-0.889444	15.1	0.00062	602.769	2	TYLSNEYSK	XL:L-Thiol@253	-0.848982	25.3	7.3e-09
TcdB	D181	TcdB	E213	TcdB:D181-TcdB:E213	13116	40.1728	594.037	4	2.42517	576.298	2	RMEIIYDK	Oxidation@216;XL:L-Alkene@221	-1.36058	16.6	0.0002	586.783	2	TYLSNEYSK	XL:L-Alkene@253	-0.932355	24.1	2.8e-07
TcdB	D181	TcdB	E213	TcdB:D181-TcdB:E213	13159	40.2448	791.713	3	0.938412	576.298	2	RMEIIYDK	Oxidation@216;XL:L-Alkene@221	-1.36058	19.1	3.9e-05	1172.56	1	TYLSNEYSK	XL:L-Alkene@253	-1.25422	15.7	2.4e-06
TcdB	D181	TcdB	E213	TcdB:D181-TcdB:E213	13341	40.5918	792.383	3	2.22481	592.283	2	RMEIIYDK	Oxidation@216;XL:L-Thiol@221	0.424202	18.5	0.00032	1172.56	1	TYLSNEYSK	XL:L-Alkene@253	1.13372	8.6	0.0001
TcdB	D181	TcdB	E213	TcdB:D181-TcdB:E213	13400	40.7046	594.037	4	1.80764	576.298	2	RMEIIYDK	Oxidation@216;XL:L-Alkene@221	-1.01354	15.9	0.00017	586.783	2	TYLSNEYSK	XL:L-Alkene@253	-1.10278	23.7	4.9e-07
TcdB	D181	TcdB	E213	TcdB:D181-TcdB:E213	13416	40.7292	475.431	5	1.27457	384.534	3	RMEIIYDK	Oxidation@216;XL:L-Alkene@221	0.527275	20.1	0.00022	602.769	2	TYLSNEYSK	XL:L-Thiol@253	0.146424	25	2.7e-08
TcdB	D181	TcdB	E213	TcdB:D181-TcdB:E213	13451	40.8	791.715	3	3.40852	576.298	2	RMEIIYDK	Oxidation@216;XL:L-Alkene@221	-0.6665	18.8	7.8e-05	1172.56	1	TYLSNEYSK	XL:L-Alkene@253	-1.33951	11.1	0.00012
TcdB	D181	TcdB	E213	TcdB:D181-TcdB:E213	13719	41.283	594.037	4	1.91056	576.298	2	RMEIIYDK	Oxidation@216;XL:L-Alkene@221	-1.01354	12	0.0031	586.783	2	TYLSNEYSK	XL:L-Alkene@253	-1.10278	26.9	4.1e-07
TcdB	D181	TcdB	E213	TcdB:D181-TcdB:E213	13774	41.3698	791.713	3	1.63313	592.284	2	RMEIIYDK	Oxidation@216;XL:L-Thiol@221	-1.43301	21.1	1.8e-05	1172.56	1	TYLSNEYSK	XL:L-Alkene@253	-0.742522	15.6	9.3e-07
TcdB	D181	TcdB	E213	TcdB:D181-TcdB:E213	14056	41.869	594.037	4	2.01348	576.298	2	RMEIIYDK	Oxidation@216;XL:L-Alkene@221	-1.36058	12	0.0044	586.784	2	TYLSNEYSK	XL:L-Alkene@253	-2.9774	25.5	1.4e-08
TcdB	D181	TcdB	E213	TcdB:D181-TcdB:E213	14449	42.5384	594.038	4	3.66022	576.298	2	RMEIIYDK	Oxidation@216;XL:L-Alkene@221	-1.18706	10.7	0.02	586.783	2	TYLSNEYSK	XL:L-Alkene@253	-0.250673	18.8	1e-06
TcdB	D181	TcdB	E213	TcdB:D181-TcdB:E213	16362	45.6096	555.012	4	2.61262	498.247	2	MEIIYDK	Oxidation@216;XL:L-Alkene@221	0.522592	20.5	0.00016	602.768	2	TYLSNEYSK	XL:L-Thiol@253	1.30773	22.5	3.4e-06
TcdB	D181	TcdB	E213	TcdB:D181-TcdB:E213	16620	46.0285	594.039	4	6.13033	576.3	2	RMEIIYDK	Oxidation@216;XL:L-Alkene@221	-4.48395	9.2	0.0065	586.783	2	TYLSNEYSK	XL:L-Alkene@253	0.26059	11.8	0.00012
TcdB	D181	TcdB	E213	TcdB:D181-TcdB:E213	16875	46.4001	786.381	3	1.45463	568.3	2	RMEIIYDK	XL:L-Alkene@221	-0.424806	22.7	1.3e-05	1172.56	1	TYLSNEYSK	XL:L-Alkene@253	-0.316104	17	2.8e-06
TcdB	D181	TcdB	E213	TcdB:D181-TcdB:E213	16973	46.5436	555.012	4	2.17193	498.247	2	MEIIYDK	Oxidation@216;XL:L-Alkene@221	-0.68163	16.8	5.2e-05	602.769	2	TYLSNEYSK	XL:L-Thiol@253	-1.01488	17.2	1.5e-07
TcdB	D181	TcdB	E213	TcdB:D181-TcdB:E213	17090	46.7188	739.678	3	0.0295899	514.234	2	MEIIYDK	Oxidation@216;XL:L-Thiol@221	-1.17509	14.9	0.00034	1172.56	1	TYLSNEYSK	XL:L-Alkene@253	-0.742522	5.5	0.01
TcdB	D181	TcdB	E213	TcdB:D181-TcdB:E213	20469	51.7118	551.013	4	2.3176	490.25	2	MEIIYDK	XL:L-Alkene@221	-1.62557	20.1	0.00011	602.769	2	TYLSNEYSK	XL:L-Thiol@253	-1.01488	29.8	7e-08
TcdB	D181	TcdB	E213	TcdB:D181-TcdB:E213	20489	51.7381	734.349	3	2.90624	979.494	1	MEIIYDK	XL:L-Alkene@221	-1.8074	14.5	0.00018	602.769	2	TYLSNEYSK	XL:L-Thiol@253	-0.683081	28.7	5.2e-08
TcdB	D181	TcdB	E814	TcdB:D181-TcdB:E814	10350	40.6002	687.571	4	0.283062	592.283	2	RMEIIYDK	Oxidation@216;XL:L-Thiol@221	0.424202	11.2	0.0019	789.84	2	NNSNSSDIELEEK	XL:L-Thiol@854	-1.06505	33.5	4.6e-08
TcdB	D181	TcdB	E814	TcdB:D181-TcdB:E814	13241	47.0407	683.572	4	0.657632	584.286	2	RMEIIYDK	XL:L-Thiol@221	-0.523831	13.7	0.0017	773.853	2	NNSNSSDIELEEK	XL:L-Alkene@854	-0.615843	33.6	3.2e-08
TcdB	D181	TcdB	E814|E816	TcdB:D181-TcdB:E814|E816	15397	47.5245	683.574	4	2.62488	568.301	2	RMEIIYDK	XL:L-Alkene@221	-1.12866	21.2	3.6e-05	789.84	2	NNSNSSDIELEEK	XL:L-Thiol@854|XL:L-Thiol@856	-1.31827	42.9	9e-10
TcdB	D1882|D1883	TcdB	D1915	TcdB:D1882|D1883-TcdB:D1915	46857	103.146	1215.32	4	-5.23035	1163.57	2	YYFNPINGGAASIGETIIDDK	XL:L-Alkene@1922|XL:L-Alkene@1923	-1.59874	37.2	6.5e-09	1242.09	2	YFAPANTLDENLEGEAIDFTGK	XL:L-Alkene@1955	-2.25939	37.7	1.6e-10
TcdB	D1882|D1883	TcdB	D1915;E1916;D1924	TcdB:D1882|D1883-TcdB:D1915;E1916;D1924	39553	101.666	1262.59	4	-0.625742	1179.56	2	YYFNPINGGAASIGETIIDDK	XL:L-Thiol@1922|XL:L-Thiol@1923	-2.14054	45.9	4e-11	1326.11	2	YFAPANTLDENLEGEAIDFTGK	XL:L-Alkene@1964;XL:L-Alkene@1955&XL:L-Thiol@1956|XL:L-Thiol@1955&XL:L-Alkene@1956	5.11054	33.2	1.1e-09
TcdB	D1882|D1883	TcdB	D1915;E1916;D1924	TcdB:D1882|D1883-TcdB:D1915;E1916;D1924	39580	101.706	1262.09	4	2.25292	1179.56	2	YYFNPINGGAASIGETIIDDK	XL:L-Thiol@1922|XL:L-Thiol@1923	0.996224	32.2	2.7e-08	1335.12	2	YFAPANTLDENLEGEAIDFTGK	XL:L-Alkene@1964;XL:L-Alkene@1955&XL:L-Sulfenic@1956|XL:L-Sulfenic@1955&XL:L-Alkene@1956	-0.62956	10.6	0.00044
TcdB	D1882|D1883	TcdB	D1915;E1916;D1924	TcdB:D1882|D1883-TcdB:D1915;E1916;D1924	47257	101.821	1262.09	4	2.8337	1179.56	2	YYFNPINGGAASIGETIIDDK	XL:L-Thiol@1922|XL:L-Thiol@1923	-0.868883	45	1.4e-10	1326.12	2	YFAPANTLDENLEGEAIDFTGK	XL:L-Alkene@1964;XL:L-Alkene@1955&XL:L-Thiol@1956|XL:L-Thiol@1955&XL:L-Alkene@1956	-2.43032	33.5	1.1e-08
TcdB	D1882|D1883	TcdB	D1915;E1916;D1924	TcdB:D1882|D1883-TcdB:D1915;E1916;D1924	47337	101.93	1262.59	4	-2.56093	1163.58	2	YYFNPINGGAASIGETIIDDK	XL:L-Alkene@1922|XL:L-Alkene@1923	-3.48946	21.2	9.4e-06	1335.12	2	YFAPANTLDENLEGEAIDFTGK	XL:L-Alkene@1964;XL:L-Alkene@1955&XL:L-Sulfenic@1956|XL:L-Sulfenic@1955&XL:L-Alkene@1956	0.194337	8.1	0.013
TcdB	D1882|D1883	TcdB	D1915;E1916;D1924	TcdB:D1882|D1883-TcdB:D1915;E1916;D1924	38833	101.808	1262.35	4	3.91022	1179.56	2	YYFNPINGGAASIGETIIDDK	XL:L-Thiol@1922|XL:L-Thiol@1923	-3.15787	43	4.3e-11	1326.12	2	YFAPANTLDENLEGEAIDFTGK	XL:L-Alkene@1964;XL:L-Alkene@1955&XL:L-Thiol@1956|XL:L-Thiol@1955&XL:L-Alkene@1956	-3.03358	20	8.6e-06
TcdB	D1882|D1883	TcdB	D1915;E1916;D1924	TcdB:D1882|D1883-TcdB:D1915;E1916;D1924	38866	101.86	1262.1	4	4.57607	1163.57	2	YYFNPINGGAASIGETIIDDK	XL:L-Alkene@1922|XL:L-Alkene@1923	-2.02845	45	2.9e-10	1326.11	2	YFAPANTLDENLEGEAIDFTGK	XL:L-Alkene@1955;XL:L-Thiol@1956;XL:L-Alkene@1964	-0.394299	36.7	6.3e-10
TcdB	D1882|D1883	TcdB	D1915;E1916;D1924	TcdB:D1882|D1883-TcdB:D1915;E1916;D1924	46508	102.699	1262.34	4	-5.57409	1163.57	2	YYFNPINGGAASIGETIIDDK	XL:L-Alkene@1922|XL:L-Alkene@1923	-1.16903	42.3	4.1e-10	1326.11	2	YFAPANTLDENLEGEAIDFTGK	XL:L-Alkene@1964;XL:L-Alkene@1955&XL:L-Thiol@1956|XL:L-Thiol@1955&XL:L-Alkene@1956	0.284376	37.2	4e-09
TcdB	D1882|D1883	TcdB	D1915;E1916;D1924	TcdB:D1882|D1883-TcdB:D1915;E1916;D1924	46528	102.726	1262.09	4	1.67213	1163.57	2	YYFNPINGGAASIGETIIDDK	XL:L-Alkene@1922|XL:L-Alkene@1923	-2.37222	45.4	2.1e-10	1335.13	2	YFAPANTLDENLEGEAIDFTGK	XL:L-Alkene@1964;XL:L-Alkene@1955&XL:L-Sulfenic@1956|XL:L-Sulfenic@1955&XL:L-Alkene@1956	-5.9474	18.3	2.9e-05
TcdB	D1882|D1883	TcdB	D1915;E1916;D1924	TcdB:D1882|D1883-TcdB:D1915;E1916;D1924	40491	102.172	1262.09	4	0.0265638	1179.56	2	YYFNPINGGAASIGETIIDDK	XL:L-Thiol@1922|XL:L-Thiol@1923	-0.360219	39.8	2.6e-10	1326.11	2	YFAPANTLDENLEGEAIDFTGK	XL:L-Alkene@1964;XL:L-Alkene@1955&XL:L-Thiol@1956|XL:L-Thiol@1955&XL:L-Alkene@1956	-0.394299	23.1	3.5e-07
TcdB	D1882|D1883	TcdB	D1915;E1916;D1924	TcdB:D1882|D1883-TcdB:D1915;E1916;D1924	40540	102.253	1262.34	4	-4.21919	1179.56	2	YYFNPINGGAASIGETIIDDK	XL:L-Thiol@1922|XL:L-Thiol@1923	0.657113	45.9	2.2e-12	1326.11	2	YFAPANTLDENLEGEAIDFTGK	XL:L-Alkene@1964;XL:L-Alkene@1955&XL:L-Thiol@1956|XL:L-Thiol@1955&XL:L-Alkene@1956	1.34009	23.9	9.6e-07
TcdB	D1882|D1883	TcdB	D1915;E1916;D1924	TcdB:D1882|D1883-TcdB:D1915;E1916;D1924	48529	102.756	1262.59	4	-0.432223	1179.56	2	YYFNPINGGAASIGETIIDDK	XL:L-Thiol@1922|XL:L-Thiol@1923	-0.190663	46.3	4.6e-11	1326.11	2	YFAPANTLDENLEGEAIDFTGK	XL:L-Alkene@1964;XL:L-Alkene@1955&XL:L-Thiol@1956|XL:L-Thiol@1955&XL:L-Alkene@1956	0.661418	20	3.2e-05
TcdB	D1882|D1883	TcdB	D1924	TcdB:D1882|D1883-TcdB:D1924	40486	103.248	1216.08	4	1.64337	1163.57	2	YYFNPINGGAASIGETIIDDK	XL:L-Alkene@1922|XL:L-Alkene@1923	-1.68468	27.3	1.1e-06	1258.08	2	YFAPANTLDENLEGEAIDFTGK	XL:L-Thiol@1964	0.0230324	32.6	6.3e-09
TcdB	D1882|D1883	TcdB	D1924	TcdB:D1882|D1883-TcdB:D1924	40493	103.259	1215.33	4	1.20329	1163.57	2	YYFNPINGGAASIGETIIDDK	XL:L-Alkene@1922|XL:L-Alkene@1923	-1.5128	42.7	1.6e-09	1258.08	2	YFAPANTLDENLEGEAIDFTGK	XL:L-Thiol@1964	-0.612859	36.2	5.1e-09
TcdB	D1882|D1883	TcdB	D1924	TcdB:D1882|D1883-TcdB:D1924	40880	103.855	1215.57	4	-2.20113	1163.57	2	YYFNPINGGAASIGETIIDDK	XL:L-Alkene@1922|XL:L-Alkene@1923	-1.59874	38.3	9.2e-10	1258.08	2	YFAPANTLDENLEGEAIDFTGK	XL:L-Thiol@1964	-0.692345	36	1.8e-09
TcdB	D1882|D1883	TcdB	D1924	TcdB:D1882|D1883-TcdB:D1924	40913	103.903	1215.83	4	1.93217	1163.57	2	YYFNPINGGAASIGETIIDDK	XL:L-Alkene@1922|XL:L-Alkene@1923	0.377933	37.2	2.2e-08	1242.09	2	YFAPANTLDENLEGEAIDFTGK	XL:L-Alkene@1964	-0.0856409	29.2	1e-08
TcdB	D1882|D1883	TcdB	D1924	TcdB:D1882|D1883-TcdB:D1924	41357	104.63	1216.08	4	0.337344	1179.56	2	YYFNPINGGAASIGETIIDDK	XL:L-Thiol@1922|XL:L-Thiol@1923	1.42011	26.8	9e-08	1258.08	2	YFAPANTLDENLEGEAIDFTGK	XL:L-Thiol@1964	-1.80515	21.8	7e-07
TcdB	D1882|D1883	TcdB	D1924	TcdB:D1882|D1883-TcdB:D1924	48463	103.404	1215.83	4	1.32926	1179.56	2	YYFNPINGGAASIGETIIDDK	XL:L-Thiol@1922|XL:L-Thiol@1923	-1.20799	47.9	1e-10	1258.08	2	YFAPANTLDENLEGEAIDFTGK	XL:L-Thiol@1964	-0.692345	39	5.3e-11
TcdB	D1882|D1883	TcdB	D1924	TcdB:D1882|D1883-TcdB:D1924	48530	103.488	1215.33	4	0.600138	1163.57	2	YYFNPINGGAASIGETIIDDK	XL:L-Alkene@1922|XL:L-Alkene@1923	-2.11439	38.1	1.3e-09	1258.08	2	YFAPANTLDENLEGEAIDFTGK	XL:L-Thiol@1964	-1.32824	43.6	1.7e-10
TcdB	D1882|D1883	TcdB	D1924	TcdB:D1882|D1883-TcdB:D1924	49055	104.181	1215.58	4	1.91957	1163.57	2	YYFNPINGGAASIGETIIDDK	XL:L-Alkene@1922|XL:L-Alkene@1923	-0.567433	44.1	1e-09	1258.08	2	YFAPANTLDENLEGEAIDFTGK	XL:L-Thiol@1964	0.579438	33.5	1.3e-08
TcdB	D1882|D1883	TcdB	D1924	TcdB:D1882|D1883-TcdB:D1924	49344	104.559	1216.08	4	-0.767755	1163.57	2	YYFNPINGGAASIGETIIDDK	XL:L-Alkene@1922|XL:L-Alkene@1923	-1.25497	36.4	4.4e-09	1242.09	2	YFAPANTLDENLEGEAIDFTGK	XL:L-Alkene@1964	-0.810225	35.6	3.1e-10
TcdB	D1882|D1883	TcdB	D1924	TcdB:D1882|D1883-TcdB:D1924	52269	104.43	1215.57	4	-3.80921	1179.56	2	YYFNPINGGAASIGETIIDDK	XL:L-Thiol@1922|XL:L-Thiol@1923	-0.953661	54.8	5e-12	1242.09	2	YFAPANTLDENLEGEAIDFTGK	XL:L-Alkene@1964	-0.649207	38.8	2.4e-09
TcdB	D1882|D1883	TcdB	D1924	TcdB:D1882|D1883-TcdB:D1924	52278	104.442	1215.33	4	1.30382	1163.57	2	YYFNPINGGAASIGETIIDDK	XL:L-Alkene@1922|XL:L-Alkene@1923	0.63576	47.7	6.4e-10	1258.07	2	YFAPANTLDENLEGEAIDFTGK	XL:L-Thiol@1964	1.13584	42.6	8.2e-11
TcdB	D1882|D1883	TcdB	D1924	TcdB:D1882|D1883-TcdB:D1924	52661	105	1215.83	4	1.22878	1163.57	2	YYFNPINGGAASIGETIIDDK	XL:L-Alkene@1922|XL:L-Alkene@1923	1.66707	30.1	1.6e-07	1242.09	2	YFAPANTLDENLEGEAIDFTGK	XL:L-Alkene@1964	-1.61532	32.1	6e-09
TcdB	D1882|D1883	TcdB	D1924	TcdB:D1882|D1883-TcdB:D1924	63515	104.224	1215.33	4	0.700664	1163.57	2	YYFNPINGGAASIGETIIDDK	XL:L-Alkene@1922|XL:L-Alkene@1923	0.206048	42.5	5.4e-11	1258.08	2	YFAPANTLDENLEGEAIDFTGK	XL:L-Thiol@1964	0.182005	40.7	1.3e-10
TcdB	D1882|D1883	TcdB	D1924	TcdB:D1882|D1883-TcdB:D1924	39637	103.085	1215.58	4	2.92462	1163.57	2	YYFNPINGGAASIGETIIDDK	XL:L-Alkene@1922|XL:L-Alkene@1923	-2.45816	30.5	2e-08	1242.1	2	YFAPANTLDENLEGEAIDFTGK	XL:L-Alkene@1964	-4.1111	29	9.3e-08
TcdB	D1882|D1883	TcdB	D1924	TcdB:D1882|D1883-TcdB:D1924	40332	104.138	1215.58	4	-0.191031	1163.57	2	YYFNPINGGAASIGETIIDDK	XL:L-Alkene@1922|XL:L-Alkene@1923	-2.71598	42.7	2.4e-10	1258.08	2	YFAPANTLDENLEGEAIDFTGK	XL:L-Thiol@1964	-2.6795	35.6	4.8e-09
TcdB	D1882|D1883	TcdB	D1924	TcdB:D1882|D1883-TcdB:D1924	40436	104.295	1215.82	4	-5.00124	1179.56	2	YYFNPINGGAASIGETIIDDK	XL:L-Thiol@1922|XL:L-Thiol@1923	0.0636692	53.2	4.2e-12	1242.09	2	YFAPANTLDENLEGEAIDFTGK	XL:L-Alkene@1964	-1.61532	43.7	2.4e-11
TcdB	D1882|D1883	TcdB	D1924	TcdB:D1882|D1883-TcdB:D1924	40449	104.323	1215.33	4	6.12905	1163.57	2	YYFNPINGGAASIGETIIDDK	XL:L-Alkene@1922|XL:L-Alkene@1923	-1.5128	53.3	2.1e-11	1242.09	2	YFAPANTLDENLEGEAIDFTGK	XL:L-Alkene@1964	-1.21277	50.4	2.6e-11
TcdB	D1882|D1883	TcdB	D1924	TcdB:D1882|D1883-TcdB:D1924	47870	104.451	1215.58	4	1.21604	1163.57	2	YYFNPINGGAASIGETIIDDK	XL:L-Alkene@1922|XL:L-Alkene@1923	-1.59874	43.5	2.5e-11	1242.09	2	YFAPANTLDENLEGEAIDFTGK	XL:L-Alkene@1964	-0.649207	33.9	7e-09
TcdB	D1882|D1883	TcdB	D1924	TcdB:D1882|D1883-TcdB:D1924	48029	104.652	1216.08	4	0.23688	1179.56	2	YYFNPINGGAASIGETIIDDK	XL:L-Thiol@1922|XL:L-Thiol@1923	-1.63188	34	7.4e-09	1258.08	2	YFAPANTLDENLEGEAIDFTGK	XL:L-Thiol@1964	-1.16926	29.6	2.8e-08
TcdB	D1882|D1883	TcdB	D1924	TcdB:D1882|D1883-TcdB:D1924	48298	104.99	1215.58	4	-0.291536	1179.56	2	YYFNPINGGAASIGETIIDDK	XL:L-Thiol@1922|XL:L-Thiol@1923	-0.953661	30.6	1.7e-07	1242.09	2	YFAPANTLDENLEGEAIDFTGK	XL:L-Alkene@1964	-1.85685	27.4	3.2e-08
TcdB	D1882|D1883	TcdB	D1924	TcdB:D1882|D1883-TcdB:D1924	49694	103.718	1215.83	4	-1.78575	1163.57	2	YYFNPINGGAASIGETIIDDK	XL:L-Alkene@1922|XL:L-Alkene@1923	-0.653375	46.7	2.9e-10	1242.09	2	YFAPANTLDENLEGEAIDFTGK	XL:L-Alkene@1964	-0.729716	39	5.9e-09
TcdB	D1882|D1883	TcdB	D1924	TcdB:D1882|D1883-TcdB:D1924	50005	104.165	1215.57	4	-2.30164	1163.57	2	YYFNPINGGAASIGETIIDDK	XL:L-Alkene@1922|XL:L-Alkene@1923	-1.16903	50.2	3.2e-11	1242.09	2	YFAPANTLDENLEGEAIDFTGK	XL:L-Alkene@1964	-0.24666	47.4	2e-10
TcdB	D1882|D1883	TcdB	D1924	TcdB:D1882|D1883-TcdB:D1924	58975	103.668	1215.82	4	-3.59446	1163.57	2	YYFNPINGGAASIGETIIDDK	XL:L-Alkene@1922|XL:L-Alkene@1923	-1.5128	47.7	6.4e-11	1258.08	2	YFAPANTLDENLEGEAIDFTGK	XL:L-Thiol@1964	-1.32824	41.2	1.6e-10
TcdB	D1882|D1883	TcdB	D1924	TcdB:D1882|D1883-TcdB:D1924	59053	103.758	1215.33	4	1.80645	1179.56	2	YYFNPINGGAASIGETIIDDK	XL:L-Thiol@1922|XL:L-Thiol@1923	-2.22532	49.4	6.5e-12	1242.09	2	YFAPANTLDENLEGEAIDFTGK	XL:L-Alkene@1964	-1.37379	42.5	7e-11
TcdB	D1882|D1883	TcdB	D1924	TcdB:D1882|D1883-TcdB:D1924	59537	104.338	1215.83	4	2.23362	1179.56	2	YYFNPINGGAASIGETIIDDK	XL:L-Thiol@1922|XL:L-Thiol@1923	-0.614551	40.3	1.7e-10	1242.09	2	YFAPANTLDENLEGEAIDFTGK	XL:L-Alkene@1964	2.00761	30.9	1.3e-08
TcdB	D1882|D1883	TcdB	D1924	TcdB:D1882|D1883-TcdB:D1924	41608	103.889	1215.33	4	0.700664	1179.56	2	YYFNPINGGAASIGETIIDDK	XL:L-Thiol@1922|XL:L-Thiol@1923	-2.14054	47.8	9.4e-11	1242.09	2	YFAPANTLDENLEGEAIDFTGK	XL:L-Alkene@1964	-1.61532	37.7	3e-10
TcdB	D1882|D1883	TcdB	D1924	TcdB:D1882|D1883-TcdB:D1924	41675	103.995	972.463	5	0.949243	1163.58	2	YYFNPINGGAASIGETIIDDK	XL:L-Alkene@1922|XL:L-Alkene@1923	-4.43482	21.6	6.4e-06	1242.1	2	YFAPANTLDENLEGEAIDFTGK	XL:L-Alkene@1964	-6.28483	28.3	2.6e-08
TcdB	D1882|D1883	TcdB	D1924	TcdB:D1882|D1883-TcdB:D1924	42096	104.646	1215.83	4	0.826843	1163.57	2	YYFNPINGGAASIGETIIDDK	XL:L-Alkene@1922|XL:L-Alkene@1923	-0.653375	44.2	2.4e-10	1242.09	2	YFAPANTLDENLEGEAIDFTGK	XL:L-Alkene@1964	-1.69583	42.6	2.5e-11
TcdB	D1882|D1883	TcdB	D1924	TcdB:D1882|D1883-TcdB:D1924	42270	104.946	1216.07	4	-6.79556	1179.56	2	YYFNPINGGAASIGETIIDDK	XL:L-Thiol@1922|XL:L-Thiol@1923	-0.868883	28	1.3e-07	1242.09	2	YFAPANTLDENLEGEAIDFTGK	XL:L-Alkene@1964	-2.50092	37.4	1.2e-09
TcdB	D1882|D1883	TcdB	D1924	TcdB:D1882|D1883-TcdB:D1924	49388	103.855	1215.58	4	1.91957	1163.57	2	YYFNPINGGAASIGETIIDDK	XL:L-Alkene@1922|XL:L-Alkene@1923	-2.02845	49.9	2e-11	1258.08	2	YFAPANTLDENLEGEAIDFTGK	XL:L-Thiol@1964	-1.96413	39.3	4.2e-10
TcdB	D1882|D1883	TcdB	D1924	TcdB:D1882|D1883-TcdB:D1924	49896	104.51	1215.58	4	1.61806	1163.57	2	YYFNPINGGAASIGETIIDDK	XL:L-Alkene@1922|XL:L-Alkene@1923	-1.25497	42.2	7.7e-10	1242.09	2	YFAPANTLDENLEGEAIDFTGK	XL:L-Alkene@1964	-0.568697	38.2	4.8e-10
TcdB	D1882|D1883	TcdB	D1924	TcdB:D1882|D1883-TcdB:D1924	51657	104.583	1215.33	4	-0.807222	1179.56	2	YYFNPINGGAASIGETIIDDK	XL:L-Thiol@1922|XL:L-Thiol@1923	-1.29277	51.9	1e-11	1258.08	2	YFAPANTLDENLEGEAIDFTGK	XL:L-Thiol@1964	-0.851318	38	6.2e-10
TcdB	D1882|D1883	TcdB	D1924	TcdB:D1882|D1883-TcdB:D1924	52010	105.101	1215.83	4	5.04718	1163.57	2	YYFNPINGGAASIGETIIDDK	XL:L-Alkene@1922|XL:L-Alkene@1923	-2.71598	42.2	1.9e-09	1258.08	2	YFAPANTLDENLEGEAIDFTGK	XL:L-Thiol@1964	-0.930804	39	2.4e-09
TcdB	D1882|D1883	TcdB	D1924	TcdB:D1882|D1883-TcdB:D1924	62259	104.104	1216.07	4	-3.37981	1163.57	2	YYFNPINGGAASIGETIIDDK	XL:L-Alkene@1922|XL:L-Alkene@1923	-0.48149	45.8	2.4e-11	1242.09	2	YFAPANTLDENLEGEAIDFTGK	XL:L-Alkene@1964	-0.488188	42.3	9.6e-11
TcdB	D1882|D1883	TcdB	D1924	TcdB:D1882|D1883-TcdB:D1924	62626	104.543	1215.58	4	3.92967	1163.57	2	YYFNPINGGAASIGETIIDDK	XL:L-Alkene@1922|XL:L-Alkene@1923	-0.309606	50.8	1.1e-11	1258.07	2	YFAPANTLDENLEGEAIDFTGK	XL:L-Thiol@1964	0.897384	38	7e-10
TcdB	D1882|D1883	TcdB	D1924;D1915|E1916|E1919	TcdB:D1882|D1883-TcdB:D1924;D1915|E1916|E1919	41500	106.057	1267.09	4	-6.27697	1179.56	2	YYFNPINGGAASIGETIIDDK	XL:L-Thiol@1922|XL:L-Thiol@1923	-0.190663	33.3	2e-08	1276.11	2	YFAPANTLDENLEGEAIDFTGK	XL:L-Alkene@1964;XL:L-Alkene@1955|XL:L-Alkene@1956|XL:L-Alkene@1959	2.67822	16.5	2.1e-05
TcdB	D1882|D1883	TcdB	D1924;D1915|E1916|E1919|D1915|E1916|E1919	TcdB:D1882|D1883-TcdB:D1924;D1915|E1916|E1919|D1915|E1916|E1919	50247	104.532	1013.49	5	8.92057	1179.56	2	YYFNPINGGAASIGETIIDDK	XL:L-Thiol@1922|XL:L-Thiol@1923	1.67445	43	2.6e-11	1292.09	2	YFAPANTLDENLEGEAIDFTGK	XL:L-Alkene@1955&XL:L-Thiol@1964|XL:L-Alkene@1956&XL:L-Thiol@1964|XL:L-Alkene@1959&XL:L-Thiol@1964|XL:L-Thiol@1955&XL:L-Alkene@1964|XL:L-Thiol@1956&XL:L-Alkene@1964|XL:L-Thiol@1959&XL:L-Alkene@1964	0.96978	15	0.00021
TcdB	D1882|D1883	TcdB	D1924;E1916|E1919	TcdB:D1882|D1883-TcdB:D1924;E1916|E1919	41500	106.057	1267.09	4	-6.27697	1179.56	2	YYFNPINGGAASIGETIIDDK	XL:L-Thiol@1922|XL:L-Thiol@1923	-0.190663	33.3	2e-08	1292.1	2	YFAPANTLDENLEGEAIDFTGK	XL:L-Thiol@1964;XL:L-Alkene@1956|XL:L-Alkene@1959	-3.67383	9.7	0.0034
TcdB	D1882|D1883	TcdB	D1924;E1916|E1919	TcdB:D1882|D1883-TcdB:D1924;E1916|E1919	49132	106.087	1013.48	5	-1.20705	1179.56	2	YYFNPINGGAASIGETIIDDK	XL:L-Thiol@1922|XL:L-Thiol@1923	-3.66653	25.6	2.4e-07	1292.1	2	YFAPANTLDENLEGEAIDFTGK	XL:L-Alkene@1964;XL:L-Thiol@1956|XL:L-Thiol@1959	-4.98951	10.3	0.00073
TcdB	D1882|D1883	TcdB	D1934;D1915|E1916	TcdB:D1882|D1883-TcdB:D1934;D1915|E1916	42636	105.543	1013.47	5	-3.98009	1163.57	2	YYFNPINGGAASIGETIIDDK	XL:L-Alkene@1922|XL:L-Alkene@1923	-1.68468	22.6	1.4e-05	1292.1	2	YFAPANTLDENLEGEAIDFTGK	XL:L-Alkene@1964;XL:L-Thiol@1955|XL:L-Thiol@1956	-5.84083	13.7	0.00019
TcdB	D1882|D1883	TcdB	E1902|D1903	TcdB:D1882|D1883-TcdB:E1902|D1903	39721	101.957	1237.08	4	-6.61252	1163.57	2	YYFNPINGGAASIGETIIDDK	XL:L-Alkene@1922|XL:L-Alkene@1923	-2.20033	30.1	2.7e-08	1285.11	2	NYYFNQSGVLQTGVFSTEDGFK	XL:L-Alkene@1942|XL:L-Alkene@1943	-3.08507	31	1.8e-08
TcdB	D1882|D1883	TcdB	E1902|D1903	TcdB:D1882|D1883-TcdB:E1902|D1903	46631	102.855	1237.08	4	0.00414724	1179.56	2	YYFNPINGGAASIGETIIDDK	XL:L-Thiol@1922|XL:L-Thiol@1923	-2.05577	32	1.8e-08	1285.11	2	NYYFNQSGVLQTGVFSTEDGFK	XL:L-Alkene@1942|XL:L-Alkene@1943	-1.91786	24.7	2.1e-07
TcdB	D1882|D1883	TcdB	E1902|D1903	TcdB:D1882|D1883-TcdB:E1902|D1903	40946	102.856	1237.6	4	9.50643	1163.57	2	YYFNPINGGAASIGETIIDDK	XL:L-Alkene@1922|XL:L-Alkene@1923	1.3233	32.2	4.5e-08	1285.1	2	NYYFNQSGVLQTGVFSTEDGFK	XL:L-Alkene@1942|XL:L-Alkene@1943	2.05069	32.1	5.2e-09
TcdB	D1882|D1883	TcdB	E1921;D1924;D1915|E1916|E1919|E1919	TcdB:D1882|D1883-TcdB:E1921;D1924;D1915|E1916|E1919|E1919	39580	101.706	1262.09	4	2.25292	1179.56	2	YYFNPINGGAASIGETIIDDK	XL:L-Thiol@1922|XL:L-Thiol@1923	0.996224	32.2	2.7e-08	1351.1	2	YFAPANTLDENLEGEAIDFTGK	XL:L-Thiol@1964;XL:L-Alkene@1955&XL:L-Sulfenic@1961|XL:L-Alkene@1956&XL:L-Sulfenic@1961|XL:L-Alkene@1959&XL:L-Sulfenic@1961|XL:L-Sulfenic@1959&XL:L-Alkene@1961	2.14256	9.8	0.0032
TcdB	D1882|D1883	TcdB	E1921|D1924	TcdB:D1882|D1883-TcdB:E1921|D1924	48029	104.652	1216.08	4	0.23688	1179.56	2	YYFNPINGGAASIGETIIDDK	XL:L-Thiol@1922|XL:L-Thiol@1923	-1.63188	34	7.4e-09	1242.09	2	YFAPANTLDENLEGEAIDFTGK	XL:L-Alkene@1961|XL:L-Alkene@1964	-2.09837	36.9	1.8e-09
TcdB	D1883	TcdB	D1903	TcdB:D1883-TcdB:D1903	40710	102.501	1237.33	4	-3.63633	1179.56	2	YYFNPINGGAASIGETIIDDK	XL:L-Thiol@1923	-5.02296	34.9	1.7e-09	1301.09	2	NYYFNQSGVLQTGVFSTEDGFK	XL:L-Thiol@1943	0.592349	28.6	7e-07
TcdB	D1883	TcdB	D1903	TcdB:D1883-TcdB:D1903	40723	102.522	1237.09	4	3.06559	1163.57	2	YYFNPINGGAASIGETIIDDK	XL:L-Alkene@1923	-2.37222	22.2	2e-06	1301.09	2	NYYFNQSGVLQTGVFSTEDGFK	XL:L-Thiol@1943	2.89812	25.1	1.2e-07
TcdB	D1883	TcdB	D1915	TcdB:D1883-TcdB:D1915	46857	103.146	1215.32	4	-5.23035	1179.56	2	YYFNPINGGAASIGETIIDDK	XL:L-Thiol@1923	-0.699328	40.3	4.5e-10	1242.09	2	YFAPANTLDENLEGEAIDFTGK	XL:L-Alkene@1955	-2.25939	37.7	1.6e-10
TcdB	D1883	TcdB	D1915;E1916;D1924	TcdB:D1883-TcdB:D1915;E1916;D1924	38866	101.86	1262.1	4	4.57607	1179.56	2	YYFNPINGGAASIGETIIDDK	XL:L-Thiol@1923	-1.29277	45.1	3.5e-12	1326.11	2	YFAPANTLDENLEGEAIDFTGK	XL:L-Alkene@1955;XL:L-Thiol@1956;XL:L-Alkene@1964	-0.394299	36.7	6.3e-10
TcdB	D1883	TcdB	D1915;E1916;D1924	TcdB:D1883-TcdB:D1915;E1916;D1924	46508	102.699	1262.34	4	-5.57409	1179.56	2	YYFNPINGGAASIGETIIDDK	XL:L-Thiol@1923	-1.20799	42.6	4.3e-10	1326.11	2	YFAPANTLDENLEGEAIDFTGK	XL:L-Alkene@1964;XL:L-Alkene@1955&XL:L-Thiol@1956|XL:L-Thiol@1955&XL:L-Alkene@1956	0.284376	37.2	4e-09
TcdB	D1883	TcdB	D1915;E1916;D1924	TcdB:D1883-TcdB:D1915;E1916;D1924	46528	102.726	1262.09	4	1.67213	1179.56	2	YYFNPINGGAASIGETIIDDK	XL:L-Thiol@1923	-2.47965	45.4	2.7e-11	1335.13	2	YFAPANTLDENLEGEAIDFTGK	XL:L-Alkene@1964;XL:L-Alkene@1955&XL:L-Sulfenic@1956|XL:L-Sulfenic@1955&XL:L-Alkene@1956	-5.9474	18.3	2.9e-05
TcdB	D1883	TcdB	D1924	TcdB:D1883-TcdB:D1924	40486	103.248	1216.08	4	1.64337	1179.56	2	YYFNPINGGAASIGETIIDDK	XL:L-Thiol@1923	-0.953661	40.7	1.1e-11	1258.08	2	YFAPANTLDENLEGEAIDFTGK	XL:L-Thiol@1964	0.0230324	32.6	6.3e-09
TcdB	D1883	TcdB	D1924	TcdB:D1883-TcdB:D1924	40493	103.259	1215.33	4	1.20329	1179.56	2	YYFNPINGGAASIGETIIDDK	XL:L-Thiol@1923	-2.56443	41.1	2.2e-10	1258.08	2	YFAPANTLDENLEGEAIDFTGK	XL:L-Thiol@1964	-0.612859	36.2	5.1e-09
TcdB	D1883	TcdB	D1924	TcdB:D1883-TcdB:D1924	40510	103.284	1215.59	4	8.75391	1179.56	2	YYFNPINGGAASIGETIIDDK	XL:L-Thiol@1923	-0.360219	36	3.7e-09	1242.09	2	YFAPANTLDENLEGEAIDFTGK	XL:L-Alkene@1964	-0.0856409	37	2.8e-10
TcdB	D1883	TcdB	D1924	TcdB:D1883-TcdB:D1924	40635	103.491	972.664	5	0.459517	1179.55	2	YYFNPINGGAASIGETIIDDK	XL:L-Thiol@1923	2.52223	22	1.4e-05	1242.09	2	YFAPANTLDENLEGEAIDFTGK	XL:L-Alkene@1964	2.41016	28	4.4e-08
TcdB	D1883	TcdB	D1924	TcdB:D1883-TcdB:D1924	40880	103.855	1215.57	4	-2.20113	1179.56	2	YYFNPINGGAASIGETIIDDK	XL:L-Thiol@1923	-0.699328	41.7	7.9e-11	1258.08	2	YFAPANTLDENLEGEAIDFTGK	XL:L-Thiol@1964	-0.692345	36	1.8e-09
TcdB	D1883	TcdB	D1924	TcdB:D1883-TcdB:D1924	40913	103.903	1215.83	4	1.93217	1179.56	2	YYFNPINGGAASIGETIIDDK	XL:L-Thiol@1923	-1.12322	41.2	3.4e-10	1242.09	2	YFAPANTLDENLEGEAIDFTGK	XL:L-Alkene@1964	-0.0856409	29.2	1e-08
TcdB	D1883	TcdB	D1924	TcdB:D1883-TcdB:D1924	48530	103.488	1215.33	4	0.600138	1179.56	2	YYFNPINGGAASIGETIIDDK	XL:L-Thiol@1923	-2.14054	48.7	8.8e-12	1258.08	2	YFAPANTLDENLEGEAIDFTGK	XL:L-Thiol@1964	-1.32824	43.6	1.7e-10
TcdB	D1883	TcdB	D1924	TcdB:D1883-TcdB:D1924	52278	104.442	1215.33	4	1.30382	1179.56	2	YYFNPINGGAASIGETIIDDK	XL:L-Thiol@1923	0.148447	49.4	7.8e-12	1258.07	2	YFAPANTLDENLEGEAIDFTGK	XL:L-Thiol@1964	1.13584	42.6	8.2e-11
TcdB	D1883	TcdB	D1924	TcdB:D1883-TcdB:D1924	63515	104.224	1215.33	4	0.700664	1179.56	2	YYFNPINGGAASIGETIIDDK	XL:L-Thiol@1923	1.16578	40.3	5e-10	1258.08	2	YFAPANTLDENLEGEAIDFTGK	XL:L-Thiol@1964	0.182005	40.7	1.3e-10
TcdB	D1883	TcdB	D1924	TcdB:D1883-TcdB:D1924	40332	104.138	1215.58	4	-0.191031	1179.56	2	YYFNPINGGAASIGETIIDDK	XL:L-Thiol@1923	-1.37755	47.4	7.1e-11	1258.08	2	YFAPANTLDENLEGEAIDFTGK	XL:L-Thiol@1964	-2.6795	35.6	4.8e-09
TcdB	D1883	TcdB	D1924	TcdB:D1883-TcdB:D1924	40449	104.323	1215.33	4	6.12905	1179.56	2	YYFNPINGGAASIGETIIDDK	XL:L-Thiol@1923	-0.190663	57.1	1.6e-13	1242.09	2	YFAPANTLDENLEGEAIDFTGK	XL:L-Alkene@1964	-1.21277	50.4	2.6e-11
TcdB	D1883	TcdB	D1924	TcdB:D1883-TcdB:D1924	41046	105.311	1215.58	4	0.311494	1179.56	2	YYFNPINGGAASIGETIIDDK	XL:L-Thiol@1923	1.58967	35	9.1e-10	1258.07	2	YFAPANTLDENLEGEAIDFTGK	XL:L-Thiol@1964	1.05636	31	1.1e-08
TcdB	D1883	TcdB	D1924	TcdB:D1883-TcdB:D1924	47479	103.94	1215.33	4	0.80119	1163.57	2	YYFNPINGGAASIGETIIDDK	XL:L-Alkene@1923	-1.77062	41.5	4.4e-10	1242.09	2	YFAPANTLDENLEGEAIDFTGK	XL:L-Alkene@1964	-1.05175	42.7	1.5e-11
TcdB	D1883	TcdB	D1924	TcdB:D1883-TcdB:D1924	47870	104.451	1215.58	4	1.21604	1179.56	2	YYFNPINGGAASIGETIIDDK	XL:L-Thiol@1923	-0.784106	42.1	3.6e-10	1242.09	2	YFAPANTLDENLEGEAIDFTGK	XL:L-Alkene@1964	-0.649207	33.9	7e-09
TcdB	D1883	TcdB	D1924	TcdB:D1883-TcdB:D1924	48298	104.99	1215.58	4	-0.291536	1163.57	2	YYFNPINGGAASIGETIIDDK	XL:L-Alkene@1923	0.377933	42.1	3e-11	1242.09	2	YFAPANTLDENLEGEAIDFTGK	XL:L-Alkene@1964	-1.85685	27.4	3.2e-08
TcdB	D1883	TcdB	D1924	TcdB:D1883-TcdB:D1924	49694	103.718	1215.83	4	-1.78575	1179.56	2	YYFNPINGGAASIGETIIDDK	XL:L-Thiol@1923	-1.5471	49.4	7.7e-12	1242.09	2	YFAPANTLDENLEGEAIDFTGK	XL:L-Alkene@1964	-0.729716	39	5.9e-09
TcdB	D1883	TcdB	D1924	TcdB:D1883-TcdB:D1924	49733	103.776	1215.33	4	1.00224	1179.56	2	YYFNPINGGAASIGETIIDDK	XL:L-Thiol@1923	-0.868883	49.9	1.1e-12	1258.08	2	YFAPANTLDENLEGEAIDFTGK	XL:L-Thiol@1964	-0.851318	39.5	3.7e-10
TcdB	D1883	TcdB	D1924	TcdB:D1883-TcdB:D1924	50005	104.165	1215.57	4	-2.30164	1179.56	2	YYFNPINGGAASIGETIIDDK	XL:L-Thiol@1923	-1.71666	51.1	4.2e-12	1242.09	2	YFAPANTLDENLEGEAIDFTGK	XL:L-Alkene@1964	-0.24666	47.4	2e-10
TcdB	D1883	TcdB	D1924	TcdB:D1883-TcdB:D1924	58975	103.668	1215.82	4	-3.59446	1179.56	2	YYFNPINGGAASIGETIIDDK	XL:L-Thiol@1923	-2.22532	52.7	2.9e-13	1258.08	2	YFAPANTLDENLEGEAIDFTGK	XL:L-Thiol@1964	-1.32824	41.2	1.6e-10
TcdB	D1883	TcdB	D1924	TcdB:D1883-TcdB:D1924	41460	103.658	1215.59	4	9.15593	1179.56	2	YYFNPINGGAASIGETIIDDK	XL:L-Thiol@1923	-1.88621	43.3	1.7e-10	1258.08	2	YFAPANTLDENLEGEAIDFTGK	XL:L-Thiol@1964	-1.48721	30.4	4.1e-08
TcdB	D1883	TcdB	D1924	TcdB:D1883-TcdB:D1924	41516	103.745	1216.08	4	3.15032	1163.57	2	YYFNPINGGAASIGETIIDDK	XL:L-Alkene@1923	0.721702	40.6	9.4e-10	1242.09	2	YFAPANTLDENLEGEAIDFTGK	XL:L-Alkene@1964	0.638945	33.4	8.1e-09
TcdB	D1883	TcdB	D1924	TcdB:D1883-TcdB:D1924	41553	103.803	1215.57	4	-4.51275	1179.56	2	YYFNPINGGAASIGETIIDDK	XL:L-Thiol@1923	-0.275441	45.5	5.1e-11	1242.09	2	YFAPANTLDENLEGEAIDFTGK	XL:L-Alkene@1964	-2.3399	35.9	8.1e-09
TcdB	D1883	TcdB	D1924	TcdB:D1883-TcdB:D1924	41675	103.995	972.463	5	0.949243	1179.56	2	YYFNPINGGAASIGETIIDDK	XL:L-Thiol@1923	-1.20799	23.4	1.2e-05	1242.1	2	YFAPANTLDENLEGEAIDFTGK	XL:L-Alkene@1964	-6.28483	28.3	2.6e-08
TcdB	D1883	TcdB	D1924	TcdB:D1883-TcdB:D1924	42096	104.646	1215.83	4	0.826843	1179.56	2	YYFNPINGGAASIGETIIDDK	XL:L-Thiol@1923	-0.190663	49.3	1.9e-11	1242.09	2	YFAPANTLDENLEGEAIDFTGK	XL:L-Alkene@1964	-1.69583	42.6	2.5e-11
TcdB	D1883	TcdB	D1924	TcdB:D1883-TcdB:D1924	42270	104.946	1216.07	4	-6.79556	1163.57	2	YYFNPINGGAASIGETIIDDK	XL:L-Alkene@1923	-0.739317	36	2.3e-09	1242.09	2	YFAPANTLDENLEGEAIDFTGK	XL:L-Alkene@1964	-2.50092	37.4	1.2e-09
TcdB	D1883	TcdB	D1924	TcdB:D1883-TcdB:D1924	42358	105.085	1215.58	4	1.11553	1179.56	2	YYFNPINGGAASIGETIIDDK	XL:L-Thiol@1923	-0.444996	43.1	5.5e-12	1242.09	2	YFAPANTLDENLEGEAIDFTGK	XL:L-Alkene@1964	-1.37379	34.5	3.4e-09
TcdB	D1883	TcdB	D1924	TcdB:D1883-TcdB:D1924	49388	103.855	1215.58	4	1.91957	1179.56	2	YYFNPINGGAASIGETIIDDK	XL:L-Thiol@1923	-2.22532	47.1	1e-10	1258.08	2	YFAPANTLDENLEGEAIDFTGK	XL:L-Thiol@1964	-1.96413	39.3	4.2e-10
TcdB	D1883	TcdB	D1924	TcdB:D1883-TcdB:D1924	49429	103.906	1215.32	4	-1.81248	1163.57	2	YYFNPINGGAASIGETIIDDK	XL:L-Alkene@1923	-1.59874	47.3	2.4e-11	1258.08	2	YFAPANTLDENLEGEAIDFTGK	XL:L-Thiol@1964	-1.16926	42.6	4e-10
TcdB	D1883	TcdB	D1924	TcdB:D1883-TcdB:D1924	49896	104.51	1215.58	4	1.61806	1179.56	2	YYFNPINGGAASIGETIIDDK	XL:L-Thiol@1923	-0.360219	40.3	4.5e-10	1242.09	2	YFAPANTLDENLEGEAIDFTGK	XL:L-Alkene@1964	-0.568697	38.2	4.8e-10
TcdB	D1883	TcdB	D1924	TcdB:D1883-TcdB:D1924	50573	105.387	1216.07	4	-5.08768	1163.57	2	YYFNPINGGAASIGETIIDDK	XL:L-Alkene@1923	-0.739317	39.5	7.1e-11	1242.09	2	YFAPANTLDENLEGEAIDFTGK	XL:L-Alkene@1964	1.122	32.7	1.1e-08
TcdB	D1883	TcdB	D1924	TcdB:D1883-TcdB:D1924	51637	104.556	1215.58	4	3.22614	1179.56	2	YYFNPINGGAASIGETIIDDK	XL:L-Thiol@1923	-2.05577	55.1	7.1e-13	1242.09	2	YFAPANTLDENLEGEAIDFTGK	XL:L-Alkene@1964	-1.05175	46.1	2.1e-10
TcdB	D1883	TcdB	D1924	TcdB:D1883-TcdB:D1924	52010	105.101	1215.83	4	5.04718	1179.56	2	YYFNPINGGAASIGETIIDDK	XL:L-Thiol@1923	-1.20799	42.9	6.1e-11	1258.08	2	YFAPANTLDENLEGEAIDFTGK	XL:L-Thiol@1964	-0.930804	39	2.4e-09
TcdB	D1883	TcdB	D1924	TcdB:D1883-TcdB:D1924	62437	104.32	1215.33	4	-0.304593	1179.56	2	YYFNPINGGAASIGETIIDDK	XL:L-Thiol@1923	-0.105886	47.6	6.8e-12	1258.08	2	YFAPANTLDENLEGEAIDFTGK	XL:L-Thiol@1964	0.738411	38.7	3e-09
TcdB	D1883	TcdB	D1924	TcdB:D1883-TcdB:D1924	62626	104.543	1215.58	4	3.92967	1179.56	2	YYFNPINGGAASIGETIIDDK	XL:L-Thiol@1923	0.0636692	48.6	2.7e-11	1258.07	2	YFAPANTLDENLEGEAIDFTGK	XL:L-Thiol@1964	0.897384	38	7e-10
TcdB	D1883	TcdB	E1902	TcdB:D1883-TcdB:E1902	39933	102.311	1237.09	4	7.50962	1179.56	2	YYFNPINGGAASIGETIIDDK	XL:L-Thiol@1923	-2.64921	51	7.3e-13	1285.1	2	NYYFNQSGVLQTGVFSTEDGFK	XL:L-Alkene@1942	-0.361567	41.1	5.8e-10
TcdB	D1883	TcdB	E1902|D1903	TcdB:D1883-TcdB:E1902|D1903	39721	101.957	1237.08	4	-6.61252	1179.56	2	YYFNPINGGAASIGETIIDDK	XL:L-Thiol@1923	-2.3101	30	7.8e-08	1285.11	2	NYYFNQSGVLQTGVFSTEDGFK	XL:L-Alkene@1942|XL:L-Alkene@1943	-3.08507	31	1.8e-08
TcdB	D1883	TcdB	E1902|D1903	TcdB:D1883-TcdB:E1902|D1903	40723	102.522	1237.09	4	3.06559	1163.57	2	YYFNPINGGAASIGETIIDDK	XL:L-Alkene@1923	-2.37222	22.2	2e-06	1285.11	2	NYYFNQSGVLQTGVFSTEDGFK	XL:L-Alkene@1942|XL:L-Alkene@1943	-1.91786	25.4	9.9e-07
TcdB	D1883	TcdB	E1902|D1903	TcdB:D1883-TcdB:E1902|D1903	40946	102.856	1237.6	4	9.50643	1179.56	2	YYFNPINGGAASIGETIIDDK	XL:L-Thiol@1923	-3.75131	39	4.1e-10	1285.1	2	NYYFNQSGVLQTGVFSTEDGFK	XL:L-Alkene@1942|XL:L-Alkene@1943	2.05069	32.1	5.2e-09
TcdB	D1903	TcdB	D1924	TcdB:D1903-TcdB:D1924	39232	101.16	1276.09	4	0.77515	1301.09	2	NYYFNQSGVLQTGVFSTEDGFK	XL:L-Thiol@1943	1.13036	30.5	1.8e-07	1258.08	2	YFAPANTLDENLEGEAIDFTGK	XL:L-Thiol@1964	0.499951	32.4	1.9e-09
TcdB	D1903	TcdB	D1924	TcdB:D1903-TcdB:D1924	39254	101.202	1276.34	4	-1.4141	1301.09	2	NYYFNQSGVLQTGVFSTEDGFK	XL:L-Thiol@1943	0.669208	33.3	4e-08	1242.09	2	YFAPANTLDENLEGEAIDFTGK	XL:L-Alkene@1964	1.20251	40	1.3e-10
TcdB	D1903	TcdB	D1924	TcdB:D1903-TcdB:D1924	46864	101.295	1276.09	4	0.296475	1301.09	2	NYYFNQSGVLQTGVFSTEDGFK	XL:L-Thiol@1943	-0.944824	36.3	1.9e-09	1258.08	2	YFAPANTLDENLEGEAIDFTGK	XL:L-Thiol@1964	-0.771832	41.6	3.1e-10
TcdB	D1903	TcdB	D1924	TcdB:D1903-TcdB:D1924	46951	101.405	1276.34	4	-0.169789	1285.1	2	NYYFNQSGVLQTGVFSTEDGFK	XL:L-Alkene@1943	-0.439382	28.2	7.3e-09	1242.09	2	YFAPANTLDENLEGEAIDFTGK	XL:L-Alkene@1964	0.397416	29	1.3e-07
TcdB	D1903	TcdB	D1924	TcdB:D1903-TcdB:D1924	50762	102.221	1276.34	4	-1.70125	1285.1	2	NYYFNQSGVLQTGVFSTEDGFK	XL:L-Alkene@1943	4.15171	28.7	1.4e-07	1242.09	2	YFAPANTLDENLEGEAIDFTGK	XL:L-Alkene@1964	1.68557	41.4	4.1e-09
TcdB	D1903	TcdB	D1924	TcdB:D1903-TcdB:D1924	50786	102.254	1276.59	4	-1.40145	1285.1	2	NYYFNQSGVLQTGVFSTEDGFK	XL:L-Alkene@1943	1.35036	37.4	2.9e-09	1242.09	2	YFAPANTLDENLEGEAIDFTGK	XL:L-Alkene@1964	-0.649207	34.4	8.3e-09
TcdB	D1903	TcdB	D1924	TcdB:D1903-TcdB:D1924	38506	101.307	1276.09	4	1.7325	1301.09	2	NYYFNQSGVLQTGVFSTEDGFK	XL:L-Thiol@1943	-1.71341	30.6	3.3e-07	1258.08	2	YFAPANTLDENLEGEAIDFTGK	XL:L-Thiol@1964	-0.3744	35.2	9.9e-10
TcdB	D1903	TcdB	D1924	TcdB:D1903-TcdB:D1924	38693	101.593	1276.35	4	1.84025	1285.11	2	NYYFNQSGVLQTGVFSTEDGFK	XL:L-Alkene@1943	-3.62977	32.7	1.6e-08	1242.09	2	YFAPANTLDENLEGEAIDFTGK	XL:L-Alkene@1964	-1.69583	36.4	2.9e-10
TcdB	D1903	TcdB	D1924	TcdB:D1903-TcdB:D1924	45617	101.55	1276.35	4	2.60598	1285.11	2	NYYFNQSGVLQTGVFSTEDGFK	XL:L-Alkene@1943	-1.45097	41.2	8.2e-11	1258.08	2	YFAPANTLDENLEGEAIDFTGK	XL:L-Thiol@1964	-1.32824	47.7	1.3e-11
TcdB	D1903	TcdB	D1924	TcdB:D1903-TcdB:D1924	45674	101.621	1276.09	4	0.870885	1285.11	2	NYYFNQSGVLQTGVFSTEDGFK	XL:L-Alkene@1943	-2.07349	42	1.6e-11	1258.08	2	YFAPANTLDENLEGEAIDFTGK	XL:L-Thiol@1964	-1.48721	44.7	1.3e-10
TcdB	D1903	TcdB	D1924	TcdB:D1903-TcdB:D1924	46094	102.16	1276.59	4	-1.01866	1285.09	2	NYYFNQSGVLQTGVFSTEDGFK	XL:L-Alkene@1943	7.57559	24.3	3.3e-07	1242.09	2	YFAPANTLDENLEGEAIDFTGK	XL:L-Alkene@1964	1.60506	30	1.3e-07
TcdB	D1903	TcdB	D1924	TcdB:D1903-TcdB:D1924	48257	101.57	1276.09	4	1.34956	1301.09	2	NYYFNQSGVLQTGVFSTEDGFK	XL:L-Thiol@1943	-2.32828	34	6.1e-09	1242.09	2	YFAPANTLDENLEGEAIDFTGK	XL:L-Alkene@1964	-1.4543	38.3	2.8e-11
TcdB	D1903	TcdB	D1924	TcdB:D1903-TcdB:D1924	57053	101.395	1276.34	4	-1.22267	1285.1	2	NYYFNQSGVLQTGVFSTEDGFK	XL:L-Alkene@1943	-0.0503083	29.8	1.6e-07	1258.08	2	YFAPANTLDENLEGEAIDFTGK	XL:L-Thiol@1964	0.420465	40.2	3.1e-10
TcdB	D1903	TcdB	D1924	TcdB:D1903-TcdB:D1924	40161	101.657	1276.34	4	-1.12695	1301.09	2	NYYFNQSGVLQTGVFSTEDGFK	XL:L-Thiol@1943	0.51549	33.5	3.1e-08	1242.09	2	YFAPANTLDENLEGEAIDFTGK	XL:L-Alkene@1964	0.799964	43.8	1.3e-10
TcdB	D1903	TcdB	D1924	TcdB:D1903-TcdB:D1924	47598	101.566	1276.35	4	3.65886	1301.09	2	NYYFNQSGVLQTGVFSTEDGFK	XL:L-Thiol@1943	-1.86713	38.7	2.1e-09	1258.08	2	YFAPANTLDENLEGEAIDFTGK	XL:L-Thiol@1964	-1.64618	46.4	5.9e-12
TcdB	D1903	TcdB	D1924	TcdB:D1903-TcdB:D1924	47632	101.612	1276.09	4	1.82824	1285.1	2	NYYFNQSGVLQTGVFSTEDGFK	XL:L-Alkene@1943	-1.21753	37.2	7.5e-09	1242.09	2	YFAPANTLDENLEGEAIDFTGK	XL:L-Alkene@1964	-1.21277	33.5	1.7e-07
TcdB	D1903	TcdB	D1924	TcdB:D1903-TcdB:D1924	50196	102.394	1276.59	4	-3.41109	1285.1	2	NYYFNQSGVLQTGVFSTEDGFK	XL:L-Alkene@1943	-0.439382	36.3	2.9e-10	1258.07	2	YFAPANTLDENLEGEAIDFTGK	XL:L-Thiol@1964	1.05636	36.4	4.2e-10
TcdB	D1903	TcdB	D1924	TcdB:D1903-TcdB:D1924	60365	101.84	1276.35	4	2.60598	1301.09	2	NYYFNQSGVLQTGVFSTEDGFK	XL:L-Thiol@1943	-1.32912	37.8	9.9e-09	1242.09	2	YFAPANTLDENLEGEAIDFTGK	XL:L-Alkene@1964	-0.971244	39.8	2.1e-10
TcdB	D1932|E1933	TcdB	D1982	TcdB:D1932|E1933-TcdB:D1982	27910	82.6621	880.395	4	-2.56096	1033.47	2	LIIDENIYYFDDNYR	XL:L-Thiol@1972|XL:L-Thiol@1973	1.00645	36.2	5e-08	718.32	2	YYFNSDGVMQK	XL:L-Alkene@2022;Oxidation@2025	-0.728636	31.1	6.9e-08
TcdB	D1932|E1933	TcdB	D1982	TcdB:D1932|E1933-TcdB:D1982	27951	82.7262	880.65	4	2.03722	1033.47	2	LIIDENIYYFDDNYR	XL:L-Thiol@1972|XL:L-Thiol@1973	4.58664	22.6	3e-06	718.319	2	YYFNSDGVMQK	XL:L-Alkene@2022;Oxidation@2025	-0.450209	24.3	4.9e-06
TcdB	D1932|E1933	TcdB	D1982	TcdB:D1932|E1933-TcdB:D1982	29743	85.7141	876.401	4	2.38957	1033.47	2	LIIDENIYYFDDNYR	XL:L-Thiol@1972|XL:L-Thiol@1973	-1.79963	33.8	2.6e-08	710.323	2	YYFNSDGVMQK	XL:L-Alkene@2022	-1.52143	32	2.3e-07
TcdB	D1932|E1933	TcdB	D1982	TcdB:D1932|E1933-TcdB:D1982	29800	85.8067	1168.2	3	1.01633	1033.47	2	LIIDENIYYFDDNYR	XL:L-Thiol@1972|XL:L-Thiol@1973	0.909685	30.6	7.6e-08	1419.63	1	YYFNSDGVMQK	XL:L-Alkene@2022	1.24124	15.5	5.1e-05
TcdB	D1932|E1933	TcdB	D1982	TcdB:D1932|E1933-TcdB:D1982	29833	85.8623	876.652	4	2.89484	1033.46	2	LIIDENIYYFDDNYR	XL:L-Thiol@1972|XL:L-Thiol@1973	8.8442	28.1	2.4e-07	710.322	2	YYFNSDGVMQK	XL:L-Alkene@2022	-0.113623	32.6	2.7e-07
TcdB	D1932|E1933	TcdB	D1982	TcdB:D1932|E1933-TcdB:D1982	32545	82.6272	880.398	4	1.32579	1033.47	2	LIIDENIYYFDDNYR	XL:L-Thiol@1972|XL:L-Thiol@1973	-0.154692	39.2	9.2e-09	734.305	2	YYFNSDGVMQK	XL:L-Thiol@2022;Oxidation@2025	0.697199	36.7	4.1e-09
TcdB	D1932|E1933	TcdB	D1982	TcdB:D1932|E1933-TcdB:D1982	34983	85.7999	876.4	4	1.83179	1033.47	2	LIIDENIYYFDDNYR	XL:L-Thiol@1972|XL:L-Thiol@1973	0.425877	35.2	1.6e-08	710.322	2	YYFNSDGVMQK	XL:L-Alkene@2022	-0.817529	29.5	3.6e-07
TcdB	D1932|E1933	TcdB	D1982	TcdB:D1932|E1933-TcdB:D1982	35078	85.9188	1168.53	3	2.39328	1017.48	2	LIIDENIYYFDDNYR	XL:L-Alkene@1972|XL:L-Alkene@1973	0.889234	21.8	4.8e-06	1419.64	1	YYFNSDGVMQK	XL:L-Alkene@2022	-2.77386	9.3	0.0001
[truncated: 1,606 more rows]

## Sheet: MS peptides in all 3 replicates
Table S1. Summary of the identified cross-links of the TcdB–CSPG4 complex from three biological replicates of XL-MS
[truncated: 265 more rows]
